# Supplementary material for: Temporal dynamics of collateral RNA cleavage by LbuCas13a in human cells
Source: Commun Biol. 2026 Jan 19;9:233. doi: 10.1038/s42003-026-09511-3 (PMC12901986; doi:10.1038/s42003-026-09511-3)
Supplement: Supplementary file 4 — Supplementary Data 1 [file 42003_2026_9511_MOESM4_ESM.xlsx]

## Sheet: Notes
Figure
5	The RNA sequencing data has been deposited at the NCBI GEO (GSE220759). Code used to perform the differential gene expression analysis is available on github (https://github.com/Geijsenlab/cas13).
6A	The total RNA sequencing data with ERCC spike-in RNAs has been deposited at the NCBI GEO (GSE308909). Code used to perform the analysis is available on github (https://github.com/Geijsenlab/cas13).
6B	The Nanopore sequencing reads are available at the NCBI SRA (PRJNA912090). Code used the generate the plots is available on github (https://github.com/Geijsenlab/cas13).
Supplementary figure data is available in Supplementary data 2

## Sheet: Fig 1A
Description of column names
Colname	Description
cell_line	indicates whether dEGFP was targeted in dEGFP expressing cells (HAP1-dEGFP) or in wild type cells (HAP1)
time_point	indicates the time in minutes after transfection.
rep	indicates the replicate.
time	the time values from fluorescence measurements of the bioanalyzer, in seconds.
RFU	the fluorescence measurements of the bioanalyzer, arbitraty units.
total_auc	the area under the curve of a bioanalyzer trace, used to normalize the data.
cor_rfu	the RFU Values of each sample were corrected by dividing them by the total_auc of its trace and multiplying by the average AUC of all bioanalyzer traces in the experiment. This value was used for plotting.
cell_line	time_point	rep	time	RFU	total_auc	cor_rfu
HAP1-dEGFP	0	1	17	0.0101	96.1742	0.0112769
HAP1-dEGFP	0	1	17.05	-0.0291	96.1742	-0.0324908
HAP1-dEGFP	0	1	17.1	-0.0465	96.1742	-0.0519184
HAP1-dEGFP	0	1	17.15	-0.0260744	96.1742	-0.0291127
HAP1-dEGFP	0	1	17.2	0.0246	96.1742	0.0274665
HAP1-dEGFP	0	1	17.25	0.0507	96.1742	0.0566078
HAP1-dEGFP	0	1	17.3	0.0707	96.1742	0.0789382
HAP1-dEGFP	0	1	17.35	0.0801	96.1742	0.0894336
HAP1-dEGFP	0	1	17.4	0.0402	96.1742	0.0448843
HAP1-dEGFP	0	1	17.45	0.0303	96.1742	0.0338307
HAP1-dEGFP	0	1	17.5	0.0031	96.1742	0.00346122
HAP1-dEGFP	0	1	17.55	0.0094	96.1742	0.0104953
HAP1-dEGFP	0	1	17.6	-0.00463	96.1742	-0.00516951
HAP1-dEGFP	0	1	17.65	-0.038428	96.1742	-0.0429058
HAP1-dEGFP	0	1	17.7	-0.0479	96.1742	-0.0534815
HAP1-dEGFP	0	1	17.75	-0.0728	96.1742	-0.0812829
HAP1-dEGFP	0	1	17.8	-0.0887	96.1742	-0.0990357
HAP1-dEGFP	0	1	17.85	-0.0619	96.1742	-0.0691128
HAP1-dEGFP	0	1	17.9	-0.00809	96.1742	-0.00903268
HAP1-dEGFP	0	1	17.95	0.0327	96.1742	0.0365103
HAP1-dEGFP	0	1	18	0.0229	96.1742	0.0255684
HAP1-dEGFP	0	1	18.05	-0.0102	96.1742	-0.0113885
HAP1-dEGFP	0	1	18.1	-0.0688	96.1742	-0.0768169
HAP1-dEGFP	0	1	18.15	-0.111968	96.1742	-0.125016
HAP1-dEGFP	0	1	18.2	-0.0994	96.1742	-0.110982
HAP1-dEGFP	0	1	18.25	-0.0616	96.1742	-0.0687779
HAP1-dEGFP	0	1	18.3	-0.0438	96.1742	-0.0489038
HAP1-dEGFP	0	1	18.35	-0.0532742	96.1742	-0.0594819
HAP1-dEGFP	0	1	18.4	-0.0749	96.1742	-0.0836276
HAP1-dEGFP	0	1	18.45	-0.0847	96.1742	-0.0945696
HAP1-dEGFP	0	1	18.5	-0.105023	96.1742	-0.11726
HAP1-dEGFP	0	1	18.55	-0.12447	96.1742	-0.138973
HAP1-dEGFP	0	1	18.6	-0.145538	96.1742	-0.162496
HAP1-dEGFP	0	1	18.65	-0.159315	96.1742	-0.177879
HAP1-dEGFP	0	1	18.7	-0.185361	96.1742	-0.20696
HAP1-dEGFP	0	1	18.75	-0.193313	96.1742	-0.215838
HAP1-dEGFP	0	1	18.8	-0.167389	96.1742	-0.186894
HAP1-dEGFP	0	1	18.85	-0.150536	96.1742	-0.168077
HAP1-dEGFP	0	1	18.9	-0.156886	96.1742	-0.175167
HAP1-dEGFP	0	1	18.95	-0.167289	96.1742	-0.186782
HAP1-dEGFP	0	1	19	-0.176286	96.1742	-0.196828
HAP1-dEGFP	0	1	19.05	-0.185711	96.1742	-0.207351
HAP1-dEGFP	0	1	19.1	-0.195356	96.1742	-0.21812
HAP1-dEGFP	0	1	19.15	-0.190422	96.1742	-0.212611
HAP1-dEGFP	0	1	19.2	-0.175097	96.1742	-0.1955
HAP1-dEGFP	0	1	19.25	-0.154299	96.1742	-0.172278
HAP1-dEGFP	0	1	19.3	-0.153079	96.1742	-0.170916
HAP1-dEGFP	0	1	19.35	-0.140208	96.1742	-0.156545
HAP1-dEGFP	0	1	19.4	-0.158091	96.1742	-0.176513
HAP1-dEGFP	0	1	19.45	-0.184845	96.1742	-0.206384
HAP1-dEGFP	0	1	19.5	-0.192704	96.1742	-0.215159
HAP1-dEGFP	0	1	19.55	-0.185845	96.1742	-0.207501
HAP1-dEGFP	0	1	19.6	-0.192311	96.1742	-0.21472
HAP1-dEGFP	0	1	19.65	-0.200171	96.1742	-0.223495
HAP1-dEGFP	0	1	19.7	-0.191337	96.1742	-0.213632
HAP1-dEGFP	0	1	19.75	-0.181508	96.1742	-0.202658
HAP1-dEGFP	0	1	19.8	-0.176181	96.1742	-0.19671
HAP1-dEGFP	0	1	19.85	-0.173564	96.1742	-0.193789
HAP1-dEGFP	0	1	19.9	-0.181894	96.1742	-0.203089
HAP1-dEGFP	0	1	19.95	-0.172276	96.1742	-0.19235
HAP1-dEGFP	0	1	20	-0.172267	96.1742	-0.19234
HAP1-dEGFP	0	1	20.05	-0.14656	96.1742	-0.163638
HAP1-dEGFP	0	1	20.1	-0.139539	96.1742	-0.155799
HAP1-dEGFP	0	1	20.15	-0.147018	96.1742	-0.164149
HAP1-dEGFP	0	1	20.2	-0.174834	96.1742	-0.195206
HAP1-dEGFP	0	1	20.25	-0.189404	96.1742	-0.211474
HAP1-dEGFP	0	1	20.3	-0.174188	96.1742	-0.194485
HAP1-dEGFP	0	1	20.35	-0.155134	96.1742	-0.173211
HAP1-dEGFP	0	1	20.4	-0.130437	96.1742	-0.145636
HAP1-dEGFP	0	1	20.45	-0.104723	96.1742	-0.116926
HAP1-dEGFP	0	1	20.5	-0.110065	96.1742	-0.12289
HAP1-dEGFP	0	1	20.55	-0.137643	96.1742	-0.153682
HAP1-dEGFP	0	1	20.6	-0.167383	96.1742	-0.186888
HAP1-dEGFP	0	1	20.65	-0.195025	96.1742	-0.217751
HAP1-dEGFP	0	1	20.7	-0.197528	96.1742	-0.220545
HAP1-dEGFP	0	1	20.75	-0.186148	96.1742	-0.207838
HAP1-dEGFP	0	1	20.8	-0.168203	96.1742	-0.187802
HAP1-dEGFP	0	1	20.85	-0.169762	96.1742	-0.189543
HAP1-dEGFP	0	1	20.9	-0.188223	96.1742	-0.210155
HAP1-dEGFP	0	1	20.95	-0.19179	96.1742	-0.214138
HAP1-dEGFP	0	1	21	-0.204218	96.1742	-0.228014
HAP1-dEGFP	0	1	21.05	-0.202406	96.1742	-0.225991
HAP1-dEGFP	0	1	21.1	-0.204926	96.1742	-0.228805
HAP1-dEGFP	0	1	21.15	-0.216012	96.1742	-0.241183
HAP1-dEGFP	0	1	21.2	-0.23061	96.1742	-0.257482
HAP1-dEGFP	0	1	21.25	-0.226901	96.1742	-0.253341
HAP1-dEGFP	0	1	21.3	-0.208677	96.1742	-0.232993
HAP1-dEGFP	0	1	21.35	-0.208589	96.1742	-0.232895
HAP1-dEGFP	0	1	21.4	-0.205594	96.1742	-0.229551
HAP1-dEGFP	0	1	21.45	-0.169824	96.1742	-0.189613
HAP1-dEGFP	0	1	21.5	-0.150955	96.1742	-0.168545
HAP1-dEGFP	0	1	21.55	-0.148118	96.1742	-0.165377
HAP1-dEGFP	0	1	21.6	-0.147276	96.1742	-0.164437
HAP1-dEGFP	0	1	21.65	-0.156072	96.1742	-0.174258
HAP1-dEGFP	0	1	21.7	-0.166601	96.1742	-0.186014
HAP1-dEGFP	0	1	21.75	-0.1823	96.1742	-0.203542
HAP1-dEGFP	0	1	21.8	-0.164836	96.1742	-0.184043
HAP1-dEGFP	0	1	21.85	-0.146401	96.1742	-0.16346
HAP1-dEGFP	0	1	21.9	-0.162495	96.1742	-0.18143
HAP1-dEGFP	0	1	21.95	-0.166128	96.1742	-0.185486
HAP1-dEGFP	0	1	22	-0.183427	96.1742	-0.204801
HAP1-dEGFP	0	1	22.05	-0.216236	96.1742	-0.241433
HAP1-dEGFP	0	1	22.1	-0.246566	96.1742	-0.275296
HAP1-dEGFP	0	1	22.15	-0.253559	96.1742	-0.283104
HAP1-dEGFP	0	1	22.2	-0.0699	96.1742	-0.078045
HAP1-dEGFP	0	1	22.25	0.86984	96.1742	0.971198
HAP1-dEGFP	0	1	22.3	3.29241	96.1742	3.67606
HAP1-dEGFP	0	1	22.35	7.22121	96.1742	8.06266
HAP1-dEGFP	0	1	22.4	11.7839	96.1742	13.157
HAP1-dEGFP	0	1	22.45	15.4379	96.1742	17.2368
HAP1-dEGFP	0	1	22.5	16.892	96.1742	18.8603
HAP1-dEGFP	0	1	22.55	15.5626	96.1742	17.376
HAP1-dEGFP	0	1	22.6	12.4751	96.1742	13.9288
HAP1-dEGFP	0	1	22.65	8.87129	96.1742	9.90501
HAP1-dEGFP	0	1	22.7	5.65072	96.1742	6.30916
HAP1-dEGFP	0	1	22.75	3.24574	96.1742	3.62395
HAP1-dEGFP	0	1	22.8	1.66056	96.1742	1.85405
HAP1-dEGFP	0	1	22.85	0.740587	96.1742	0.826883
HAP1-dEGFP	0	1	22.9	0.272946	96.1742	0.304751
HAP1-dEGFP	0	1	22.95	0.0487	96.1742	0.0543747
HAP1-dEGFP	0	1	23	-0.0458	96.1742	-0.0511368
HAP1-dEGFP	0	1	23.05	-0.123541	96.1742	-0.137936
HAP1-dEGFP	0	1	23.1	-0.134194	96.1742	-0.14983
HAP1-dEGFP	0	1	23.15	-0.120831	96.1742	-0.134911
HAP1-dEGFP	0	1	23.2	-0.0906	96.1742	-0.101157
HAP1-dEGFP	0	1	23.25	-0.0565592	96.1742	-0.0631497
HAP1-dEGFP	0	1	23.3	-0.0244	96.1742	-0.0272432
HAP1-dEGFP	0	1	23.35	0.0256	96.1742	0.028583
HAP1-dEGFP	0	1	23.4	0.0433	96.1742	0.0483455
HAP1-dEGFP	0	1	23.45	0.0323	96.1742	0.0360637
HAP1-dEGFP	0	1	23.5	0.0215389	96.1742	0.0240487
HAP1-dEGFP	0	1	23.55	0.00144	96.1742	0.00160779
HAP1-dEGFP	0	1	23.6	0.00406	96.1742	0.00453309
HAP1-dEGFP	0	1	23.65	0.02	96.1742	0.0223305
HAP1-dEGFP	0	1	23.7	0.0296	96.1742	0.0330491
HAP1-dEGFP	0	1	23.75	-0.00123	96.1742	-0.00137332
HAP1-dEGFP	0	1	23.8	-0.0462343	96.1742	-0.0516217
HAP1-dEGFP	0	1	23.85	-0.047	96.1742	-0.0524766
HAP1-dEGFP	0	1	23.9	-0.0339	96.1742	-0.0378502
HAP1-dEGFP	0	1	23.95	-0.014	96.1742	-0.0156313
HAP1-dEGFP	0	1	24	0.0101934	96.1742	0.0113812
HAP1-dEGFP	0	1	24.05	0.0285	96.1742	0.0318209
HAP1-dEGFP	0	1	24.1	0.036	96.1742	0.0401949
HAP1-dEGFP	0	1	24.15	0.0477	96.1742	0.0532582
HAP1-dEGFP	0	1	24.2	0.0676	96.1742	0.075477
HAP1-dEGFP	0	1	24.25	0.0762	96.1742	0.0850791
HAP1-dEGFP	0	1	24.3	0.0549	96.1742	0.0612972
HAP1-dEGFP	0	1	24.35	0.0432	96.1742	0.0482338
HAP1-dEGFP	0	1	24.4	0.0502	96.1742	0.0560495
HAP1-dEGFP	0	1	24.45	0.0605	96.1742	0.0675497
HAP1-dEGFP	0	1	24.5	0.0889	96.1742	0.099259
HAP1-dEGFP	0	1	24.55	0.129519	96.1742	0.144611
HAP1-dEGFP	0	1	24.6	0.184595	96.1742	0.206105
HAP1-dEGFP	0	1	24.65	0.240323	96.1742	0.268326
HAP1-dEGFP	0	1	24.7	0.30119	96.1742	0.336285
HAP1-dEGFP	0	1	24.75	0.394087	96.1742	0.440007
HAP1-dEGFP	0	1	24.8	0.568791	96.1742	0.635069
HAP1-dEGFP	0	1	24.85	0.891122	96.1742	0.994959
HAP1-dEGFP	0	1	24.9	1.40602	96.1742	1.56985
HAP1-dEGFP	0	1	24.95	2.13596	96.1742	2.38485
HAP1-dEGFP	0	1	25	2.97122	96.1742	3.31744
HAP1-dEGFP	0	1	25.05	3.73322	96.1742	4.16823
HAP1-dEGFP	0	1	25.1	4.26657	96.1742	4.76373
HAP1-dEGFP	0	1	25.15	4.46468	96.1742	4.98492
HAP1-dEGFP	0	1	25.2	4.33791	96.1742	4.84338
HAP1-dEGFP	0	1	25.25	3.96378	96.1742	4.42566
HAP1-dEGFP	0	1	25.3	3.50083	96.1742	3.90876
HAP1-dEGFP	0	1	25.35	3.04649	96.1742	3.40148
HAP1-dEGFP	0	1	25.4	2.63712	96.1742	2.94441
HAP1-dEGFP	0	1	25.45	2.30197	96.1742	2.5702
HAP1-dEGFP	0	1	25.5	2.02086	96.1742	2.25634
HAP1-dEGFP	0	1	25.55	1.78214	96.1742	1.9898
HAP1-dEGFP	0	1	25.6	1.55303	96.1742	1.73399
HAP1-dEGFP	0	1	25.65	1.37409	96.1742	1.5342
HAP1-dEGFP	0	1	25.7	1.20012	96.1742	1.33996
HAP1-dEGFP	0	1	25.75	1.03489	96.1742	1.15548
HAP1-dEGFP	0	1	25.8	0.886071	96.1742	0.989319
HAP1-dEGFP	0	1	25.85	0.750156	96.1742	0.837567
HAP1-dEGFP	0	1	25.9	0.635099	96.1742	0.709103
HAP1-dEGFP	0	1	25.95	0.541966	96.1742	0.605118
HAP1-dEGFP	0	1	26	0.479643	96.1742	0.535533
HAP1-dEGFP	0	1	26.05	0.439589	96.1742	0.490812
HAP1-dEGFP	0	1	26.1	0.417125	96.1742	0.46573
HAP1-dEGFP	0	1	26.15	0.397794	96.1742	0.444146
HAP1-dEGFP	0	1	26.2	0.394907	96.1742	0.440923
HAP1-dEGFP	0	1	26.25	0.383029	96.1742	0.427661
HAP1-dEGFP	0	1	26.3	0.363613	96.1742	0.405982
HAP1-dEGFP	0	1	26.35	0.334641	96.1742	0.373635
HAP1-dEGFP	0	1	26.4	0.328396	96.1742	0.366662
HAP1-dEGFP	0	1	26.45	0.311598	96.1742	0.347907
HAP1-dEGFP	0	1	26.5	0.330527	96.1742	0.369042
HAP1-dEGFP	0	1	26.55	0.37664	96.1742	0.420528
HAP1-dEGFP	0	1	26.6	0.452405	96.1742	0.505121
HAP1-dEGFP	0	1	26.65	0.558187	96.1742	0.623229
HAP1-dEGFP	0	1	26.7	0.686445	96.1742	0.766432
HAP1-dEGFP	0	1	26.75	0.82832	96.1742	0.924839
HAP1-dEGFP	0	1	26.8	0.932067	96.1742	1.04068
HAP1-dEGFP	0	1	26.85	0.994332	96.1742	1.1102
HAP1-dEGFP	0	1	26.9	0.967958	96.1742	1.08075
HAP1-dEGFP	0	1	26.95	0.88004	96.1742	0.982586
HAP1-dEGFP	0	1	27	0.787219	96.1742	0.878948
HAP1-dEGFP	0	1	27.05	0.745483	96.1742	0.83235
HAP1-dEGFP	0	1	27.1	0.81797	96.1742	0.913283
HAP1-dEGFP	0	1	27.15	1.01211	96.1742	1.13005
HAP1-dEGFP	0	1	27.2	1.29002	96.1742	1.44034
HAP1-dEGFP	0	1	27.25	1.56808	96.1742	1.75079
HAP1-dEGFP	0	1	27.3	1.72132	96.1742	1.9219
HAP1-dEGFP	0	1	27.35	1.6924	96.1742	1.8896
HAP1-dEGFP	0	1	27.4	1.51435	96.1742	1.69081
HAP1-dEGFP	0	1	27.45	1.24129	96.1742	1.38593
HAP1-dEGFP	0	1	27.5	0.945743	96.1742	1.05595
HAP1-dEGFP	0	1	27.55	0.743405	96.1742	0.83003
HAP1-dEGFP	0	1	27.6	0.596445	96.1742	0.665945
HAP1-dEGFP	0	1	27.65	0.489467	96.1742	0.546502
HAP1-dEGFP	0	1	27.7	0.385398	96.1742	0.430306
HAP1-dEGFP	0	1	27.75	0.298205	96.1742	0.332953
HAP1-dEGFP	0	1	27.8	0.217675	96.1742	0.243039
HAP1-dEGFP	0	1	27.85	0.148344	96.1742	0.16563
HAP1-dEGFP	0	1	27.9	0.104777	96.1742	0.116986
HAP1-dEGFP	0	1	27.95	0.081	96.1742	0.0904384
HAP1-dEGFP	0	1	28	0.0675	96.1742	0.0753654
HAP1-dEGFP	0	1	28.05	0.0994	96.1742	0.110982
HAP1-dEGFP	0	1	28.1	0.13489	96.1742	0.150608
HAP1-dEGFP	0	1	28.15	0.165416	96.1742	0.184691
HAP1-dEGFP	0	1	28.2	0.180163	96.1742	0.201156
HAP1-dEGFP	0	1	28.25	0.189876	96.1742	0.212001
HAP1-dEGFP	0	1	28.3	0.200791	96.1742	0.224188
HAP1-dEGFP	0	1	28.35	0.21849	96.1742	0.243949
HAP1-dEGFP	0	1	28.4	0.228025	96.1742	0.254596
HAP1-dEGFP	0	1	28.45	0.211389	96.1742	0.236021
HAP1-dEGFP	0	1	28.5	0.162826	96.1742	0.1818
HAP1-dEGFP	0	1	28.55	0.0967	96.1742	0.107968
HAP1-dEGFP	0	1	28.6	0.0475	96.1742	0.0530349
HAP1-dEGFP	0	1	28.65	0.0155	96.1742	0.0173061
HAP1-dEGFP	0	1	28.7	-0.00872	96.1742	-0.00973609
HAP1-dEGFP	0	1	28.75	-0.0147	96.1742	-0.0164129
HAP1-dEGFP	0	1	28.8	-0.0119	96.1742	-0.0132866
HAP1-dEGFP	0	1	28.85	-0.0197	96.1742	-0.0219955
HAP1-dEGFP	0	1	28.9	-0.0452	96.1742	-0.0504669
HAP1-dEGFP	0	1	28.95	-0.0646	96.1742	-0.0721275
HAP1-dEGFP	0	1	29	-0.0728	96.1742	-0.0812829
HAP1-dEGFP	0	1	29.05	-0.0781	96.1742	-0.0872005
HAP1-dEGFP	0	1	29.1	-0.0787	96.1742	-0.0878704
HAP1-dEGFP	0	1	29.15	-0.0816	96.1742	-0.0911084
HAP1-dEGFP	0	1	29.2	-0.0778	96.1742	-0.0868656
HAP1-dEGFP	0	1	29.25	-0.0689	96.1742	-0.0769285
HAP1-dEGFP	0	1	29.3	-0.0689	96.1742	-0.0769285
HAP1-dEGFP	0	1	29.35	-0.0596	96.1742	-0.0665448
HAP1-dEGFP	0	1	29.4	-0.0565	96.1742	-0.0630836
HAP1-dEGFP	0	1	29.45	-0.0676	96.1742	-0.075477
HAP1-dEGFP	0	1	29.5	-0.0922451	96.1742	-0.102994
HAP1-dEGFP	0	1	29.55	-0.101875	96.1742	-0.113746
HAP1-dEGFP	0	1	29.6	-0.093	96.1742	-0.103837
HAP1-dEGFP	0	1	29.65	-0.0847	96.1742	-0.0945696
HAP1-dEGFP	0	1	29.7	-0.0695	96.1742	-0.0775984
HAP1-dEGFP	0	1	29.75	-0.057	96.1742	-0.0636419
HAP1-dEGFP	0	1	29.8	-0.0472	96.1742	-0.0526999
HAP1-dEGFP	0	1	29.85	-0.0626	96.1742	-0.0698944
HAP1-dEGFP	0	1	29.9	-0.0733	96.1742	-0.0818412
HAP1-dEGFP	0	1	29.95	-0.0516	96.1742	-0.0576126
HAP1-dEGFP	0	1	30	-0.0389	96.1742	-0.0434328
HAP1-dEGFP	0	1	30.05	-0.0187	96.1742	-0.020879
HAP1-dEGFP	0	1	30.1	0.000883	96.1742	0.000985891
HAP1-dEGFP	0	1	30.15	0.0278	96.1742	0.0310394
HAP1-dEGFP	0	1	30.2	0.0526	96.1742	0.0587292
HAP1-dEGFP	0	1	30.25	0.0802	96.1742	0.0895452
HAP1-dEGFP	0	1	30.3	0.113883	96.1742	0.127153
HAP1-dEGFP	0	1	30.35	0.129804	96.1742	0.144929
HAP1-dEGFP	0	1	30.4	0.161763	96.1742	0.180612
HAP1-dEGFP	0	1	30.45	0.215139	96.1742	0.240208
HAP1-dEGFP	0	1	30.5	0.243332	96.1742	0.271686
HAP1-dEGFP	0	1	30.55	0.211992	96.1742	0.236694
HAP1-dEGFP	0	1	30.6	0.165257	96.1742	0.184514
HAP1-dEGFP	0	1	30.65	0.0854	96.1742	0.0953512
HAP1-dEGFP	0	1	30.7	0.0231	96.1742	0.0257917
HAP1-dEGFP	0	1	30.75	-0.00621	96.1742	-0.00693361
HAP1-dEGFP	0	1	30.8	0.00264	96.1742	0.00294762
HAP1-dEGFP	0	1	30.85	0.00591	96.1742	0.00659866
HAP1-dEGFP	0	1	30.9	0.00164	96.1742	0.0018311
HAP1-dEGFP	0	1	30.95	0.0097	96.1742	0.0108303
HAP1-dEGFP	0	1	31	0.00344	96.1742	0.00384084
HAP1-dEGFP	0	1	31.05	-0.0118	96.1742	-0.013175
HAP1-dEGFP	0	1	31.1	-0.0315	96.1742	-0.0351705
HAP1-dEGFP	0	1	31.15	-0.0382	96.1742	-0.0426512
HAP1-dEGFP	0	1	31.2	-0.0485	96.1742	-0.0541514
HAP1-dEGFP	0	1	31.25	-0.0354	96.1742	-0.039525
HAP1-dEGFP	0	1	31.3	-0.0297	96.1742	-0.0331608
HAP1-dEGFP	0	1	31.35	-0.036	96.1742	-0.0401949
HAP1-dEGFP	0	1	31.4	-0.0423	96.1742	-0.047229
HAP1-dEGFP	0	1	31.45	-0.0309	96.1742	-0.0345006
HAP1-dEGFP	0	1	31.5	-0.0374	96.1742	-0.041758
HAP1-dEGFP	0	1	31.55	-0.0574	96.1742	-0.0640885
HAP1-dEGFP	0	1	31.6	-0.072	96.1742	-0.0803897
HAP1-dEGFP	0	1	31.65	-0.0767	96.1742	-0.0856374
HAP1-dEGFP	0	1	31.7	-0.0704	96.1742	-0.0786033
HAP1-dEGFP	0	1	31.75	-0.0670845	96.1742	-0.0749015
HAP1-dEGFP	0	1	31.8	-0.0515	96.1742	-0.057501
HAP1-dEGFP	0	1	31.85	-0.0654	96.1742	-0.0730207
HAP1-dEGFP	0	1	31.9	-0.0613189	96.1742	-0.068464
HAP1-dEGFP	0	1	31.95	-0.0443	96.1742	-0.049462
HAP1-dEGFP	0	1	32	-0.0122	96.1742	-0.0136216
HAP1-dEGFP	0	1	32.05	0.0467	96.1742	0.0521417
HAP1-dEGFP	0	1	32.1	0.0853	96.1742	0.0952395
HAP1-dEGFP	0	1	32.15	0.0913	96.1742	0.101939
HAP1-dEGFP	0	1	32.2	0.0712	96.1742	0.0794965
HAP1-dEGFP	0	1	32.25	0.0422	96.1742	0.0471173
HAP1-dEGFP	0	1	32.3	-0.00218	96.1742	-0.00243402
HAP1-dEGFP	0	1	32.35	-0.0391277	96.1742	-0.043687
HAP1-dEGFP	0	1	32.4	-0.0476	96.1742	-0.0531465
HAP1-dEGFP	0	1	32.45	-0.0359	96.1742	-0.0400832
HAP1-dEGFP	0	1	32.5	-0.0195	96.1742	-0.0217722
HAP1-dEGFP	0	1	32.55	0.00722	96.1742	0.0080613
HAP1-dEGFP	0	1	32.6	0.0113	96.1742	0.0126167
HAP1-dEGFP	0	1	32.65	0.00948	96.1742	0.0105846
HAP1-dEGFP	0	1	32.7	0.0188	96.1742	0.0209907
HAP1-dEGFP	0	1	32.75	0.0412	96.1742	0.0460008
HAP1-dEGFP	0	1	32.8	0.0550596	96.1742	0.0614754
HAP1-dEGFP	0	1	32.85	0.0637	96.1742	0.0711226
HAP1-dEGFP	0	1	32.9	0.0515	96.1742	0.057501
HAP1-dEGFP	0	1	32.95	0.0463	96.1742	0.0516951
HAP1-dEGFP	0	1	33	0.0353086	96.1742	0.0394229
HAP1-dEGFP	0	1	33.05	0.0297	96.1742	0.0331608
HAP1-dEGFP	0	1	33.1	0.0238737	96.1742	0.0266556
HAP1-dEGFP	0	1	33.15	0.0169	96.1742	0.0188693
HAP1-dEGFP	0	1	33.2	0.0261	96.1742	0.0291413
HAP1-dEGFP	0	1	33.25	0.0262	96.1742	0.0292529
HAP1-dEGFP	0	1	33.3	0.0232	96.1742	0.0259034
HAP1-dEGFP	0	1	33.35	0.0115	96.1742	0.01284
HAP1-dEGFP	0	1	33.4	-0.0131	96.1742	-0.0146265
HAP1-dEGFP	0	1	33.45	-0.0248683	96.1742	-0.0277661
HAP1-dEGFP	0	1	33.5	-0.0222	96.1742	-0.0247868
HAP1-dEGFP	0	1	33.55	-0.0178	96.1742	-0.0198741
HAP1-dEGFP	0	1	33.6	-0.0118	96.1742	-0.013175
HAP1-dEGFP	0	1	33.65	-0.0209	96.1742	-0.0233354
HAP1-dEGFP	0	1	33.7	-0.0329	96.1742	-0.0367336
HAP1-dEGFP	0	1	33.75	-0.0316	96.1742	-0.0352822
HAP1-dEGFP	0	1	33.8	-0.0336	96.1742	-0.0375152
HAP1-dEGFP	0	1	33.85	-0.0145	96.1742	-0.0161896
HAP1-dEGFP	0	1	33.9	-0.0022	96.1742	-0.00245635
HAP1-dEGFP	0	1	33.95	-0.000243	96.1742	-0.000271315
HAP1-dEGFP	0	1	34	0.0017	96.1742	0.00189809
HAP1-dEGFP	0	1	34.05	0.0165	96.1742	0.0184226
HAP1-dEGFP	0	1	34.1	0.0376	96.1742	0.0419813
HAP1-dEGFP	0	1	34.15	0.0296	96.1742	0.0330491
HAP1-dEGFP	0	1	34.2	0.03	96.1742	0.0334957
HAP1-dEGFP	0	1	34.25	0.0352944	96.1742	0.039407
HAP1-dEGFP	0	1	34.3	0.0468	96.1742	0.0522533
HAP1-dEGFP	0	1	34.35	0.0469	96.1742	0.052365
HAP1-dEGFP	0	1	34.4	0.038	96.1742	0.0424279
HAP1-dEGFP	0	1	34.45	0.0122	96.1742	0.0136216
HAP1-dEGFP	0	1	34.5	-0.0223	96.1742	-0.0248985
HAP1-dEGFP	0	1	34.55	-0.0269	96.1742	-0.0300345
HAP1-dEGFP	0	1	34.6	-0.0254	96.1742	-0.0283597
HAP1-dEGFP	0	1	34.65	-0.0282	96.1742	-0.031486
HAP1-dEGFP	0	1	34.7	-0.0419	96.1742	-0.0467824
HAP1-dEGFP	0	1	34.75	-0.0505	96.1742	-0.0563845
HAP1-dEGFP	0	1	34.8	-0.0512	96.1742	-0.057166
HAP1-dEGFP	0	1	34.85	-0.0466	96.1742	-0.05203
HAP1-dEGFP	0	1	34.9	-0.0383	96.1742	-0.0427629
HAP1-dEGFP	0	1	34.95	-0.0340612	96.1742	-0.0380301
HAP1-dEGFP	0	1	35	-0.0425	96.1742	-0.0474523
HAP1-dEGFP	0	1	35.05	-0.0614	96.1742	-0.0685546
HAP1-dEGFP	0	1	35.1	-0.0939	96.1742	-0.104842
HAP1-dEGFP	0	1	35.15	-0.0939	96.1742	-0.104842
HAP1-dEGFP	0	1	35.2	-0.0776	96.1742	-0.0866423
HAP1-dEGFP	0	1	35.25	-0.063943	96.1742	-0.0713939
HAP1-dEGFP	0	1	35.3	-0.0513	96.1742	-0.0572777
HAP1-dEGFP	0	1	35.35	-0.043	96.1742	-0.0480105
HAP1-dEGFP	0	1	35.4	-0.0372	96.1742	-0.0415347
HAP1-dEGFP	0	1	35.45	-0.012	96.1742	-0.0133983
HAP1-dEGFP	0	1	35.5	0.0195	96.1742	0.0217722
HAP1-dEGFP	0	1	35.55	0.0387	96.1742	0.0432095
HAP1-dEGFP	0	1	35.6	0.017	96.1742	0.0189809
HAP1-dEGFP	0	1	35.65	0.00193	96.1742	0.00215489
HAP1-dEGFP	0	1	35.7	-0.00426	96.1742	-0.00475639
HAP1-dEGFP	0	1	35.75	-0.0265	96.1742	-0.0295879
HAP1-dEGFP	0	1	35.8	-0.0237	96.1742	-0.0264616
HAP1-dEGFP	0	1	35.85	-0.0264	96.1742	-0.0294762
HAP1-dEGFP	0	1	35.9	-0.0318	96.1742	-0.0355055
HAP1-dEGFP	0	1	35.95	-0.0352	96.1742	-0.0393016
HAP1-dEGFP	0	1	36	-0.0295	96.1742	-0.0329375
HAP1-dEGFP	0	1	36.05	-0.0304	96.1742	-0.0339423
HAP1-dEGFP	0	1	36.1	-0.0292	96.1742	-0.0326025
HAP1-dEGFP	0	1	36.15	-0.0106	96.1742	-0.0118352
HAP1-dEGFP	0	1	36.2	-0.00925	96.1742	-0.0103278
HAP1-dEGFP	0	1	36.25	0.011	96.1742	0.0122818
HAP1-dEGFP	0	1	36.3	0.0268	96.1742	0.0299228
HAP1-dEGFP	0	1	36.35	0.0423	96.1742	0.047229
HAP1-dEGFP	0	1	36.4	0.0634	96.1742	0.0707876
HAP1-dEGFP	0	1	36.45	0.0708	96.1742	0.0790499
HAP1-dEGFP	0	1	36.5	0.0668	96.1742	0.0745838
HAP1-dEGFP	0	1	36.55	0.0637316	96.1742	0.0711579
HAP1-dEGFP	0	1	36.6	0.075	96.1742	0.0837393
HAP1-dEGFP	0	1	36.65	0.0975	96.1742	0.108861
HAP1-dEGFP	0	1	36.7	0.113113	96.1742	0.126293
HAP1-dEGFP	0	1	36.75	0.104447	96.1742	0.116617
HAP1-dEGFP	0	1	36.8	0.0737	96.1742	0.0822878
HAP1-dEGFP	0	1	36.85	0.0412	96.1742	0.0460008
HAP1-dEGFP	0	1	36.9	0.0248	96.1742	0.0276898
HAP1-dEGFP	0	1	36.95	0.0419	96.1742	0.0467824
HAP1-dEGFP	0	1	37	0.0436	96.1742	0.0486804
HAP1-dEGFP	0	1	37.05	0.0376862	96.1742	0.0420775
HAP1-dEGFP	0	1	37.1	0.00866	96.1742	0.0096691
HAP1-dEGFP	0	1	37.15	-0.00593	96.1742	-0.00662099
HAP1-dEGFP	0	1	37.2	-0.0136	96.1742	-0.0151847
HAP1-dEGFP	0	1	37.25	-0.0202	96.1742	-0.0225538
HAP1-dEGFP	0	1	37.3	-0.0132	96.1742	-0.0147381
HAP1-dEGFP	0	1	37.35	-0.0116	96.1742	-0.0129517
HAP1-dEGFP	0	1	37.4	-0.0163	96.1742	-0.0181993
HAP1-dEGFP	0	1	37.45	-0.01	96.1742	-0.0111652
HAP1-dEGFP	0	1	37.5	0.00974	96.1742	0.0108749
HAP1-dEGFP	0	1	37.55	0.0365	96.1742	0.0407531
HAP1-dEGFP	0	1	37.6	0.0415	96.1742	0.0463357
HAP1-dEGFP	0	1	37.65	0.0476	96.1742	0.0531465
HAP1-dEGFP	0	1	37.7	0.0587	96.1742	0.06554
HAP1-dEGFP	0	1	37.75	0.0629	96.1742	0.0702294
HAP1-dEGFP	0	1	37.8	0.085	96.1742	0.0949045
HAP1-dEGFP	0	1	37.85	0.120719	96.1742	0.134786
HAP1-dEGFP	0	1	37.9	0.146268	96.1742	0.163311
HAP1-dEGFP	0	1	37.95	0.149351	96.1742	0.166755
HAP1-dEGFP	0	1	38	0.153167	96.1742	0.171015
HAP1-dEGFP	0	1	38.05	0.171431	96.1742	0.191406
HAP1-dEGFP	0	1	38.1	0.187023	96.1742	0.208816
HAP1-dEGFP	0	1	38.15	0.199502	96.1742	0.222749
HAP1-dEGFP	0	1	38.2	0.218022	96.1742	0.243427
HAP1-dEGFP	0	1	38.25	0.231617	96.1742	0.258605
HAP1-dEGFP	0	1	38.3	0.237499	96.1742	0.265174
HAP1-dEGFP	0	1	38.35	0.237254	96.1742	0.264899
HAP1-dEGFP	0	1	38.4	0.2443	96.1742	0.272767
HAP1-dEGFP	0	1	38.45	0.256097	96.1742	0.285938
HAP1-dEGFP	0	1	38.5	0.267863	96.1742	0.299075
HAP1-dEGFP	0	1	38.55	0.304356	96.1742	0.33982
HAP1-dEGFP	0	1	38.6	0.356895	96.1742	0.398482
HAP1-dEGFP	0	1	38.65	0.405303	96.1742	0.452531
HAP1-dEGFP	0	1	38.7	0.465162	96.1742	0.519365
HAP1-dEGFP	0	1	38.75	0.490868	96.1742	0.548065
HAP1-dEGFP	0	1	38.8	0.491058	96.1742	0.548278
HAP1-dEGFP	0	1	38.85	0.459871	96.1742	0.513457
HAP1-dEGFP	0	1	38.9	0.445729	96.1742	0.497667
HAP1-dEGFP	0	1	38.95	0.432066	96.1742	0.482412
HAP1-dEGFP	0	1	39	0.406072	96.1742	0.453389
HAP1-dEGFP	0	1	39.05	0.363891	96.1742	0.406293
HAP1-dEGFP	0	1	39.1	0.297483	96.1742	0.332147
HAP1-dEGFP	0	1	39.15	0.232878	96.1742	0.260014
HAP1-dEGFP	0	1	39.2	0.176149	96.1742	0.196675
HAP1-dEGFP	0	1	39.25	0.129157	96.1742	0.144206
HAP1-dEGFP	0	1	39.3	0.0953195	96.1742	0.106427
HAP1-dEGFP	0	1	39.35	0.0614	96.1742	0.0685546
HAP1-dEGFP	0	1	39.4	0.0539	96.1742	0.0601806
HAP1-dEGFP	0	1	39.45	0.0326	96.1742	0.0363987
HAP1-dEGFP	0	1	39.5	0.013	96.1742	0.0145148
HAP1-dEGFP	0	1	39.55	0.00296	96.1742	0.00330491
HAP1-dEGFP	0	1	39.6	-0.00261	96.1742	-0.00291413
HAP1-dEGFP	0	1	39.65	0.00469	96.1742	0.0052365
HAP1-dEGFP	0	1	39.7	0.015	96.1742	0.0167479
HAP1-dEGFP	0	1	39.75	0.0273	96.1742	0.0304811
HAP1-dEGFP	0	1	39.8	0.0225	96.1742	0.0251218
HAP1-dEGFP	0	1	39.85	0.0356	96.1742	0.0397483
HAP1-dEGFP	0	1	39.9	0.0473	96.1742	0.0528116
HAP1-dEGFP	0	1	39.95	0.0904	96.1742	0.100934
HAP1-dEGFP	0	1	40	0.136059	96.1742	0.151913
HAP1-dEGFP	0	1	40.05	0.145906	96.1742	0.162908
HAP1-dEGFP	0	1	40.1	0.136554	96.1742	0.152466
HAP1-dEGFP	0	1	40.15	0.111055	96.1742	0.123996
HAP1-dEGFP	0	1	40.2	0.12598	96.1742	0.14066
HAP1-dEGFP	0	1	40.25	0.129781	96.1742	0.144904
HAP1-dEGFP	0	1	40.3	0.128833	96.1742	0.143845
HAP1-dEGFP	0	1	40.35	0.140151	96.1742	0.156482
HAP1-dEGFP	0	1	40.4	0.153368	96.1742	0.171239
HAP1-dEGFP	0	1	40.45	0.174255	96.1742	0.19456
HAP1-dEGFP	0	1	40.5	0.220834	96.1742	0.246567
HAP1-dEGFP	0	1	40.55	0.297719	96.1742	0.33241
HAP1-dEGFP	0	1	40.6	0.340078	96.1742	0.379705
HAP1-dEGFP	0	1	40.65	0.356527	96.1742	0.398071
HAP1-dEGFP	0	1	40.7	0.370967	96.1742	0.414193
HAP1-dEGFP	0	1	40.75	0.390669	96.1742	0.436191
HAP1-dEGFP	0	1	40.8	0.410879	96.1742	0.458756
HAP1-dEGFP	0	1	40.85	0.439441	96.1742	0.490647
HAP1-dEGFP	0	1	40.9	0.452086	96.1742	0.504764
HAP1-dEGFP	0	1	40.95	0.457414	96.1742	0.510714
HAP1-dEGFP	0	1	41	0.456616	96.1742	0.509823
HAP1-dEGFP	0	1	41.05	0.476196	96.1742	0.531684
HAP1-dEGFP	0	1	41.1	0.501198	96.1742	0.5596
HAP1-dEGFP	0	1	41.15	0.510644	96.1742	0.570147
HAP1-dEGFP	0	1	41.2	0.486474	96.1742	0.54316
HAP1-dEGFP	0	1	41.25	0.426647	96.1742	0.476362
HAP1-dEGFP	0	1	41.3	0.376897	96.1742	0.420814
HAP1-dEGFP	0	1	41.35	0.32661	96.1742	0.364668
HAP1-dEGFP	0	1	41.4	0.318711	96.1742	0.355848
HAP1-dEGFP	0	1	41.45	0.285897	96.1742	0.319211
HAP1-dEGFP	0	1	41.5	0.256859	96.1742	0.286789
HAP1-dEGFP	0	1	41.55	0.236325	96.1742	0.263863
HAP1-dEGFP	0	1	41.6	0.220172	96.1742	0.245827
HAP1-dEGFP	0	1	41.65	0.220045	96.1742	0.245685
HAP1-dEGFP	0	1	41.7	0.248136	96.1742	0.27705
HAP1-dEGFP	0	1	41.75	0.262721	96.1742	0.293334
HAP1-dEGFP	0	1	41.8	0.244257	96.1742	0.272719
HAP1-dEGFP	0	1	41.85	0.230323	96.1742	0.257161
HAP1-dEGFP	0	1	41.9	0.234314	96.1742	0.261617
HAP1-dEGFP	0	1	41.95	0.248507	96.1742	0.277464
HAP1-dEGFP	0	1	42	0.273329	96.1742	0.305179
HAP1-dEGFP	0	1	42.05	0.312797	96.1742	0.349245
HAP1-dEGFP	0	1	42.1	0.318268	96.1742	0.355354
HAP1-dEGFP	0	1	42.15	0.330914	96.1742	0.369473
HAP1-dEGFP	0	1	42.2	0.343215	96.1742	0.383208
HAP1-dEGFP	0	1	42.25	0.386545	96.1742	0.431586
HAP1-dEGFP	0	1	42.3	0.48527	96.1742	0.541815
HAP1-dEGFP	0	1	42.35	0.591527	96.1742	0.660454
HAP1-dEGFP	0	1	42.4	0.713173	96.1742	0.796275
HAP1-dEGFP	0	1	42.45	0.843636	96.1742	0.94194
HAP1-dEGFP	0	1	42.5	1.08209	96.1742	1.20818
HAP1-dEGFP	0	1	42.55	2.49943	96.1742	2.79068
HAP1-dEGFP	0	1	42.6	7.63086	96.1742	8.52004
HAP1-dEGFP	0	1	42.65	17.1618	96.1742	19.1615
HAP1-dEGFP	0	1	42.7	28.8283	96.1742	32.1874
HAP1-dEGFP	0	1	42.75	38.8219	96.1742	43.3455
HAP1-dEGFP	0	1	42.8	43.6942	96.1742	48.7856
HAP1-dEGFP	0	1	42.85	42.2958	96.1742	47.2243
HAP1-dEGFP	0	1	42.9	36.5185	96.1742	40.7738
HAP1-dEGFP	0	1	42.95	29.6558	96.1742	33.1114
HAP1-dEGFP	0	1	43	23.7719	96.1742	26.5419
HAP1-dEGFP	0	1	43.05	19.3993	96.1742	21.6598
HAP1-dEGFP	0	1	43.1	16.3101	96.1742	18.2106
HAP1-dEGFP	0	1	43.15	14.1851	96.1742	15.838
HAP1-dEGFP	0	1	43.2	12.5739	96.1742	14.039
HAP1-dEGFP	0	1	43.25	11.447	96.1742	12.7808
HAP1-dEGFP	0	1	43.3	10.5468	96.1742	11.7757
HAP1-dEGFP	0	1	43.35	9.71314	96.1742	10.8449
HAP1-dEGFP	0	1	43.4	8.94818	96.1742	9.99085
HAP1-dEGFP	0	1	43.45	8.21777	96.1742	9.17534
HAP1-dEGFP	0	1	43.5	7.55198	96.1742	8.43197
HAP1-dEGFP	0	1	43.55	6.882	96.1742	7.68392
HAP1-dEGFP	0	1	43.6	6.1215	96.1742	6.8348
HAP1-dEGFP	0	1	43.65	5.33243	96.1742	5.95379
HAP1-dEGFP	0	1	43.7	4.5732	96.1742	5.10609
HAP1-dEGFP	0	1	43.75	3.82814	96.1742	4.27421
HAP1-dEGFP	0	1	43.8	3.10094	96.1742	3.46227
HAP1-dEGFP	0	1	43.85	2.50962	96.1742	2.80206
HAP1-dEGFP	0	1	43.9	2.01312	96.1742	2.24769
HAP1-dEGFP	0	1	43.95	1.60678	96.1742	1.79401
HAP1-dEGFP	0	1	44	1.25479	96.1742	1.40101
HAP1-dEGFP	0	1	44.05	0.965133	96.1742	1.07759
HAP1-dEGFP	0	1	44.1	0.742085	96.1742	0.828556
HAP1-dEGFP	0	1	44.15	0.601521	96.1742	0.671613
HAP1-dEGFP	0	1	44.2	0.495009	96.1742	0.55269
HAP1-dEGFP	0	1	44.25	0.408346	96.1742	0.455928
HAP1-dEGFP	0	1	44.3	0.346937	96.1742	0.387364
HAP1-dEGFP	0	1	44.35	0.269207	96.1742	0.300576
HAP1-dEGFP	0	1	44.4	0.218774	96.1742	0.244266
HAP1-dEGFP	0	1	44.45	0.257816	96.1742	0.287858
HAP1-dEGFP	0	1	44.5	0.336979	96.1742	0.376245
HAP1-dEGFP	0	1	44.55	0.377193	96.1742	0.421145
HAP1-dEGFP	0	1	44.6	0.403198	96.1742	0.450181
HAP1-dEGFP	0	1	44.65	0.420813	96.1742	0.469847
HAP1-dEGFP	0	1	44.7	0.448637	96.1742	0.500914
HAP1-dEGFP	0	1	44.75	0.512988	96.1742	0.572763
HAP1-dEGFP	0	1	44.8	0.594379	96.1742	0.663639
HAP1-dEGFP	0	1	44.85	0.683591	96.1742	0.763246
HAP1-dEGFP	0	1	44.9	0.7381	96.1742	0.824106
HAP1-dEGFP	0	1	44.95	0.73934	96.1742	0.825491
HAP1-dEGFP	0	1	45	0.741406	96.1742	0.827797
HAP1-dEGFP	0	1	45.05	0.710609	96.1742	0.793412
HAP1-dEGFP	0	1	45.1	0.661366	96.1742	0.738431
HAP1-dEGFP	0	1	45.15	0.594374	96.1742	0.663632
HAP1-dEGFP	0	1	45.2	0.54857	96.1742	0.612492
HAP1-dEGFP	0	1	45.25	0.511319	96.1742	0.5709
HAP1-dEGFP	0	1	45.3	0.476966	96.1742	0.532544
HAP1-dEGFP	0	1	45.35	0.473025	96.1742	0.528144
HAP1-dEGFP	0	1	45.4	0.479478	96.1742	0.535348
HAP1-dEGFP	0	1	45.45	0.481856	96.1742	0.538004
HAP1-dEGFP	0	1	45.5	0.50424	96.1742	0.562996
HAP1-dEGFP	0	1	45.55	0.530802	96.1742	0.592653
HAP1-dEGFP	0	1	45.6	0.524695	96.1742	0.585835
HAP1-dEGFP	0	1	45.65	0.529958	96.1742	0.59171
HAP1-dEGFP	0	1	45.7	0.539296	96.1742	0.602137
HAP1-dEGFP	0	1	45.75	0.538517	96.1742	0.601268
HAP1-dEGFP	0	1	45.8	0.555492	96.1742	0.62022
HAP1-dEGFP	0	1	45.85	0.598514	96.1742	0.668255
HAP1-dEGFP	0	1	45.9	0.623924	96.1742	0.696626
HAP1-dEGFP	0	1	45.95	0.604083	96.1742	0.674473
HAP1-dEGFP	0	1	46	0.592998	96.1742	0.662097
HAP1-dEGFP	0	1	46.05	0.548752	96.1742	0.612695
HAP1-dEGFP	0	1	46.1	0.506778	96.1742	0.56583
HAP1-dEGFP	0	1	46.15	0.503509	96.1742	0.56218
HAP1-dEGFP	0	1	46.2	0.497074	96.1742	0.554995
HAP1-dEGFP	0	1	46.25	0.493208	96.1742	0.550679
HAP1-dEGFP	0	1	46.3	0.477742	96.1742	0.533411
HAP1-dEGFP	0	1	46.35	0.49337	96.1742	0.55086
HAP1-dEGFP	0	1	46.4	0.458658	96.1742	0.512103
HAP1-dEGFP	0	1	46.45	0.432006	96.1742	0.482345
HAP1-dEGFP	0	1	46.5	0.413461	96.1742	0.461639
HAP1-dEGFP	0	1	46.55	0.368786	96.1742	0.411759
HAP1-dEGFP	0	1	46.6	0.35648	96.1742	0.398018
HAP1-dEGFP	0	1	46.65	0.365522	96.1742	0.408114
HAP1-dEGFP	0	1	46.7	0.357446	96.1742	0.399097
HAP1-dEGFP	0	1	46.75	0.339065	96.1742	0.378574
HAP1-dEGFP	0	1	46.8	0.368217	96.1742	0.411123
HAP1-dEGFP	0	1	46.85	0.388876	96.1742	0.43419
HAP1-dEGFP	0	1	46.9	0.416107	96.1742	0.464593
HAP1-dEGFP	0	1	46.95	0.408767	96.1742	0.456399
HAP1-dEGFP	0	1	47	0.389053	96.1742	0.434387
HAP1-dEGFP	0	1	47.05	0.361067	96.1742	0.40314
HAP1-dEGFP	0	1	47.1	0.344134	96.1742	0.384234
HAP1-dEGFP	0	1	47.15	0.358727	96.1742	0.400528
HAP1-dEGFP	0	1	47.2	0.367635	96.1742	0.410473
HAP1-dEGFP	0	1	47.25	0.390817	96.1742	0.436356
HAP1-dEGFP	0	1	47.3	0.42136	96.1742	0.470459
HAP1-dEGFP	0	1	47.35	0.464242	96.1742	0.518337
HAP1-dEGFP	0	1	47.4	0.49258	96.1742	0.549977
HAP1-dEGFP	0	1	47.45	0.49006	96.1742	0.547163
HAP1-dEGFP	0	1	47.5	0.51929	96.1742	0.5798
HAP1-dEGFP	0	1	47.55	0.517414	96.1742	0.577705
HAP1-dEGFP	0	1	47.6	0.579547	96.1742	0.647078
HAP1-dEGFP	0	1	47.65	0.59579	96.1742	0.665214
HAP1-dEGFP	0	1	47.7	0.614465	96.1742	0.686065
HAP1-dEGFP	0	1	47.75	0.631738	96.1742	0.70535
HAP1-dEGFP	0	1	47.8	0.639909	96.1742	0.714474
HAP1-dEGFP	0	1	47.85	0.663133	96.1742	0.740404
HAP1-dEGFP	0	1	47.9	0.709977	96.1742	0.792706
HAP1-dEGFP	0	1	47.95	0.77784	96.1742	0.868477
HAP1-dEGFP	0	1	48	0.812084	96.1742	0.906711
HAP1-dEGFP	0	1	48.05	0.852211	96.1742	0.951514
HAP1-dEGFP	0	1	48.1	0.854064	96.1742	0.953583
HAP1-dEGFP	0	1	48.15	0.782222	96.1742	0.87337
HAP1-dEGFP	0	1	48.2	0.724547	96.1742	0.808974
HAP1-dEGFP	0	1	48.25	0.727236	96.1742	0.811976
HAP1-dEGFP	0	1	48.3	0.736454	96.1742	0.822268
HAP1-dEGFP	0	1	48.35	0.737228	96.1742	0.823133
HAP1-dEGFP	0	1	48.4	0.834149	96.1742	0.931348
HAP1-dEGFP	0	1	48.45	0.913368	96.1742	1.0198
HAP1-dEGFP	0	1	48.5	0.921965	96.1742	1.0294
HAP1-dEGFP	0	1	48.55	0.895201	96.1742	0.999513
HAP1-dEGFP	0	1	48.6	0.883458	96.1742	0.986402
HAP1-dEGFP	0	1	48.65	0.900673	96.1742	1.00562
HAP1-dEGFP	0	1	48.7	0.907385	96.1742	1.01312
HAP1-dEGFP	0	1	48.75	0.962024	96.1742	1.07412
HAP1-dEGFP	0	1	48.8	0.999769	96.1742	1.11627
HAP1-dEGFP	0	1	48.85	0.93744	96.1742	1.04667
HAP1-dEGFP	0	1	48.9	0.920987	96.1742	1.0283
HAP1-dEGFP	0	1	48.95	0.989162	96.1742	1.10442
HAP1-dEGFP	0	1	49	1.10347	96.1742	1.23205
HAP1-dEGFP	0	1	49.05	1.21519	96.1742	1.35679
HAP1-dEGFP	0	1	49.1	1.28393	96.1742	1.43354
HAP1-dEGFP	0	1	49.15	1.30809	96.1742	1.46052
HAP1-dEGFP	0	1	49.2	1.27408	96.1742	1.42254
HAP1-dEGFP	0	1	49.25	1.24379	96.1742	1.38872
HAP1-dEGFP	0	1	49.3	1.26971	96.1742	1.41766
HAP1-dEGFP	0	1	49.35	1.28335	96.1742	1.43289
HAP1-dEGFP	0	1	49.4	1.30865	96.1742	1.46114
HAP1-dEGFP	0	1	49.45	1.3648	96.1742	1.52383
HAP1-dEGFP	0	1	49.5	1.34869	96.1742	1.50584
HAP1-dEGFP	0	1	49.55	1.33103	96.1742	1.48613
HAP1-dEGFP	0	1	49.6	1.31759	96.1742	1.47112
HAP1-dEGFP	0	1	49.65	1.3302	96.1742	1.4852
HAP1-dEGFP	0	1	49.7	1.39619	96.1742	1.55888
HAP1-dEGFP	0	1	49.75	1.46272	96.1742	1.63317
HAP1-dEGFP	0	1	49.8	1.54507	96.1742	1.7251
HAP1-dEGFP	0	1	49.85	1.60349	96.1742	1.79034
HAP1-dEGFP	0	1	49.9	1.76005	96.1742	1.96513
HAP1-dEGFP	0	1	49.95	1.99022	96.1742	2.22213
HAP1-dEGFP	0	1	50	2.30921	96.1742	2.57829
HAP1-dEGFP	0	1	50.05	2.87901	96.1742	3.21448
HAP1-dEGFP	0	1	50.1	4.01418	96.1742	4.48193
HAP1-dEGFP	0	1	50.15	6.27766	96.1742	7.00915
HAP1-dEGFP	0	1	50.2	10.1921	96.1742	11.3797
HAP1-dEGFP	0	1	50.25	15.6493	96.1742	17.4728
HAP1-dEGFP	0	1	50.3	21.7504	96.1742	24.2848
HAP1-dEGFP	0	1	50.35	27.6306	96.1742	30.8502
HAP1-dEGFP	0	1	50.4	32.7349	96.1742	36.5494
HAP1-dEGFP	0	1	50.45	36.8016	96.1742	41.0898
HAP1-dEGFP	0	1	50.5	40.1037	96.1742	44.7768
HAP1-dEGFP	0	1	50.55	42.9725	96.1742	47.9798
HAP1-dEGFP	0	1	50.6	45.3351	96.1742	50.6177
HAP1-dEGFP	0	1	50.65	46.6601	96.1742	52.0972
HAP1-dEGFP	0	1	50.7	47.9986	96.1742	53.5916
HAP1-dEGFP	0	1	50.75	48.6985	96.1742	54.373
HAP1-dEGFP	0	1	50.8	48.8477	96.1742	54.5396
HAP1-dEGFP	0	1	50.85	48.6349	96.1742	54.3021
HAP1-dEGFP	0	1	50.9	47.8656	96.1742	53.4431
HAP1-dEGFP	0	1	50.95	46.4797	96.1742	51.8957
HAP1-dEGFP	0	1	51	44.6856	96.1742	49.8926
HAP1-dEGFP	0	1	51.05	42.5322	96.1742	47.4882
HAP1-dEGFP	0	1	51.1	39.9253	96.1742	44.5776
HAP1-dEGFP	0	1	51.15	37.1558	96.1742	41.4853
HAP1-dEGFP	0	1	51.2	34.3667	96.1742	38.3713
HAP1-dEGFP	0	1	51.25	31.437	96.1742	35.1002
HAP1-dEGFP	0	1	51.3	28.3713	96.1742	31.6772
HAP1-dEGFP	0	1	51.35	25.3546	96.1742	28.309
HAP1-dEGFP	0	1	51.4	22.3641	96.1742	24.9701
HAP1-dEGFP	0	1	51.45	19.661	96.1742	21.9519
HAP1-dEGFP	0	1	51.5	17.2688	96.1742	19.281
HAP1-dEGFP	0	1	51.55	15.0633	96.1742	16.8185
HAP1-dEGFP	0	1	51.6	13.1459	96.1742	14.6777
HAP1-dEGFP	0	1	51.65	11.4848	96.1742	12.8231
HAP1-dEGFP	0	1	51.7	10.0357	96.1742	11.205
HAP1-dEGFP	0	1	51.75	8.71484	96.1742	9.73032
HAP1-dEGFP	0	1	51.8	7.5027	96.1742	8.37695
HAP1-dEGFP	0	1	51.85	6.34026	96.1742	7.07905
HAP1-dEGFP	0	1	51.9	5.48046	96.1742	6.11906
HAP1-dEGFP	0	1	51.95	4.66495	96.1742	5.20853
HAP1-dEGFP	0	1	52	4.10476	96.1742	4.58306
HAP1-dEGFP	0	1	52.05	3.65126	96.1742	4.07672
HAP1-dEGFP	0	1	52.1	3.3081	96.1742	3.69358
HAP1-dEGFP	0	1	52.15	3.00176	96.1742	3.35154
HAP1-dEGFP	0	1	52.2	2.73044	96.1742	3.0486
HAP1-dEGFP	0	1	52.25	2.48365	96.1742	2.77305
HAP1-dEGFP	0	1	52.3	2.2079	96.1742	2.46517
HAP1-dEGFP	0	1	52.35	2.03186	96.1742	2.26862
HAP1-dEGFP	0	1	52.4	1.85837	96.1742	2.07492
HAP1-dEGFP	0	1	52.45	1.73638	96.1742	1.93871
HAP1-dEGFP	0	1	52.5	1.55923	96.1742	1.74092
HAP1-dEGFP	0	1	52.55	1.4869	96.1742	1.66016
HAP1-dEGFP	0	1	52.6	1.4241	96.1742	1.59005
HAP1-dEGFP	0	1	52.65	1.42035	96.1742	1.58585
HAP1-dEGFP	0	1	52.7	1.44326	96.1742	1.61143
HAP1-dEGFP	0	1	52.75	1.42553	96.1742	1.59164
HAP1-dEGFP	0	1	52.8	1.45516	96.1742	1.62472
HAP1-dEGFP	0	1	52.85	1.4801	96.1742	1.65256
HAP1-dEGFP	0	1	52.9	1.51936	96.1742	1.6964
HAP1-dEGFP	0	1	52.95	1.50152	96.1742	1.67649
HAP1-dEGFP	0	1	53	1.4982	96.1742	1.67278
HAP1-dEGFP	0	1	53.05	1.5721	96.1742	1.75529
HAP1-dEGFP	0	1	53.1	1.58651	96.1742	1.77138
HAP1-dEGFP	0	1	53.15	1.68612	96.1742	1.88259
HAP1-dEGFP	0	1	53.2	1.75183	96.1742	1.95596
HAP1-dEGFP	0	1	53.25	1.84797	96.1742	2.0633
HAP1-dEGFP	0	1	53.3	1.91945	96.1742	2.14312
HAP1-dEGFP	0	1	53.35	2.03129	96.1742	2.26798
HAP1-dEGFP	0	1	53.4	2.13013	96.1742	2.37834
HAP1-dEGFP	0	1	53.45	2.14691	96.1742	2.39707
HAP1-dEGFP	0	1	53.5	2.15915	96.1742	2.41075
HAP1-dEGFP	0	1	53.55	2.18466	96.1742	2.43923
HAP1-dEGFP	0	1	53.6	2.18864	96.1742	2.44367
HAP1-dEGFP	0	1	53.65	2.15953	96.1742	2.41116
HAP1-dEGFP	0	1	53.7	2.12731	96.1742	2.3752
HAP1-dEGFP	0	1	53.75	1.95868	96.1742	2.18691
HAP1-dEGFP	0	1	53.8	1.81801	96.1742	2.02985
HAP1-dEGFP	0	1	53.85	1.73985	96.1742	1.94259
HAP1-dEGFP	0	1	53.9	1.70745	96.1742	1.90641
HAP1-dEGFP	0	1	53.95	1.72979	96.1742	1.93136
HAP1-dEGFP	0	1	54	1.73454	96.1742	1.93665
HAP1-dEGFP	0	1	54.05	1.66596	96.1742	1.86008
HAP1-dEGFP	0	1	54.1	1.55782	96.1742	1.73935
HAP1-dEGFP	0	1	54.15	1.45327	96.1742	1.62261
HAP1-dEGFP	0	1	54.2	1.36536	96.1742	1.52445
HAP1-dEGFP	0	1	54.25	1.27146	96.1742	1.41961
HAP1-dEGFP	0	1	54.3	1.22554	96.1742	1.36834
HAP1-dEGFP	0	1	54.35	1.15638	96.1742	1.29113
HAP1-dEGFP	0	1	54.4	1.02945	96.1742	1.14941
HAP1-dEGFP	0	1	54.45	0.963692	96.1742	1.07599
HAP1-dEGFP	0	1	54.5	0.888934	96.1742	0.992516
HAP1-dEGFP	0	1	54.55	0.813407	96.1742	0.908189
HAP1-dEGFP	0	1	54.6	0.756225	96.1742	0.844343
HAP1-dEGFP	0	1	54.65	0.751526	96.1742	0.839097
HAP1-dEGFP	0	1	54.7	0.757107	96.1742	0.845328
HAP1-dEGFP	0	1	54.75	0.763054	96.1742	0.851968
HAP1-dEGFP	0	1	54.8	0.736422	96.1742	0.822233
HAP1-dEGFP	0	1	54.85	0.674628	96.1742	0.753238
HAP1-dEGFP	0	1	54.9	0.617405	96.1742	0.689347
HAP1-dEGFP	0	1	54.95	0.558119	96.1742	0.623154
HAP1-dEGFP	0	1	55	0.5469	96.1742	0.610627
HAP1-dEGFP	0	1	55.05	0.570999	96.1742	0.637534
HAP1-dEGFP	0	1	55.1	0.542676	96.1742	0.605911
HAP1-dEGFP	0	1	55.15	0.493249	96.1742	0.550725
HAP1-dEGFP	0	1	55.2	0.451675	96.1742	0.504306
HAP1-dEGFP	0	1	55.25	0.428829	96.1742	0.478798
HAP1-dEGFP	0	1	55.3	0.419886	96.1742	0.468813
HAP1-dEGFP	0	1	55.35	0.454312	96.1742	0.50725
HAP1-dEGFP	0	1	55.4	0.518432	96.1742	0.578841
HAP1-dEGFP	0	1	55.45	0.52311	96.1742	0.584064
HAP1-dEGFP	0	1	55.5	0.504138	96.1742	0.562882
HAP1-dEGFP	0	1	55.55	0.485786	96.1742	0.542392
HAP1-dEGFP	0	1	55.6	0.457726	96.1742	0.511062
HAP1-dEGFP	0	1	55.65	0.450932	96.1742	0.503476
HAP1-dEGFP	0	1	55.7	0.447061	96.1742	0.499154
HAP1-dEGFP	0	1	55.75	0.506155	96.1742	0.565135
HAP1-dEGFP	0	1	55.8	0.522462	96.1742	0.583341
HAP1-dEGFP	0	1	55.85	0.543817	96.1742	0.607185
HAP1-dEGFP	0	1	55.9	0.52664	96.1742	0.588006
HAP1-dEGFP	0	1	55.95	0.491816	96.1742	0.549124
HAP1-dEGFP	0	1	56	0.507955	96.1742	0.567144
HAP1-dEGFP	0	1	56.05	0.551448	96.1742	0.615705
HAP1-dEGFP	0	1	56.1	0.657022	96.1742	0.733581
HAP1-dEGFP	0	1	56.15	0.739979	96.1742	0.826204
HAP1-dEGFP	0	1	56.2	0.767852	96.1742	0.857326
HAP1-dEGFP	0	1	56.25	0.733826	96.1742	0.819334
HAP1-dEGFP	0	1	56.3	0.690273	96.1742	0.770706
HAP1-dEGFP	0	1	56.35	0.706299	96.1742	0.7886
HAP1-dEGFP	0	1	56.4	0.708788	96.1742	0.791379
HAP1-dEGFP	0	1	56.45	0.777987	96.1742	0.868641
HAP1-dEGFP	0	1	56.5	0.805692	96.1742	0.899574
HAP1-dEGFP	0	1	56.55	0.790112	96.1742	0.882179
HAP1-dEGFP	0	1	56.6	0.7871	96.1742	0.878816
HAP1-dEGFP	0	1	56.65	0.81052	96.1742	0.904965
HAP1-dEGFP	0	1	56.7	0.81885	96.1742	0.914266
HAP1-dEGFP	0	1	56.75	0.77492	96.1742	0.865217
HAP1-dEGFP	0	1	56.8	0.78502	96.1742	0.876494
HAP1-dEGFP	0	1	56.85	0.700786	96.1742	0.782444
HAP1-dEGFP	0	1	56.9	0.668213	96.1742	0.746076
HAP1-dEGFP	0	1	56.95	0.598514	96.1742	0.668255
HAP1-dEGFP	0	1	57	0.641675	96.1742	0.716446
HAP1-dEGFP	0	1	57.05	0.680012	96.1742	0.75925
HAP1-dEGFP	0	1	57.1	0.711129	96.1742	0.793992
HAP1-dEGFP	0	1	57.15	0.681074	96.1742	0.760435
HAP1-dEGFP	0	1	57.2	0.633486	96.1742	0.707302
HAP1-dEGFP	0	1	57.25	0.604085	96.1742	0.674476
HAP1-dEGFP	0	1	57.3	0.594721	96.1742	0.664021
HAP1-dEGFP	0	1	57.35	0.622941	96.1742	0.695528
HAP1-dEGFP	0	1	57.4	0.635963	96.1742	0.710068
HAP1-dEGFP	0	1	57.45	0.61077	96.1742	0.68194
HAP1-dEGFP	0	1	57.5	0.507569	96.1742	0.566713
HAP1-dEGFP	0	1	57.55	0.519247	96.1742	0.579752
HAP1-dEGFP	0	1	57.6	0.528615	96.1742	0.590211
HAP1-dEGFP	0	1	57.65	0.51049	96.1742	0.569975
HAP1-dEGFP	0	1	57.7	0.51825	96.1742	0.578638
HAP1-dEGFP	0	1	57.75	0.507974	96.1742	0.567165
HAP1-dEGFP	0	1	57.8	0.460224	96.1742	0.513852
HAP1-dEGFP	0	1	57.85	0.442608	96.1742	0.494182
HAP1-dEGFP	0	1	57.9	0.472824	96.1742	0.527919
HAP1-dEGFP	0	1	57.95	0.47607	96.1742	0.531543
HAP1-dEGFP	0	1	58	0.464602	96.1742	0.518739
HAP1-dEGFP	0	1	58.05	0.471333	96.1742	0.526254
HAP1-dEGFP	0	1	58.1	0.424386	96.1742	0.473838
HAP1-dEGFP	0	1	58.15	0.339491	96.1742	0.37905
HAP1-dEGFP	0	1	58.2	0.334494	96.1742	0.373471
HAP1-dEGFP	0	1	58.25	0.297318	96.1742	0.331963
HAP1-dEGFP	0	1	58.3	0.197901	96.1742	0.220961
HAP1-dEGFP	0	1	58.35	0.154702	96.1742	0.172729
HAP1-dEGFP	0	1	58.4	0.195501	96.1742	0.218281
HAP1-dEGFP	0	1	58.45	0.256288	96.1742	0.286152
HAP1-dEGFP	0	1	58.5	0.339144	96.1742	0.378663
HAP1-dEGFP	0	1	58.55	0.382638	96.1742	0.427224
HAP1-dEGFP	0	1	58.6	0.337768	96.1742	0.377126
HAP1-dEGFP	0	1	58.65	0.226623	96.1742	0.25303
HAP1-dEGFP	0	1	58.7	0.200547	96.1742	0.223916
HAP1-dEGFP	0	1	58.75	0.220721	96.1742	0.246441
HAP1-dEGFP	0	1	58.8	0.210502	96.1742	0.235031
HAP1-dEGFP	0	1	58.85	0.210844	96.1742	0.235413
HAP1-dEGFP	0	1	58.9	0.15949	96.1742	0.178074
HAP1-dEGFP	0	1	58.95	0.0947	96.1742	0.105735
HAP1-dEGFP	0	1	59	0.0537152	96.1742	0.0599743
HAP1-dEGFP	0	1	59.05	0.0562	96.1742	0.0627486
HAP1-dEGFP	0	1	59.1	0.0859	96.1742	0.0959094
HAP1-dEGFP	0	1	59.15	0.140337	96.1742	0.156689
HAP1-dEGFP	0	1	59.2	0.20459	96.1742	0.228429
HAP1-dEGFP	0	1	59.25	0.234351	96.1742	0.261659
HAP1-dEGFP	0	1	59.3	0.226239	96.1742	0.252601
HAP1-dEGFP	0	1	59.35	0.202364	96.1742	0.225944
HAP1-dEGFP	0	1	59.4	0.176675	96.1742	0.197261
HAP1-dEGFP	0	1	59.45	0.148962	96.1742	0.166319
HAP1-dEGFP	0	1	59.5	0.129808	96.1742	0.144934
HAP1-dEGFP	0	1	59.55	0.0949	96.1742	0.105958
HAP1-dEGFP	0	1	59.6	0.0656	96.1742	0.073244
HAP1-dEGFP	0	1	59.65	0.0689	96.1742	0.0769285
HAP1-dEGFP	0	1	59.7	0.0859	96.1742	0.0959094
HAP1-dEGFP	0	1	59.75	0.0834	96.1742	0.0931181
HAP1-dEGFP	0	1	59.8	0.0608	96.1742	0.0678847
HAP1-dEGFP	0	1	59.85	0.0617	96.1742	0.0688895
HAP1-dEGFP	0	1	59.9	0.0409	96.1742	0.0456658
HAP1-dEGFP	0	1	59.95	0.0364	96.1742	0.0406415
HAP1-dEGFP	0	1	60	0.086	96.1742	0.0960211
HAP1-dEGFP	0	1	60.05	0.165006	96.1742	0.184233
HAP1-dEGFP	0	1	60.1	0.251692	96.1742	0.281021
HAP1-dEGFP	0	1	60.15	0.293039	96.1742	0.327185
HAP1-dEGFP	0	1	60.2	0.278956	96.1742	0.311461
HAP1-dEGFP	0	1	60.25	0.21355	96.1742	0.238433
HAP1-dEGFP	0	1	60.3	0.113083	96.1742	0.12626
HAP1-dEGFP	0	1	60.35	0.0976616	96.1742	0.109042
HAP1-dEGFP	0	1	60.4	0.0998	96.1742	0.111429
HAP1-dEGFP	0	1	60.45	0.100637	96.1742	0.112364
HAP1-dEGFP	0	1	60.5	0.105307	96.1742	0.117578
HAP1-dEGFP	0	1	60.55	0.0967	96.1742	0.107968
HAP1-dEGFP	0	1	60.6	0.0316	96.1742	0.0352822
HAP1-dEGFP	0	1	60.65	0.00331	96.1742	0.00369569
HAP1-dEGFP	0	1	60.7	0.0448	96.1742	0.0500203
HAP1-dEGFP	0	1	60.75	0.0936	96.1742	0.104507
HAP1-dEGFP	0	1	60.8	0.0922	96.1742	0.102944
HAP1-dEGFP	0	1	60.85	0.130402	96.1742	0.145597
HAP1-dEGFP	0	1	60.9	0.168459	96.1742	0.188089
HAP1-dEGFP	0	1	60.95	0.196081	96.1742	0.218929
HAP1-dEGFP	0	1	61	0.253718	96.1742	0.283282
HAP1-dEGFP	0	1	61.05	0.264673	96.1742	0.295513
HAP1-dEGFP	0	1	61.1	0.209743	96.1742	0.234183
HAP1-dEGFP	0	1	61.15	0.140349	96.1742	0.156703
HAP1-dEGFP	0	1	61.2	0.135261	96.1742	0.151022
HAP1-dEGFP	0	1	61.25	0.192155	96.1742	0.214546
HAP1-dEGFP	0	1	61.3	0.210457	96.1742	0.23498
HAP1-dEGFP	0	1	61.35	0.216971	96.1742	0.242253
HAP1-dEGFP	0	1	61.4	0.18057	96.1742	0.20161
HAP1-dEGFP	0	1	61.45	0.0964	96.1742	0.107633
HAP1-dEGFP	0	1	61.5	0.056	96.1742	0.0625253
HAP1-dEGFP	0	1	61.55	0.0655	96.1742	0.0731323
HAP1-dEGFP	0	1	61.6	0.0931	96.1742	0.103948
HAP1-dEGFP	0	1	61.65	0.103444	96.1742	0.115498
HAP1-dEGFP	0	1	61.7	0.122403	96.1742	0.136666
HAP1-dEGFP	0	1	61.75	0.145122	96.1742	0.162033
HAP1-dEGFP	0	1	61.8	0.164643	96.1742	0.183828
HAP1-dEGFP	0	1	61.85	0.233843	96.1742	0.261092
HAP1-dEGFP	0	1	61.9	0.225497	96.1742	0.251773
HAP1-dEGFP	0	1	61.95	0.194802	96.1742	0.217502
HAP1-dEGFP	0	1	62	0.129951	96.1742	0.145093
HAP1-dEGFP	0	1	62.05	0.0699	96.1742	0.078045
HAP1-dEGFP	0	1	62.1	0.0324	96.1742	0.0361754
HAP1-dEGFP	0	1	62.15	0.054	96.1742	0.0602923
HAP1-dEGFP	0	1	62.2	0.0599	96.1742	0.0668798
HAP1-dEGFP	0	1	62.25	0.0252	96.1742	0.0281364
HAP1-dEGFP	0	1	62.3	0.00298	96.1742	0.00332724
HAP1-dEGFP	0	1	62.35	0.0329	96.1742	0.0367336
HAP1-dEGFP	0	1	62.4	0.109349	96.1742	0.12209
HAP1-dEGFP	0	1	62.45	0.161049	96.1742	0.179816
HAP1-dEGFP	0	1	62.5	0.194813	96.1742	0.217514
HAP1-dEGFP	0	1	62.55	0.151909	96.1742	0.16961
HAP1-dEGFP	0	1	62.6	0.112205	96.1742	0.12528
HAP1-dEGFP	0	1	62.65	0.0673	96.1742	0.0751421
HAP1-dEGFP	0	1	62.7	0.0595	96.1742	0.0664332
HAP1-dEGFP	0	1	62.75	0.0814	96.1742	0.0908851
HAP1-dEGFP	0	1	62.8	0.079	96.1742	0.0882054
HAP1-dEGFP	0	1	62.85	0.0836	96.1742	0.0933414
HAP1-dEGFP	0	1	62.9	0.121685	96.1742	0.135864
HAP1-dEGFP	0	1	62.95	0.13483	96.1742	0.150541
HAP1-dEGFP	0	1	63	0.0977	96.1742	0.109084
HAP1-dEGFP	0	1	63.05	0.0311	96.1742	0.0347239
HAP1-dEGFP	0	1	63.1	-0.0104	96.1742	-0.0116118
HAP1-dEGFP	0	1	63.15	-0.0675	96.1742	-0.0753654
HAP1-dEGFP	0	1	63.2	-0.0714	96.1742	-0.0797198
HAP1-dEGFP	0	1	63.25	-0.0521	96.1742	-0.0581709
HAP1-dEGFP	0	1	63.3	-0.0342	96.1742	-0.0381851
HAP1-dEGFP	0	1	63.35	0.0230803	96.1742	0.0257697
HAP1-dEGFP	0	1	63.4	0.100251	96.1742	0.111933
HAP1-dEGFP	0	1	63.45	0.130229	96.1742	0.145404
HAP1-dEGFP	0	1	63.5	0.121638	96.1742	0.135812
HAP1-dEGFP	0	1	63.55	0.10941	96.1742	0.122159
HAP1-dEGFP	0	1	63.6	0.079	96.1742	0.0882054
HAP1-dEGFP	0	1	63.65	0.0498	96.1742	0.0556029
HAP1-dEGFP	0	1	63.7	0.0688	96.1742	0.0768169
HAP1-dEGFP	0	1	63.75	0.105755	96.1742	0.118078
HAP1-dEGFP	0	1	63.8	0.102805	96.1742	0.114784
HAP1-dEGFP	0	1	63.85	0.102365	96.1742	0.114293
HAP1-dEGFP	0	1	63.9	0.117696	96.1742	0.13141
HAP1-dEGFP	0	1	63.95	0.124302	96.1742	0.138786
HAP1-dEGFP	0	1	64	0.131624	96.1742	0.146961
HAP1-dEGFP	0	1	64.05	0.156754	96.1742	0.17502
HAP1-dEGFP	0	1	64.1	0.176838	96.1742	0.197443
HAP1-dEGFP	0	1	64.15	0.144005	96.1742	0.160785
HAP1-dEGFP	0	1	64.2	0.111787	96.1742	0.124813
HAP1-dEGFP	0	1	64.25	0.0878	96.1742	0.0980308
HAP1-dEGFP	0	1	64.3	0.085292	96.1742	0.0952306
HAP1-dEGFP	0	1	64.35	0.0908	96.1742	0.10138
HAP1-dEGFP	0	1	64.4	0.0779	96.1742	0.0869772
HAP1-dEGFP	0	1	64.45	0.0797	96.1742	0.088987
HAP1-dEGFP	0	1	64.5	0.0295	96.1742	0.0329375
HAP1-dEGFP	0	1	64.55	0.0371	96.1742	0.041423
HAP1-dEGFP	0	1	64.6	0.0585	96.1742	0.0653167
HAP1-dEGFP	0	1	64.65	0.0896	96.1742	0.100041
HAP1-dEGFP	0	1	64.7	0.103587	96.1742	0.115658
HAP1-dEGFP	0	1	64.75	0.0866	96.1742	0.096691
HAP1-dEGFP	0	1	64.8	0.0866	96.1742	0.096691
HAP1-dEGFP	0	1	64.85	0.0866	96.1742	0.096691
HAP1-dEGFP	0	1	64.9	0.0866	96.1742	0.096691
HAP1-dEGFP	0	1	64.95	0.0866	96.1742	0.096691
HAP1-dEGFP	0	1	65	0.0866	96.1742	0.096691
HAP1-dEGFP	0	1	65.05	0.0866	96.1742	0.096691
HAP1-dEGFP	0	1	65.1	0.0866	96.1742	0.096691
HAP1-dEGFP	0	1	65.15	0.0866	96.1742	0.096691
HAP1-dEGFP	0	1	65.2	0.0866	96.1742	0.096691
HAP1-dEGFP	0	1	65.25	0.0866	96.1742	0.096691
HAP1-dEGFP	0	1	65.3	0.0866	96.1742	0.096691
HAP1-dEGFP	0	1	65.35	0.0866	96.1742	0.096691
HAP1-dEGFP	0	1	65.4	0.0866	96.1742	0.096691
HAP1-dEGFP	0	1	65.45	0.0866	96.1742	0.096691
HAP1-dEGFP	0	1	65.5	0.0866	96.1742	0.096691
HAP1-dEGFP	0	1	65.55	0.0866	96.1742	0.096691
HAP1-dEGFP	0	1	65.6	0.0866	96.1742	0.096691
HAP1-dEGFP	0	1	65.65	0.0866	96.1742	0.096691
HAP1-dEGFP	0	1	65.7	0.0866	96.1742	0.096691
HAP1-dEGFP	0	1	65.75	0.0866	96.1742	0.096691
HAP1-dEGFP	0	1	65.8	0.0866	96.1742	0.096691
HAP1-dEGFP	0	1	65.85	0.0866	96.1742	0.096691
HAP1-dEGFP	0	1	65.9	0.0866	96.1742	0.096691
HAP1-dEGFP	0	1	65.95	0.0866	96.1742	0.096691
HAP1-dEGFP	0	1	66	0.0866	96.1742	0.096691
HAP1-dEGFP	0	1	66.05	0.0866	96.1742	0.096691
HAP1-dEGFP	0	1	66.1	0.0866	96.1742	0.096691
HAP1-dEGFP	0	1	66.15	0.0866	96.1742	0.096691
HAP1-dEGFP	0	1	66.2	0.0866	96.1742	0.096691
HAP1-dEGFP	0	1	66.25	0.0866	96.1742	0.096691
HAP1-dEGFP	0	1	66.3	0.0866	96.1742	0.096691
HAP1-dEGFP	0	1	66.35	0.0866	96.1742	0.096691
HAP1-dEGFP	0	1	66.4	0.0866	96.1742	0.096691
HAP1-dEGFP	0	1	66.45	0.0866	96.1742	0.096691
HAP1-dEGFP	0	1	66.5	0.0866	96.1742	0.096691
HAP1-dEGFP	0	1	66.55	0.0866	96.1742	0.096691
HAP1-dEGFP	0	1	66.6	0.0866	96.1742	0.096691
HAP1-dEGFP	0	1	66.65	0.0866	96.1742	0.096691
HAP1-dEGFP	0	1	66.7	0.0866	96.1742	0.096691
HAP1-dEGFP	0	1	66.75	0.0866	96.1742	0.096691
HAP1-dEGFP	0	1	66.8	0.0866	96.1742	0.096691
HAP1-dEGFP	0	1	66.85	0.0866	96.1742	0.096691
HAP1-dEGFP	0	1	66.9	0.0866	96.1742	0.096691
HAP1-dEGFP	0	1	66.95	0.0866	96.1742	0.096691
HAP1-dEGFP	0	1	67	0.0866	96.1742	0.096691
HAP1-dEGFP	0	1	67.05	0.0866	96.1742	0.096691
HAP1-dEGFP	0	1	67.1	0.0866	96.1742	0.096691
HAP1-dEGFP	0	1	67.15	0.0866	96.1742	0.096691
HAP1-dEGFP	0	1	67.2	0.0866	96.1742	0.096691
HAP1-dEGFP	0	1	67.25	0.0866	96.1742	0.096691
HAP1-dEGFP	0	1	67.3	0.0866	96.1742	0.096691
HAP1-dEGFP	0	1	67.35	0.0866	96.1742	0.096691
HAP1-dEGFP	0	1	67.4	0.0866	96.1742	0.096691
HAP1-dEGFP	0	1	67.45	0.0866	96.1742	0.096691
HAP1-dEGFP	0	1	67.5	0.0866	96.1742	0.096691
HAP1-dEGFP	0	1	67.55	0.0866	96.1742	0.096691
HAP1-dEGFP	0	1	67.6	0.0866	96.1742	0.096691
HAP1-dEGFP	0	1	67.65	0.0866	96.1742	0.096691
HAP1-dEGFP	0	1	67.7	0.0866	96.1742	0.096691
HAP1-dEGFP	0	1	67.75	0.0866	96.1742	0.096691
HAP1-dEGFP	0	1	67.8	0.0866	96.1742	0.096691
HAP1-dEGFP	0	1	67.85	0.0866	96.1742	0.096691
HAP1-dEGFP	0	1	67.9	0.0866	96.1742	0.096691
HAP1-dEGFP	0	1	67.95	0.0866	96.1742	0.096691
HAP1-dEGFP	0	1	68	0.0866	96.1742	0.096691
HAP1-dEGFP	0	1	68.05	0.0866	96.1742	0.096691
HAP1-dEGFP	0	1	68.1	0.0866	96.1742	0.096691
HAP1-dEGFP	0	1	68.15	0.0866	96.1742	0.096691
HAP1-dEGFP	0	1	68.2	0.0866	96.1742	0.096691
HAP1-dEGFP	0	1	68.25	0.0866	96.1742	0.096691
HAP1-dEGFP	0	1	68.3	0.0866	96.1742	0.096691
HAP1-dEGFP	0	1	68.35	0.0866	96.1742	0.096691
HAP1-dEGFP	0	1	68.4	0.0866	96.1742	0.096691
HAP1-dEGFP	0	1	68.45	0.0866	96.1742	0.096691
HAP1-dEGFP	0	1	68.5	0.0866	96.1742	0.096691
HAP1-dEGFP	0	1	68.55	0.0866	96.1742	0.096691
HAP1-dEGFP	0	1	68.6	0.0866	96.1742	0.096691
HAP1-dEGFP	0	1	68.65	0.0866	96.1742	0.096691
HAP1-dEGFP	0	1	68.7	0.0866	96.1742	0.096691
HAP1-dEGFP	0	1	68.75	0.0866	96.1742	0.096691
HAP1-dEGFP	0	1	68.8	0.0866	96.1742	0.096691
HAP1-dEGFP	0	1	68.85	0.0866	96.1742	0.096691
HAP1-dEGFP	0	1	68.9	0.0866	96.1742	0.096691
HAP1-dEGFP	0	1	68.95	0.0866	96.1742	0.096691
HAP1-dEGFP	0	1	69	0.0866	96.1742	0.096691
HAP1-dEGFP	0	1	69.05	0.0866	96.1742	0.096691
HAP1-dEGFP	0	1	69.1	0.0866	96.1742	0.096691
HAP1-dEGFP	0	1	69.15	0.0866	96.1742	0.096691
HAP1-dEGFP	0	1	69.2	0.0866	96.1742	0.096691
HAP1-dEGFP	0	1	69.25	0.0866	96.1742	0.096691
HAP1-dEGFP	0	1	69.3	0.0866	96.1742	0.096691
HAP1-dEGFP	0	1	69.35	0.0866	96.1742	0.096691
HAP1-dEGFP	0	1	69.4	0.0866	96.1742	0.096691
HAP1-dEGFP	0	1	69.45	0.0866	96.1742	0.096691
HAP1-dEGFP	0	1	69.5	0.0866	96.1742	0.096691
HAP1-dEGFP	0	1	69.55	0.0866	96.1742	0.096691
HAP1-dEGFP	0	1	69.6	0.0866	96.1742	0.096691
HAP1-dEGFP	0	1	69.65	0.0866	96.1742	0.096691
HAP1-dEGFP	0	1	69.7	0.0866	96.1742	0.096691
HAP1-dEGFP	0	1	69.75	0.0866	96.1742	0.096691
HAP1-dEGFP	0	1	69.8	0.0866	96.1742	0.096691
HAP1-dEGFP	0	1	69.85	0.0866	96.1742	0.096691
HAP1-dEGFP	0	1	69.9	0.0866	96.1742	0.096691
HAP1-dEGFP	0	1	69.95	0.0866	96.1742	0.096691
HAP1-dEGFP	0	2	17	-0.03	79.4255	-0.0405591
HAP1-dEGFP	0	2	17.05	-0.00285	79.4255	-0.00385311
HAP1-dEGFP	0	2	17.1	0.0139	79.4255	0.0187924
HAP1-dEGFP	0	2	17.15	0.0257	79.4255	0.0347456
HAP1-dEGFP	0	2	17.2	0.016	79.4255	0.0216315
HAP1-dEGFP	0	2	17.25	-0.0108	79.4255	-0.0146013
HAP1-dEGFP	0	2	17.3	-0.0402	79.4255	-0.0543491
HAP1-dEGFP	0	2	17.35	-0.0483	79.4255	-0.0653001
HAP1-dEGFP	0	2	17.4	-0.036745	79.4255	-0.0496781
HAP1-dEGFP	0	2	17.45	-0.00532	79.4255	-0.00719247
HAP1-dEGFP	0	2	17.5	0.0216	79.4255	0.0292025
HAP1-dEGFP	0	2	17.55	0.00594	79.4255	0.00803069
HAP1-dEGFP	0	2	17.6	-0.00308	79.4255	-0.00416406
HAP1-dEGFP	0	2	17.65	-0.0128	79.4255	-0.0173052
HAP1-dEGFP	0	2	17.7	-0.0133	79.4255	-0.0179812
HAP1-dEGFP	0	2	17.75	0.00404	79.4255	0.00546195
HAP1-dEGFP	0	2	17.8	0.0203	79.4255	0.027445
HAP1-dEGFP	0	2	17.85	0.0219	79.4255	0.0296081
HAP1-dEGFP	0	2	17.9	0.00948	79.4255	0.0128167
HAP1-dEGFP	0	2	17.95	0.0174	79.4255	0.0235243
HAP1-dEGFP	0	2	18	0.0178	79.4255	0.024065
HAP1-dEGFP	0	2	18.05	-0.00633	79.4255	-0.00855796
HAP1-dEGFP	0	2	18.1	-0.0431635	79.4255	-0.0583557
HAP1-dEGFP	0	2	18.15	-0.0596	79.4255	-0.0805773
HAP1-dEGFP	0	2	18.2	-0.056	79.4255	-0.0757102
HAP1-dEGFP	0	2	18.25	-0.0579	79.4255	-0.078279
HAP1-dEGFP	0	2	18.3	-0.0572	79.4255	-0.0773326
HAP1-dEGFP	0	2	18.35	-0.0508	79.4255	-0.06868
HAP1-dEGFP	0	2	18.4	-0.0449	79.4255	-0.0607034
HAP1-dEGFP	0	2	18.45	-0.0414	79.4255	-0.0559715
HAP1-dEGFP	0	2	18.5	-0.0464	79.4255	-0.0627313
HAP1-dEGFP	0	2	18.55	-0.0617	79.4255	-0.0834165
HAP1-dEGFP	0	2	18.6	-0.0947096	79.4255	-0.128044
HAP1-dEGFP	0	2	18.65	-0.103502	79.4255	-0.139932
HAP1-dEGFP	0	2	18.7	-0.103664	79.4255	-0.14015
HAP1-dEGFP	0	2	18.75	-0.0871	79.4255	-0.117756
HAP1-dEGFP	0	2	18.8	-0.0684	79.4255	-0.0924746
HAP1-dEGFP	0	2	18.85	-0.0784142	79.4255	-0.106014
HAP1-dEGFP	0	2	18.9	-0.092593	79.4255	-0.125183
HAP1-dEGFP	0	2	18.95	-0.0841	79.4255	-0.113701
HAP1-dEGFP	0	2	19	-0.0708	79.4255	-0.0957194
HAP1-dEGFP	0	2	19.05	-0.066	79.4255	-0.0892299
HAP1-dEGFP	0	2	19.1	-0.0613	79.4255	-0.0828757
HAP1-dEGFP	0	2	19.15	-0.066	79.4255	-0.0892299
HAP1-dEGFP	0	2	19.2	-0.0645825	79.4255	-0.0873135
HAP1-dEGFP	0	2	19.25	-0.0541	79.4255	-0.0731415
HAP1-dEGFP	0	2	19.3	-0.0353	79.4255	-0.0477245
HAP1-dEGFP	0	2	19.35	-0.0394	79.4255	-0.0532676
HAP1-dEGFP	0	2	19.4	-0.0496	79.4255	-0.0670576
HAP1-dEGFP	0	2	19.45	-0.0727	79.4255	-0.0982881
HAP1-dEGFP	0	2	19.5	-0.116916	79.4255	-0.158067
HAP1-dEGFP	0	2	19.55	-0.134785	79.4255	-0.182226
HAP1-dEGFP	0	2	19.6	-0.113408	79.4255	-0.153324
HAP1-dEGFP	0	2	19.65	-0.0779	79.4255	-0.105318
HAP1-dEGFP	0	2	19.7	-0.0573	79.4255	-0.0774678
HAP1-dEGFP	0	2	19.75	-0.0647	79.4255	-0.0874724
HAP1-dEGFP	0	2	19.8	-0.0939678	79.4255	-0.127042
HAP1-dEGFP	0	2	19.85	-0.120267	79.4255	-0.162597
HAP1-dEGFP	0	2	19.9	-0.129173	79.4255	-0.174638
HAP1-dEGFP	0	2	19.95	-0.117633	79.4255	-0.159036
HAP1-dEGFP	0	2	20	-0.0732	79.4255	-0.0989641
HAP1-dEGFP	0	2	20.05	-0.0707	79.4255	-0.0955842
HAP1-dEGFP	0	2	20.1	-0.0689	79.4255	-0.0931506
HAP1-dEGFP	0	2	20.15	-0.0564	79.4255	-0.076251
HAP1-dEGFP	0	2	20.2	-0.0514	79.4255	-0.0694912
HAP1-dEGFP	0	2	20.25	-0.0442	79.4255	-0.059757
HAP1-dEGFP	0	2	20.3	-0.0321	79.4255	-0.0433982
HAP1-dEGFP	0	2	20.35	-0.0114	79.4255	-0.0154124
HAP1-dEGFP	0	2	20.4	-0.00941	79.4255	-0.012722
HAP1-dEGFP	0	2	20.45	-0.0424	79.4255	-0.0573235
HAP1-dEGFP	0	2	20.5	-0.0782	79.4255	-0.105724
HAP1-dEGFP	0	2	20.55	-0.0891244	79.4255	-0.120493
HAP1-dEGFP	0	2	20.6	-0.0947	79.4255	-0.128031
HAP1-dEGFP	0	2	20.65	-0.0715	79.4255	-0.0966657
HAP1-dEGFP	0	2	20.7	-0.0418	79.4255	-0.0565123
HAP1-dEGFP	0	2	20.75	-0.0255	79.4255	-0.0344752
HAP1-dEGFP	0	2	20.8	-0.0516	79.4255	-0.0697616
HAP1-dEGFP	0	2	20.85	-0.0721	79.4255	-0.0974769
HAP1-dEGFP	0	2	20.9	-0.0882	79.4255	-0.119244
HAP1-dEGFP	0	2	20.95	-0.10211	79.4255	-0.13805
HAP1-dEGFP	0	2	21	-0.100612	79.4255	-0.136025
HAP1-dEGFP	0	2	21.05	-0.091	79.4255	-0.123029
HAP1-dEGFP	0	2	21.1	-0.0852	79.4255	-0.115188
HAP1-dEGFP	0	2	21.15	-0.0809	79.4255	-0.109374
HAP1-dEGFP	0	2	21.2	-0.0917	79.4255	-0.123976
HAP1-dEGFP	0	2	21.25	-0.0989	79.4255	-0.13371
HAP1-dEGFP	0	2	21.3	-0.100987	79.4255	-0.136532
HAP1-dEGFP	0	2	21.35	-0.0961	79.4255	-0.129924
HAP1-dEGFP	0	2	21.4	-0.0929	79.4255	-0.125598
HAP1-dEGFP	0	2	21.45	-0.0948	79.4255	-0.128167
HAP1-dEGFP	0	2	21.5	-0.0923	79.4255	-0.124787
HAP1-dEGFP	0	2	21.55	-0.0816	79.4255	-0.110321
HAP1-dEGFP	0	2	21.6	-0.0694	79.4255	-0.0938266
HAP1-dEGFP	0	2	21.65	-0.0619	79.4255	-0.0836868
HAP1-dEGFP	0	2	21.7	-0.0659	79.4255	-0.0890947
HAP1-dEGFP	0	2	21.75	-0.0888	79.4255	-0.120055
HAP1-dEGFP	0	2	21.8	-0.112284	79.4255	-0.151804
HAP1-dEGFP	0	2	21.85	-0.110986	79.4255	-0.15005
HAP1-dEGFP	0	2	21.9	-0.101078	79.4255	-0.136654
HAP1-dEGFP	0	2	21.95	-0.0899072	79.4255	-0.121552
HAP1-dEGFP	0	2	22	-0.0673	79.4255	-0.0909875
HAP1-dEGFP	0	2	22.05	-0.0546	79.4255	-0.0738175
HAP1-dEGFP	0	2	22.1	-0.0714	79.4255	-0.0965305
HAP1-dEGFP	0	2	22.15	-0.0981	79.4255	-0.132628
HAP1-dEGFP	0	2	22.2	0.0517	79.4255	0.0698968
HAP1-dEGFP	0	2	22.25	0.937107	79.4255	1.26694
HAP1-dEGFP	0	2	22.3	3.19205	79.4255	4.31555
HAP1-dEGFP	0	2	22.35	6.88563	79.4255	9.30916
HAP1-dEGFP	0	2	22.4	11.188	79.4255	15.1258
HAP1-dEGFP	0	2	22.45	14.7282	79.4255	19.9121
HAP1-dEGFP	0	2	22.5	16.2455	79.4255	21.9635
HAP1-dEGFP	0	2	22.55	15.0971	79.4255	20.4109
HAP1-dEGFP	0	2	22.6	12.1975	79.4255	16.4906
HAP1-dEGFP	0	2	22.65	8.73751	79.4255	11.8128
HAP1-dEGFP	0	2	22.7	5.65298	79.4255	7.64265
HAP1-dEGFP	0	2	22.75	3.33522	79.4255	4.50911
HAP1-dEGFP	0	2	22.8	1.79269	79.4255	2.42366
HAP1-dEGFP	0	2	22.85	0.880824	79.4255	1.19085
HAP1-dEGFP	0	2	22.9	0.370602	79.4255	0.501042
HAP1-dEGFP	0	2	22.95	0.120602	79.4255	0.163049
HAP1-dEGFP	0	2	23	0.0315	79.4255	0.042587
HAP1-dEGFP	0	2	23.05	0.0162	79.4255	0.0219019
HAP1-dEGFP	0	2	23.1	0.00965	79.4255	0.0130465
HAP1-dEGFP	0	2	23.15	-0.00851	79.4255	-0.0115053
HAP1-dEGFP	0	2	23.2	0.00724	79.4255	0.00978825
HAP1-dEGFP	0	2	23.25	0.0335	79.4255	0.0452909
HAP1-dEGFP	0	2	23.3	0.058	79.4255	0.0784142
HAP1-dEGFP	0	2	23.35	0.0874477	79.4255	0.118227
HAP1-dEGFP	0	2	23.4	0.108979	79.4255	0.147336
HAP1-dEGFP	0	2	23.45	0.131873	79.4255	0.178288
HAP1-dEGFP	0	2	23.5	0.146516	79.4255	0.198085
HAP1-dEGFP	0	2	23.55	0.152849	79.4255	0.206647
HAP1-dEGFP	0	2	23.6	0.155299	79.4255	0.20996
HAP1-dEGFP	0	2	23.65	0.145661	79.4255	0.19693
HAP1-dEGFP	0	2	23.7	0.147774	79.4255	0.199786
HAP1-dEGFP	0	2	23.75	0.151841	79.4255	0.205284
HAP1-dEGFP	0	2	23.8	0.165784	79.4255	0.224134
HAP1-dEGFP	0	2	23.85	0.160847	79.4255	0.217461
HAP1-dEGFP	0	2	23.9	0.166251	79.4255	0.224766
HAP1-dEGFP	0	2	23.95	0.169211	79.4255	0.228767
HAP1-dEGFP	0	2	24	0.179466	79.4255	0.242632
HAP1-dEGFP	0	2	24.05	0.193575	79.4255	0.261707
HAP1-dEGFP	0	2	24.1	0.201408	79.4255	0.272297
HAP1-dEGFP	0	2	24.15	0.207024	79.4255	0.27989
HAP1-dEGFP	0	2	24.2	0.210483	79.4255	0.284567
HAP1-dEGFP	0	2	24.25	0.214469	79.4255	0.289956
HAP1-dEGFP	0	2	24.3	0.233241	79.4255	0.315334
HAP1-dEGFP	0	2	24.35	0.269486	79.4255	0.364336
HAP1-dEGFP	0	2	24.4	0.306889	79.4255	0.414904
HAP1-dEGFP	0	2	24.45	0.347738	79.4255	0.470131
HAP1-dEGFP	0	2	24.5	0.389709	79.4255	0.526875
HAP1-dEGFP	0	2	24.55	0.418305	79.4255	0.565535
HAP1-dEGFP	0	2	24.6	0.470088	79.4255	0.635544
HAP1-dEGFP	0	2	24.65	0.573428	79.4255	0.775256
HAP1-dEGFP	0	2	24.7	0.697833	79.4255	0.943449
HAP1-dEGFP	0	2	24.75	0.81445	79.4255	1.10111
HAP1-dEGFP	0	2	24.8	0.937117	79.4255	1.26695
HAP1-dEGFP	0	2	24.85	1.09658	79.4255	1.48254
HAP1-dEGFP	0	2	24.9	1.32046	79.4255	1.78522
HAP1-dEGFP	0	2	24.95	1.65483	79.4255	2.23728
HAP1-dEGFP	0	2	25	2.12254	79.4255	2.8696
HAP1-dEGFP	0	2	25.05	2.62803	79.4255	3.55302
HAP1-dEGFP	0	2	25.1	3.08739	79.4255	4.17405
HAP1-dEGFP	0	2	25.15	3.40356	79.4255	4.60151
HAP1-dEGFP	0	2	25.2	3.57808	79.4255	4.83745
HAP1-dEGFP	0	2	25.25	3.54214	79.4255	4.78885
HAP1-dEGFP	0	2	25.3	3.35188	79.4255	4.53163
HAP1-dEGFP	0	2	25.35	3.09437	79.4255	4.1835
HAP1-dEGFP	0	2	25.4	2.81514	79.4255	3.80598
HAP1-dEGFP	0	2	25.45	2.50861	79.4255	3.39157
HAP1-dEGFP	0	2	25.5	2.21195	79.4255	2.99049
HAP1-dEGFP	0	2	25.55	1.94189	79.4255	2.62537
HAP1-dEGFP	0	2	25.6	1.69507	79.4255	2.29168
HAP1-dEGFP	0	2	25.65	1.48317	79.4255	2.0052
HAP1-dEGFP	0	2	25.7	1.29265	79.4255	1.74763
HAP1-dEGFP	0	2	25.75	1.11261	79.4255	1.50421
HAP1-dEGFP	0	2	25.8	0.929357	79.4255	1.25646
HAP1-dEGFP	0	2	25.85	0.794834	79.4255	1.07459
HAP1-dEGFP	0	2	25.9	0.715482	79.4255	0.967309
HAP1-dEGFP	0	2	25.95	0.663152	79.4255	0.89656
HAP1-dEGFP	0	2	26	0.627354	79.4255	0.848163
HAP1-dEGFP	0	2	26.05	0.570017	79.4255	0.770645
HAP1-dEGFP	0	2	26.1	0.48756	79.4255	0.659166
HAP1-dEGFP	0	2	26.15	0.437543	79.4255	0.591545
HAP1-dEGFP	0	2	26.2	0.418446	79.4255	0.565726
HAP1-dEGFP	0	2	26.25	0.41009	79.4255	0.554429
HAP1-dEGFP	0	2	26.3	0.379813	79.4255	0.513495
HAP1-dEGFP	0	2	26.35	0.373911	79.4255	0.505516
HAP1-dEGFP	0	2	26.4	0.359148	79.4255	0.485557
HAP1-dEGFP	0	2	26.45	0.352507	79.4255	0.476578
HAP1-dEGFP	0	2	26.5	0.389959	79.4255	0.527212
HAP1-dEGFP	0	2	26.55	0.435735	79.4255	0.589101
HAP1-dEGFP	0	2	26.6	0.486465	79.4255	0.657685
HAP1-dEGFP	0	2	26.65	0.55661	79.4255	0.752519
HAP1-dEGFP	0	2	26.7	0.615666	79.4255	0.832361
HAP1-dEGFP	0	2	26.75	0.653009	79.4255	0.882848
HAP1-dEGFP	0	2	26.8	0.67585	79.4255	0.913728
HAP1-dEGFP	0	2	26.85	0.667716	79.4255	0.90273
HAP1-dEGFP	0	2	26.9	0.596542	79.4255	0.806507
HAP1-dEGFP	0	2	26.95	0.552988	79.4255	0.747622
HAP1-dEGFP	0	2	27	0.504428	79.4255	0.68197
HAP1-dEGFP	0	2	27.05	0.487661	79.4255	0.659302
HAP1-dEGFP	0	2	27.1	0.535577	79.4255	0.724083
HAP1-dEGFP	0	2	27.15	0.678969	79.4255	0.917945
HAP1-dEGFP	0	2	27.2	0.869139	79.4255	1.17505
HAP1-dEGFP	0	2	27.25	1.06314	79.4255	1.43734
HAP1-dEGFP	0	2	27.3	1.21527	79.4255	1.64301
HAP1-dEGFP	0	2	27.35	1.24491	79.4255	1.68308
HAP1-dEGFP	0	2	27.4	1.15621	79.4255	1.56316
HAP1-dEGFP	0	2	27.45	1.00152	79.4255	1.35402
HAP1-dEGFP	0	2	27.5	0.839281	79.4255	1.13468
HAP1-dEGFP	0	2	27.55	0.691417	79.4255	0.934774
HAP1-dEGFP	0	2	27.6	0.569904	79.4255	0.770492
HAP1-dEGFP	0	2	27.65	0.494805	79.4255	0.668961
HAP1-dEGFP	0	2	27.7	0.433529	79.4255	0.586118
HAP1-dEGFP	0	2	27.75	0.37833	79.4255	0.51149
HAP1-dEGFP	0	2	27.8	0.34286	79.4255	0.463536
HAP1-dEGFP	0	2	27.85	0.310219	79.4255	0.419406
HAP1-dEGFP	0	2	27.9	0.281933	79.4255	0.381164
HAP1-dEGFP	0	2	27.95	0.260694	79.4255	0.35245
HAP1-dEGFP	0	2	28	0.247615	79.4255	0.334767
HAP1-dEGFP	0	2	28.05	0.230864	79.4255	0.312121
HAP1-dEGFP	0	2	28.1	0.236538	79.4255	0.319791
HAP1-dEGFP	0	2	28.15	0.227974	79.4255	0.308214
HAP1-dEGFP	0	2	28.2	0.240446	79.4255	0.325075
HAP1-dEGFP	0	2	28.25	0.259813	79.4255	0.351259
HAP1-dEGFP	0	2	28.3	0.270859	79.4255	0.366192
HAP1-dEGFP	0	2	28.35	0.253767	79.4255	0.343084
HAP1-dEGFP	0	2	28.4	0.237692	79.4255	0.321352
HAP1-dEGFP	0	2	28.45	0.219915	79.4255	0.297318
HAP1-dEGFP	0	2	28.5	0.176636	79.4255	0.238807
HAP1-dEGFP	0	2	28.55	0.150579	79.4255	0.203578
HAP1-dEGFP	0	2	28.6	0.126298	79.4255	0.170751
HAP1-dEGFP	0	2	28.65	0.103685	79.4255	0.14018
HAP1-dEGFP	0	2	28.7	0.0763	79.4255	0.103155
HAP1-dEGFP	0	2	28.75	0.0767	79.4255	0.103696
HAP1-dEGFP	0	2	28.8	0.078	79.4255	0.105454
HAP1-dEGFP	0	2	28.85	0.0989	79.4255	0.13371
HAP1-dEGFP	0	2	28.9	0.120863	79.4255	0.163403
HAP1-dEGFP	0	2	28.95	0.134181	79.4255	0.181408
HAP1-dEGFP	0	2	29	0.107737	79.4255	0.145658
HAP1-dEGFP	0	2	29.05	0.0673	79.4255	0.0909875
HAP1-dEGFP	0	2	29.1	0.0326	79.4255	0.0440742
HAP1-dEGFP	0	2	29.15	0.0153	79.4255	0.0206851
HAP1-dEGFP	0	2	29.2	0.0228	79.4255	0.0308249
HAP1-dEGFP	0	2	29.25	0.0451	79.4255	0.0609738
HAP1-dEGFP	0	2	29.3	0.0639	79.4255	0.0863908
HAP1-dEGFP	0	2	29.35	0.0471976	79.4255	0.0638097
HAP1-dEGFP	0	2	29.4	0.0472	79.4255	0.0638129
HAP1-dEGFP	0	2	29.45	0.0344	79.4255	0.0465077
HAP1-dEGFP	0	2	29.5	0.0355	79.4255	0.0479949
HAP1-dEGFP	0	2	29.55	0.0575	79.4255	0.0777382
HAP1-dEGFP	0	2	29.6	0.0718	79.4255	0.0970713
HAP1-dEGFP	0	2	29.65	0.0792	79.4255	0.107076
HAP1-dEGFP	0	2	29.7	0.0468	79.4255	0.0632721
HAP1-dEGFP	0	2	29.75	0.0248	79.4255	0.0335288
HAP1-dEGFP	0	2	29.8	0.0197468	79.4255	0.0266971
HAP1-dEGFP	0	2	29.85	0.0153	79.4255	0.0206851
HAP1-dEGFP	0	2	29.9	0.0386	79.4255	0.052186
HAP1-dEGFP	0	2	29.95	0.0612	79.4255	0.0827405
HAP1-dEGFP	0	2	30	0.0948	79.4255	0.128167
HAP1-dEGFP	0	2	30.05	0.102052	79.4255	0.137971
HAP1-dEGFP	0	2	30.1	0.108808	79.4255	0.147105
HAP1-dEGFP	0	2	30.15	0.119155	79.4255	0.161094
HAP1-dEGFP	0	2	30.2	0.124678	79.4255	0.16856
HAP1-dEGFP	0	2	30.25	0.13509	79.4255	0.182637
HAP1-dEGFP	0	2	30.3	0.13413	79.4255	0.18134
HAP1-dEGFP	0	2	30.35	0.12214	79.4255	0.165129
HAP1-dEGFP	0	2	30.4	0.121646	79.4255	0.164461
HAP1-dEGFP	0	2	30.45	0.12233	79.4255	0.165386
HAP1-dEGFP	0	2	30.5	0.118314	79.4255	0.159956
HAP1-dEGFP	0	2	30.55	0.120073	79.4255	0.162335
HAP1-dEGFP	0	2	30.6	0.108884	79.4255	0.147208
HAP1-dEGFP	0	2	30.65	0.0764	79.4255	0.10329
HAP1-dEGFP	0	2	30.7	0.0522	79.4255	0.0705728
HAP1-dEGFP	0	2	30.75	0.0769	79.4255	0.103966
HAP1-dEGFP	0	2	30.8	0.0812	79.4255	0.10978
HAP1-dEGFP	0	2	30.85	0.0786	79.4255	0.106265
HAP1-dEGFP	0	2	30.9	0.0743	79.4255	0.100451
HAP1-dEGFP	0	2	30.95	0.0687	79.4255	0.0928802
HAP1-dEGFP	0	2	31	0.0610419	79.4255	0.0825267
HAP1-dEGFP	0	2	31.05	0.0752	79.4255	0.101668
HAP1-dEGFP	0	2	31.1	0.101673	79.4255	0.137459
HAP1-dEGFP	0	2	31.15	0.111697	79.4255	0.15101
HAP1-dEGFP	0	2	31.2	0.119112	79.4255	0.161036
HAP1-dEGFP	0	2	31.25	0.121895	79.4255	0.164798
HAP1-dEGFP	0	2	31.3	0.122817	79.4255	0.166044
HAP1-dEGFP	0	2	31.35	0.131603	79.4255	0.177923
HAP1-dEGFP	0	2	31.4	0.115476	79.4255	0.15612
HAP1-dEGFP	0	2	31.45	0.100803	79.4255	0.136283
HAP1-dEGFP	0	2	31.5	0.0776	79.4255	0.104913
HAP1-dEGFP	0	2	31.55	0.0787	79.4255	0.1064
HAP1-dEGFP	0	2	31.6	0.10183	79.4255	0.137671
HAP1-dEGFP	0	2	31.65	0.127361	79.4255	0.172189
HAP1-dEGFP	0	2	31.7	0.130679	79.4255	0.176674
HAP1-dEGFP	0	2	31.75	0.105702	79.4255	0.142906
HAP1-dEGFP	0	2	31.8	0.068	79.4255	0.0919339
HAP1-dEGFP	0	2	31.85	0.00992	79.4255	0.0134115
HAP1-dEGFP	0	2	31.9	0.00668	79.4255	0.00903115
HAP1-dEGFP	0	2	31.95	0.0264	79.4255	0.035692
HAP1-dEGFP	0	2	32	0.0475641	79.4255	0.0643052
HAP1-dEGFP	0	2	32.05	0.0554	79.4255	0.0748991
HAP1-dEGFP	0	2	32.1	0.059941	79.4255	0.0810383
HAP1-dEGFP	0	2	32.15	0.071	79.4255	0.0959898
HAP1-dEGFP	0	2	32.2	0.0624	79.4255	0.0843628
HAP1-dEGFP	0	2	32.25	0.0621	79.4255	0.0839572
HAP1-dEGFP	0	2	32.3	0.0580089	79.4255	0.0784262
HAP1-dEGFP	0	2	32.35	0.0422	79.4255	0.0570531
HAP1-dEGFP	0	2	32.4	0.0274	79.4255	0.0370439
HAP1-dEGFP	0	2	32.45	0.034	79.4255	0.0459669
HAP1-dEGFP	0	2	32.5	0.0474	79.4255	0.0640833
HAP1-dEGFP	0	2	32.55	0.0448113	79.4255	0.0605835
HAP1-dEGFP	0	2	32.6	0.0522	79.4255	0.0705728
HAP1-dEGFP	0	2	32.65	0.065	79.4255	0.0878779
HAP1-dEGFP	0	2	32.7	0.0677	79.4255	0.0915283
HAP1-dEGFP	0	2	32.75	0.0792	79.4255	0.107076
HAP1-dEGFP	0	2	32.8	0.0932	79.4255	0.126003
HAP1-dEGFP	0	2	32.85	0.0969	79.4255	0.131006
HAP1-dEGFP	0	2	32.9	0.0924949	79.4255	0.12505
HAP1-dEGFP	0	2	32.95	0.105376	79.4255	0.142465
HAP1-dEGFP	0	2	33	0.10676	79.4255	0.144337
HAP1-dEGFP	0	2	33.05	0.0923	79.4255	0.124787
HAP1-dEGFP	0	2	33.1	0.0795	79.4255	0.107481
HAP1-dEGFP	0	2	33.15	0.0782	79.4255	0.105724
HAP1-dEGFP	0	2	33.2	0.0583	79.4255	0.0788198
HAP1-dEGFP	0	2	33.25	0.0589	79.4255	0.0796309
HAP1-dEGFP	0	2	33.3	0.0676	79.4255	0.0913931
HAP1-dEGFP	0	2	33.35	0.0886	79.4255	0.119784
HAP1-dEGFP	0	2	33.4	0.10018	79.4255	0.13544
HAP1-dEGFP	0	2	33.45	0.108309	79.4255	0.146431
HAP1-dEGFP	0	2	33.5	0.100368	79.4255	0.135695
HAP1-dEGFP	0	2	33.55	0.0927	79.4255	0.125327
HAP1-dEGFP	0	2	33.6	0.0917	79.4255	0.123976
HAP1-dEGFP	0	2	33.65	0.075	79.4255	0.101398
HAP1-dEGFP	0	2	33.7	0.0788	79.4255	0.106535
HAP1-dEGFP	0	2	33.75	0.0796	79.4255	0.107617
HAP1-dEGFP	0	2	33.8	0.0808	79.4255	0.109239
HAP1-dEGFP	0	2	33.85	0.0989	79.4255	0.13371
HAP1-dEGFP	0	2	33.9	0.123134	79.4255	0.166474
HAP1-dEGFP	0	2	33.95	0.145156	79.4255	0.196247
HAP1-dEGFP	0	2	34	0.13859	79.4255	0.187369
HAP1-dEGFP	0	2	34.05	0.14061	79.4255	0.1901
HAP1-dEGFP	0	2	34.1	0.145807	79.4255	0.197127
HAP1-dEGFP	0	2	34.15	0.152359	79.4255	0.205985
HAP1-dEGFP	0	2	34.2	0.174661	79.4255	0.236136
HAP1-dEGFP	0	2	34.25	0.190671	79.4255	0.257781
HAP1-dEGFP	0	2	34.3	0.182879	79.4255	0.247247
HAP1-dEGFP	0	2	34.35	0.161929	79.4255	0.218923
HAP1-dEGFP	0	2	34.4	0.141107	79.4255	0.190773
HAP1-dEGFP	0	2	34.45	0.145137	79.4255	0.19622
HAP1-dEGFP	0	2	34.5	0.135464	79.4255	0.183143
HAP1-dEGFP	0	2	34.55	0.137512	79.4255	0.185911
HAP1-dEGFP	0	2	34.6	0.126813	79.4255	0.171448
HAP1-dEGFP	0	2	34.65	0.110756	79.4255	0.149738
HAP1-dEGFP	0	2	34.7	0.0903983	79.4255	0.122216
HAP1-dEGFP	0	2	34.75	0.0796	79.4255	0.107617
HAP1-dEGFP	0	2	34.8	0.0646323	79.4255	0.0873808
HAP1-dEGFP	0	2	34.85	0.051	79.4255	0.0689504
HAP1-dEGFP	0	2	34.9	0.0449	79.4255	0.0607034
HAP1-dEGFP	0	2	34.95	0.0587	79.4255	0.0793605
HAP1-dEGFP	0	2	35	0.0972	79.4255	0.131411
HAP1-dEGFP	0	2	35.05	0.104801	79.4255	0.141688
HAP1-dEGFP	0	2	35.1	0.131186	79.4255	0.177359
HAP1-dEGFP	0	2	35.15	0.13933	79.4255	0.18837
HAP1-dEGFP	0	2	35.2	0.12731	79.4255	0.172119
HAP1-dEGFP	0	2	35.25	0.119735	79.4255	0.161878
HAP1-dEGFP	0	2	35.3	0.109917	79.4255	0.148604
HAP1-dEGFP	0	2	35.35	0.103484	79.4255	0.139908
HAP1-dEGFP	0	2	35.4	0.0811	79.4255	0.109645
HAP1-dEGFP	0	2	35.45	0.0778	79.4255	0.105183
HAP1-dEGFP	0	2	35.5	0.0872	79.4255	0.117892
HAP1-dEGFP	0	2	35.55	0.0803	79.4255	0.108563
HAP1-dEGFP	0	2	35.6	0.100504	79.4255	0.135879
HAP1-dEGFP	0	2	35.65	0.101941	79.4255	0.137821
HAP1-dEGFP	0	2	35.7	0.125199	79.4255	0.169265
HAP1-dEGFP	0	2	35.75	0.114104	79.4255	0.154265
HAP1-dEGFP	0	2	35.8	0.0989	79.4255	0.13371
HAP1-dEGFP	0	2	35.85	0.0781	79.4255	0.105589
HAP1-dEGFP	0	2	35.9	0.0621	79.4255	0.0839572
HAP1-dEGFP	0	2	35.95	0.0659	79.4255	0.0890947
HAP1-dEGFP	0	2	36	0.0827	79.4255	0.111808
HAP1-dEGFP	0	2	36.05	0.107783	79.4255	0.145719
HAP1-dEGFP	0	2	36.1	0.115126	79.4255	0.155646
HAP1-dEGFP	0	2	36.15	0.107915	79.4255	0.145898
HAP1-dEGFP	0	2	36.2	0.105061	79.4255	0.14204
HAP1-dEGFP	0	2	36.25	0.0870018	79.4255	0.117624
HAP1-dEGFP	0	2	36.3	0.0784	79.4255	0.105994
HAP1-dEGFP	0	2	36.35	0.078	79.4255	0.105454
HAP1-dEGFP	0	2	36.4	0.10747	79.4255	0.145297
HAP1-dEGFP	0	2	36.45	0.113745	79.4255	0.15378
HAP1-dEGFP	0	2	36.5	0.113444	79.4255	0.153372
HAP1-dEGFP	0	2	36.55	0.12969	79.4255	0.175337
HAP1-dEGFP	0	2	36.6	0.13647	79.4255	0.184503
HAP1-dEGFP	0	2	36.65	0.139149	79.4255	0.188125
HAP1-dEGFP	0	2	36.7	0.15218	79.4255	0.205743
HAP1-dEGFP	0	2	36.75	0.17825	79.4255	0.240988
HAP1-dEGFP	0	2	36.8	0.167819	79.4255	0.226887
HAP1-dEGFP	0	2	36.85	0.1667	79.4255	0.225373
HAP1-dEGFP	0	2	36.9	0.159187	79.4255	0.215216
HAP1-dEGFP	0	2	36.95	0.148189	79.4255	0.200347
HAP1-dEGFP	0	2	37	0.133818	79.4255	0.180917
HAP1-dEGFP	0	2	37.05	0.127662	79.4255	0.172595
HAP1-dEGFP	0	2	37.1	0.131812	79.4255	0.178206
HAP1-dEGFP	0	2	37.15	0.140873	79.4255	0.190455
HAP1-dEGFP	0	2	37.2	0.138972	79.4255	0.187886
HAP1-dEGFP	0	2	37.25	0.128729	79.4255	0.174037
HAP1-dEGFP	0	2	37.3	0.12826	79.4255	0.173403
HAP1-dEGFP	0	2	37.35	0.12295	79.4255	0.166225
HAP1-dEGFP	0	2	37.4	0.117859	79.4255	0.159342
HAP1-dEGFP	0	2	37.45	0.129947	79.4255	0.175684
HAP1-dEGFP	0	2	37.5	0.137581	79.4255	0.186005
HAP1-dEGFP	0	2	37.55	0.186674	79.4255	0.252378
HAP1-dEGFP	0	2	37.6	0.236393	79.4255	0.319596
HAP1-dEGFP	0	2	37.65	0.259547	79.4255	0.350899
HAP1-dEGFP	0	2	37.7	0.253597	79.4255	0.342856
HAP1-dEGFP	0	2	37.75	0.213692	79.4255	0.288904
HAP1-dEGFP	0	2	37.8	0.193717	79.4255	0.261899
HAP1-dEGFP	0	2	37.85	0.180912	79.4255	0.244588
HAP1-dEGFP	0	2	37.9	0.207133	79.4255	0.280037
HAP1-dEGFP	0	2	37.95	0.240951	79.4255	0.325757
HAP1-dEGFP	0	2	38	0.254812	79.4255	0.344498
HAP1-dEGFP	0	2	38.05	0.249851	79.4255	0.33779
HAP1-dEGFP	0	2	38.1	0.23202	79.4255	0.313684
HAP1-dEGFP	0	2	38.15	0.240159	79.4255	0.324688
HAP1-dEGFP	0	2	38.2	0.23642	79.4255	0.319633
HAP1-dEGFP	0	2	38.25	0.250383	79.4255	0.33851
HAP1-dEGFP	0	2	38.3	0.263068	79.4255	0.35566
HAP1-dEGFP	0	2	38.35	0.269914	79.4255	0.364916
HAP1-dEGFP	0	2	38.4	0.264064	79.4255	0.357006
HAP1-dEGFP	0	2	38.45	0.285719	79.4255	0.386283
HAP1-dEGFP	0	2	38.5	0.333475	79.4255	0.450848
HAP1-dEGFP	0	2	38.55	0.396401	79.4255	0.535922
HAP1-dEGFP	0	2	38.6	0.467744	79.4255	0.632376
HAP1-dEGFP	0	2	38.65	0.51618	79.4255	0.697859
HAP1-dEGFP	0	2	38.7	0.533734	79.4255	0.721592
HAP1-dEGFP	0	2	38.75	0.504185	79.4255	0.681642
HAP1-dEGFP	0	2	38.8	0.463382	79.4255	0.626479
HAP1-dEGFP	0	2	38.85	0.421794	79.4255	0.570252
HAP1-dEGFP	0	2	38.9	0.377599	79.4255	0.510502
HAP1-dEGFP	0	2	38.95	0.365946	79.4255	0.494747
HAP1-dEGFP	0	2	39	0.349022	79.4255	0.471866
HAP1-dEGFP	0	2	39.05	0.31254	79.4255	0.422544
HAP1-dEGFP	0	2	39.1	0.263265	79.4255	0.355925
HAP1-dEGFP	0	2	39.15	0.221821	79.4255	0.299894
HAP1-dEGFP	0	2	39.2	0.183489	79.4255	0.248072
HAP1-dEGFP	0	2	39.25	0.161638	79.4255	0.218529
HAP1-dEGFP	0	2	39.3	0.162779	79.4255	0.220072
HAP1-dEGFP	0	2	39.35	0.125664	79.4255	0.169894
HAP1-dEGFP	0	2	39.4	0.086596	79.4255	0.117075
HAP1-dEGFP	0	2	39.45	0.0843	79.4255	0.113971
HAP1-dEGFP	0	2	39.5	0.10367	79.4255	0.140158
HAP1-dEGFP	0	2	39.55	0.122634	79.4255	0.165798
HAP1-dEGFP	0	2	39.6	0.143092	79.4255	0.193456
HAP1-dEGFP	0	2	39.65	0.145861	79.4255	0.1972
HAP1-dEGFP	0	2	39.7	0.135282	79.4255	0.182897
HAP1-dEGFP	0	2	39.75	0.127325	79.4255	0.17214
HAP1-dEGFP	0	2	39.8	0.141776	79.4255	0.191677
HAP1-dEGFP	0	2	39.85	0.15014	79.4255	0.202984
HAP1-dEGFP	0	2	39.9	0.163485	79.4255	0.221027
HAP1-dEGFP	0	2	39.95	0.17135	79.4255	0.231659
HAP1-dEGFP	0	2	40	0.16848	79.4255	0.22778
HAP1-dEGFP	0	2	40.05	0.167306	79.4255	0.226193
HAP1-dEGFP	0	2	40.1	0.172941	79.4255	0.233811
HAP1-dEGFP	0	2	40.15	0.161152	79.4255	0.217872
HAP1-dEGFP	0	2	40.2	0.17393	79.4255	0.235149
HAP1-dEGFP	0	2	40.25	0.190456	79.4255	0.257491
HAP1-dEGFP	0	2	40.3	0.203086	79.4255	0.274565
HAP1-dEGFP	0	2	40.35	0.215931	79.4255	0.291931
HAP1-dEGFP	0	2	40.4	0.227293	79.4255	0.307292
HAP1-dEGFP	0	2	40.45	0.227065	79.4255	0.306985
HAP1-dEGFP	0	2	40.5	0.245709	79.4255	0.332191
HAP1-dEGFP	0	2	40.55	0.282901	79.4255	0.382474
HAP1-dEGFP	0	2	40.6	0.330822	79.4255	0.447261
HAP1-dEGFP	0	2	40.65	0.355477	79.4255	0.480594
HAP1-dEGFP	0	2	40.7	0.359675	79.4255	0.48627
HAP1-dEGFP	0	2	40.75	0.375755	79.4255	0.508009
HAP1-dEGFP	0	2	40.8	0.404342	79.4255	0.546657
HAP1-dEGFP	0	2	40.85	0.450608	79.4255	0.609208
HAP1-dEGFP	0	2	40.9	0.475679	79.4255	0.643103
HAP1-dEGFP	0	2	40.95	0.471168	79.4255	0.637004
HAP1-dEGFP	0	2	41	0.448011	79.4255	0.605697
HAP1-dEGFP	0	2	41.05	0.412721	79.4255	0.557986
HAP1-dEGFP	0	2	41.1	0.399471	79.4255	0.540073
HAP1-dEGFP	0	2	41.15	0.399137	79.4255	0.53962
HAP1-dEGFP	0	2	41.2	0.377883	79.4255	0.510886
HAP1-dEGFP	0	2	41.25	0.337193	79.4255	0.455874
HAP1-dEGFP	0	2	41.3	0.317727	79.4255	0.429557
HAP1-dEGFP	0	2	41.35	0.327659	79.4255	0.442985
HAP1-dEGFP	0	2	41.4	0.320871	79.4255	0.433808
HAP1-dEGFP	0	2	41.45	0.305086	79.4255	0.412467
HAP1-dEGFP	0	2	41.5	0.304638	79.4255	0.411862
HAP1-dEGFP	0	2	41.55	0.296138	79.4255	0.40037
HAP1-dEGFP	0	2	41.6	0.274337	79.4255	0.370895
HAP1-dEGFP	0	2	41.65	0.261041	79.4255	0.352919
HAP1-dEGFP	0	2	41.7	0.264329	79.4255	0.357365
HAP1-dEGFP	0	2	41.75	0.253437	79.4255	0.342638
HAP1-dEGFP	0	2	41.8	0.262601	79.4255	0.355028
HAP1-dEGFP	0	2	41.85	0.297835	79.4255	0.402664
HAP1-dEGFP	0	2	41.9	0.283089	79.4255	0.382728
HAP1-dEGFP	0	2	41.95	0.295031	79.4255	0.398873
HAP1-dEGFP	0	2	42	0.327252	79.4255	0.442434
HAP1-dEGFP	0	2	42.05	0.398735	79.4255	0.539078
HAP1-dEGFP	0	2	42.1	0.450865	79.4255	0.609555
HAP1-dEGFP	0	2	42.15	0.480311	79.4255	0.649366
HAP1-dEGFP	0	2	42.2	0.504204	79.4255	0.681667
HAP1-dEGFP	0	2	42.25	0.53507	79.4255	0.723397
HAP1-dEGFP	0	2	42.3	0.620727	79.4255	0.839203
HAP1-dEGFP	0	2	42.35	0.72305	79.4255	0.977541
HAP1-dEGFP	0	2	42.4	0.794839	79.4255	1.0746
HAP1-dEGFP	0	2	42.45	0.862062	79.4255	1.16548
HAP1-dEGFP	0	2	42.5	1.28941	79.4255	1.74324
HAP1-dEGFP	0	2	42.55	3.95911	79.4255	5.3526
HAP1-dEGFP	0	2	42.6	11.8009	79.4255	15.9544
HAP1-dEGFP	0	2	42.65	24.3029	79.4255	32.8568
HAP1-dEGFP	0	2	42.7	37.3323	79.4255	50.472
HAP1-dEGFP	0	2	42.75	46.4738	79.4255	62.8311
HAP1-dEGFP	0	2	42.8	48.541	79.4255	65.6259
HAP1-dEGFP	0	2	42.85	43.5369	79.4255	58.8606
HAP1-dEGFP	0	2	42.9	34.4013	79.4255	46.5094
HAP1-dEGFP	0	2	42.95	25.2937	79.4255	34.1963
HAP1-dEGFP	0	2	43	18.0616	79.4255	24.4187
HAP1-dEGFP	0	2	43.05	12.585	79.4255	17.0146
HAP1-dEGFP	0	2	43.1	8.85669	79.4255	11.974
HAP1-dEGFP	0	2	43.15	6.21194	79.4255	8.39834
HAP1-dEGFP	0	2	43.2	4.44448	79.4255	6.0088
HAP1-dEGFP	0	2	43.25	3.28758	79.4255	4.44471
HAP1-dEGFP	0	2	43.3	2.57509	79.4255	3.48144
HAP1-dEGFP	0	2	43.35	2.12348	79.4255	2.87087
HAP1-dEGFP	0	2	43.4	1.74256	79.4255	2.35588
HAP1-dEGFP	0	2	43.45	1.44518	79.4255	1.95384
HAP1-dEGFP	0	2	43.5	1.2037	79.4255	1.62736
HAP1-dEGFP	0	2	43.55	1.05594	79.4255	1.4276
HAP1-dEGFP	0	2	43.6	0.98225	79.4255	1.32797
HAP1-dEGFP	0	2	43.65	0.901242	79.4255	1.21845
HAP1-dEGFP	0	2	43.7	0.822956	79.4255	1.11261
HAP1-dEGFP	0	2	43.75	0.752762	79.4255	1.01771
HAP1-dEGFP	0	2	43.8	0.650665	79.4255	0.879679
HAP1-dEGFP	0	2	43.85	0.540745	79.4255	0.73107
HAP1-dEGFP	0	2	43.9	0.468169	79.4255	0.63295
HAP1-dEGFP	0	2	43.95	0.397836	79.4255	0.537862
HAP1-dEGFP	0	2	44	0.335542	79.4255	0.453643
HAP1-dEGFP	0	2	44.05	0.28668	79.4255	0.387583
HAP1-dEGFP	0	2	44.1	0.243737	79.4255	0.329525
HAP1-dEGFP	0	2	44.15	0.228991	79.4255	0.309589
HAP1-dEGFP	0	2	44.2	0.239424	79.4255	0.323693
HAP1-dEGFP	0	2	44.25	0.242835	79.4255	0.328306
HAP1-dEGFP	0	2	44.3	0.240901	79.4255	0.325691
HAP1-dEGFP	0	2	44.35	0.255051	79.4255	0.344821
HAP1-dEGFP	0	2	44.4	0.287576	79.4255	0.388793
HAP1-dEGFP	0	2	44.45	0.321585	79.4255	0.434773
HAP1-dEGFP	0	2	44.5	0.370111	79.4255	0.500379
HAP1-dEGFP	0	2	44.55	0.428356	79.4255	0.579123
HAP1-dEGFP	0	2	44.6	0.473034	79.4255	0.639527
HAP1-dEGFP	0	2	44.65	0.506104	79.4255	0.684236
HAP1-dEGFP	0	2	44.7	0.580662	79.4255	0.785037
HAP1-dEGFP	0	2	44.75	0.666385	79.4255	0.900932
HAP1-dEGFP	0	2	44.8	0.755524	79.4255	1.02144
HAP1-dEGFP	0	2	44.85	0.842402	79.4255	1.1389
HAP1-dEGFP	0	2	44.9	0.89104	79.4255	1.20466
HAP1-dEGFP	0	2	44.95	0.861525	79.4255	1.16475
HAP1-dEGFP	0	2	45	0.790875	79.4255	1.06924
HAP1-dEGFP	0	2	45.05	0.747348	79.4255	1.01039
HAP1-dEGFP	0	2	45.1	0.668264	79.4255	0.903472
HAP1-dEGFP	0	2	45.15	0.628703	79.4255	0.849987
HAP1-dEGFP	0	2	45.2	0.59539	79.4255	0.804948
HAP1-dEGFP	0	2	45.25	0.584681	79.4255	0.790471
HAP1-dEGFP	0	2	45.3	0.582062	79.4255	0.786929
HAP1-dEGFP	0	2	45.35	0.571145	79.4255	0.772169
HAP1-dEGFP	0	2	45.4	0.562775	79.4255	0.760854
HAP1-dEGFP	0	2	45.45	0.540868	79.4255	0.731237
HAP1-dEGFP	0	2	45.5	0.516246	79.4255	0.697948
HAP1-dEGFP	0	2	45.55	0.509411	79.4255	0.688708
HAP1-dEGFP	0	2	45.6	0.523837	79.4255	0.708211
HAP1-dEGFP	0	2	45.65	0.575137	79.4255	0.777567
HAP1-dEGFP	0	2	45.7	0.598773	79.4255	0.809522
HAP1-dEGFP	0	2	45.75	0.654628	79.4255	0.885036
HAP1-dEGFP	0	2	45.8	0.693127	79.4255	0.937086
HAP1-dEGFP	0	2	45.85	0.711763	79.4255	0.962281
HAP1-dEGFP	0	2	45.9	0.745811	79.4255	1.00831
HAP1-dEGFP	0	2	45.95	0.75215	79.4255	1.01688
HAP1-dEGFP	0	2	46	0.731699	79.4255	0.989233
HAP1-dEGFP	0	2	46.05	0.676778	79.4255	0.914982
HAP1-dEGFP	0	2	46.1	0.622422	79.4255	0.841495
HAP1-dEGFP	0	2	46.15	0.57754	79.4255	0.780816
HAP1-dEGFP	0	2	46.2	0.591079	79.4255	0.799121
HAP1-dEGFP	0	2	46.25	0.651096	79.4255	0.880261
HAP1-dEGFP	0	2	46.3	0.645227	79.4255	0.872327
HAP1-dEGFP	0	2	46.35	0.611475	79.4255	0.826694
HAP1-dEGFP	0	2	46.4	0.542612	79.4255	0.733594
HAP1-dEGFP	0	2	46.45	0.485229	79.4255	0.656014
HAP1-dEGFP	0	2	46.5	0.429509	79.4255	0.580682
HAP1-dEGFP	0	2	46.55	0.403337	79.4255	0.545299
HAP1-dEGFP	0	2	46.6	0.397094	79.4255	0.536859
HAP1-dEGFP	0	2	46.65	0.419259	79.4255	0.566825
HAP1-dEGFP	0	2	46.7	0.45973	79.4255	0.621541
HAP1-dEGFP	0	2	46.75	0.505503	79.4255	0.683424
HAP1-dEGFP	0	2	46.8	0.557887	79.4255	0.754245
HAP1-dEGFP	0	2	46.85	0.566998	79.4255	0.766563
HAP1-dEGFP	0	2	46.9	0.582225	79.4255	0.78715
HAP1-dEGFP	0	2	46.95	0.545372	79.4255	0.737326
HAP1-dEGFP	0	2	47	0.524916	79.4255	0.70967
HAP1-dEGFP	0	2	47.05	0.509726	79.4255	0.689134
HAP1-dEGFP	0	2	47.1	0.53015	79.4255	0.716746
HAP1-dEGFP	0	2	47.15	0.553637	79.4255	0.7485
HAP1-dEGFP	0	2	47.2	0.579679	79.4255	0.783707
HAP1-dEGFP	0	2	47.25	0.622409	79.4255	0.841477
HAP1-dEGFP	0	2	47.3	0.663492	79.4255	0.89702
HAP1-dEGFP	0	2	47.35	0.689925	79.4255	0.932757
HAP1-dEGFP	0	2	47.4	0.682096	79.4255	0.922173
HAP1-dEGFP	0	2	47.45	0.719532	79.4255	0.972784
HAP1-dEGFP	0	2	47.5	0.741937	79.4255	1.00308
HAP1-dEGFP	0	2	47.55	0.806168	79.4255	1.08991
HAP1-dEGFP	0	2	47.6	0.888131	79.4255	1.20072
HAP1-dEGFP	0	2	47.65	0.97744	79.4255	1.32147
HAP1-dEGFP	0	2	47.7	1.01792	79.4255	1.37619
HAP1-dEGFP	0	2	47.75	0.986008	79.4255	1.33305
HAP1-dEGFP	0	2	47.8	0.950532	79.4255	1.28509
HAP1-dEGFP	0	2	47.85	0.882855	79.4255	1.19359
HAP1-dEGFP	0	2	47.9	0.810105	79.4255	1.09524
HAP1-dEGFP	0	2	47.95	0.775324	79.4255	1.04821
HAP1-dEGFP	0	2	48	0.770107	79.4255	1.04116
HAP1-dEGFP	0	2	48.05	0.773271	79.4255	1.04544
HAP1-dEGFP	0	2	48.1	0.724614	79.4255	0.979655
HAP1-dEGFP	0	2	48.15	0.740013	79.4255	1.00047
HAP1-dEGFP	0	2	48.2	0.756146	79.4255	1.02229
HAP1-dEGFP	0	2	48.25	0.811186	79.4255	1.0967
HAP1-dEGFP	0	2	48.3	0.879434	79.4255	1.18897
HAP1-dEGFP	0	2	48.35	0.930755	79.4255	1.25835
HAP1-dEGFP	0	2	48.4	0.929767	79.4255	1.25702
HAP1-dEGFP	0	2	48.45	0.914804	79.4255	1.23679
HAP1-dEGFP	0	2	48.5	0.952797	79.4255	1.28815
HAP1-dEGFP	0	2	48.55	1.01868	79.4255	1.37722
HAP1-dEGFP	0	2	48.6	1.0786	79.4255	1.45824
HAP1-dEGFP	0	2	48.65	1.09694	79.4255	1.48303
HAP1-dEGFP	0	2	48.7	1.12091	79.4255	1.51543
HAP1-dEGFP	0	2	48.75	1.0755	79.4255	1.45404
HAP1-dEGFP	0	2	48.8	1.05646	79.4255	1.4283
HAP1-dEGFP	0	2	48.85	1.03106	79.4255	1.39396
HAP1-dEGFP	0	2	48.9	1.08969	79.4255	1.47323
HAP1-dEGFP	0	2	48.95	1.19402	79.4255	1.61428
HAP1-dEGFP	0	2	49	1.27781	79.4255	1.72757
HAP1-dEGFP	0	2	49.05	1.33703	79.4255	1.80762
HAP1-dEGFP	0	2	49.1	1.36763	79.4255	1.84899
HAP1-dEGFP	0	2	49.15	1.35328	79.4255	1.82959
HAP1-dEGFP	0	2	49.2	1.32079	79.4255	1.78567
HAP1-dEGFP	0	2	49.25	1.26508	79.4255	1.71035
HAP1-dEGFP	0	2	49.3	1.26102	79.4255	1.70486
HAP1-dEGFP	0	2	49.35	1.2287	79.4255	1.66117
HAP1-dEGFP	0	2	49.4	1.25868	79.4255	1.7017
HAP1-dEGFP	0	2	49.45	1.31866	79.4255	1.78279
HAP1-dEGFP	0	2	49.5	1.44737	79.4255	1.9568
HAP1-dEGFP	0	2	49.55	1.60865	79.4255	2.17484
HAP1-dEGFP	0	2	49.6	1.73937	79.4255	2.35157
HAP1-dEGFP	0	2	49.65	1.82339	79.4255	2.46516
HAP1-dEGFP	0	2	49.7	1.87548	79.4255	2.53559
HAP1-dEGFP	0	2	49.75	1.87688	79.4255	2.53748
HAP1-dEGFP	0	2	49.8	1.91276	79.4255	2.58599
HAP1-dEGFP	0	2	49.85	2.0236	79.4255	2.73585
HAP1-dEGFP	0	2	49.9	2.16681	79.4255	2.92946
HAP1-dEGFP	0	2	49.95	2.48319	79.4255	3.35719
HAP1-dEGFP	0	2	50	3.19359	79.4255	4.31764
HAP1-dEGFP	0	2	50.05	4.94106	79.4255	6.68016
HAP1-dEGFP	0	2	50.1	9.32483	79.4255	12.6069
HAP1-dEGFP	0	2	50.15	16.6918	79.4255	22.5667
HAP1-dEGFP	0	2	50.2	26.0154	79.4255	35.172
HAP1-dEGFP	0	2	50.25	35.052	79.4255	47.3892
HAP1-dEGFP	0	2	50.3	42.1908	79.4255	57.0406
HAP1-dEGFP	0	2	50.35	46.2993	79.4255	62.5951
HAP1-dEGFP	0	2	50.4	47.3317	79.4255	63.991
HAP1-dEGFP	0	2	50.45	46.6641	79.4255	63.0884
HAP1-dEGFP	0	2	50.5	45.0844	79.4255	60.9527
HAP1-dEGFP	0	2	50.55	43.2874	79.4255	58.5231
HAP1-dEGFP	0	2	50.6	41.4251	79.4255	56.0054
HAP1-dEGFP	0	2	50.65	39.616	79.4255	53.5596
HAP1-dEGFP	0	2	50.7	37.6855	79.4255	50.9495
HAP1-dEGFP	0	2	50.75	35.4314	79.4255	47.9022
HAP1-dEGFP	0	2	50.8	32.9916	79.4255	44.6036
HAP1-dEGFP	0	2	50.85	30.4765	79.4255	41.2033
HAP1-dEGFP	0	2	50.9	27.9307	79.4255	37.7614
HAP1-dEGFP	0	2	50.95	25.5731	79.4255	34.574
HAP1-dEGFP	0	2	51	23.0765	79.4255	31.1987
HAP1-dEGFP	0	2	51.05	20.7434	79.4255	28.0444
HAP1-dEGFP	0	2	51.1	18.5586	79.4255	25.0906
HAP1-dEGFP	0	2	51.15	16.5094	79.4255	22.3202
HAP1-dEGFP	0	2	51.2	14.6916	79.4255	19.8626
HAP1-dEGFP	0	2	51.25	12.9567	79.4255	17.517
HAP1-dEGFP	0	2	51.3	11.433	79.4255	15.4571
HAP1-dEGFP	0	2	51.35	9.96855	79.4255	13.4772
HAP1-dEGFP	0	2	51.4	8.77008	79.4255	11.8569
HAP1-dEGFP	0	2	51.45	7.83675	79.4255	10.595
HAP1-dEGFP	0	2	51.5	6.92338	79.4255	9.36019
HAP1-dEGFP	0	2	51.55	6.07459	79.4255	8.21266
HAP1-dEGFP	0	2	51.6	5.26673	79.4255	7.12045
HAP1-dEGFP	0	2	51.65	4.48986	79.4255	6.07015
HAP1-dEGFP	0	2	51.7	3.84867	79.4255	5.20327
HAP1-dEGFP	0	2	51.75	3.35166	79.4255	4.53134
HAP1-dEGFP	0	2	51.8	2.99701	79.4255	4.05186
HAP1-dEGFP	0	2	51.85	2.62443	79.4255	3.54814
HAP1-dEGFP	0	2	51.9	2.30384	79.4255	3.11473
HAP1-dEGFP	0	2	51.95	2.05911	79.4255	2.78385
HAP1-dEGFP	0	2	52	1.78194	79.4255	2.40913
HAP1-dEGFP	0	2	52.05	1.53285	79.4255	2.07236
HAP1-dEGFP	0	2	52.1	1.3765	79.4255	1.86098
HAP1-dEGFP	0	2	52.15	1.22394	79.4255	1.65472
HAP1-dEGFP	0	2	52.2	1.08801	79.4255	1.47096
HAP1-dEGFP	0	2	52.25	0.991529	79.4255	1.34052
HAP1-dEGFP	0	2	52.3	0.919631	79.4255	1.24331
HAP1-dEGFP	0	2	52.35	0.826489	79.4255	1.11739
HAP1-dEGFP	0	2	52.4	0.770016	79.4255	1.04104
HAP1-dEGFP	0	2	52.45	0.769446	79.4255	1.04027
HAP1-dEGFP	0	2	52.5	0.768773	79.4255	1.03936
HAP1-dEGFP	0	2	52.55	0.774145	79.4255	1.04662
HAP1-dEGFP	0	2	52.6	0.749164	79.4255	1.01285
HAP1-dEGFP	0	2	52.65	0.705121	79.4255	0.953302
HAP1-dEGFP	0	2	52.7	0.629031	79.4255	0.85043
HAP1-dEGFP	0	2	52.75	0.620158	79.4255	0.838434
HAP1-dEGFP	0	2	52.8	0.643356	79.4255	0.869797
HAP1-dEGFP	0	2	52.85	0.68396	79.4255	0.924692
HAP1-dEGFP	0	2	52.9	0.752925	79.4255	1.01793
HAP1-dEGFP	0	2	52.95	0.847252	79.4255	1.14546
HAP1-dEGFP	0	2	53	0.936183	79.4255	1.26569
HAP1-dEGFP	0	2	53.05	0.991359	79.4255	1.34029
HAP1-dEGFP	0	2	53.1	1.08632	79.4255	1.46867
HAP1-dEGFP	0	2	53.15	1.09904	79.4255	1.48587
HAP1-dEGFP	0	2	53.2	1.06593	79.4255	1.4411
HAP1-dEGFP	0	2	53.25	1.09806	79.4255	1.48455
HAP1-dEGFP	0	2	53.3	1.11428	79.4255	1.50648
HAP1-dEGFP	0	2	53.35	1.12886	79.4255	1.52618
HAP1-dEGFP	0	2	53.4	1.12191	79.4255	1.51679
HAP1-dEGFP	0	2	53.45	1.16858	79.4255	1.57989
HAP1-dEGFP	0	2	53.5	1.17579	79.4255	1.58963
HAP1-dEGFP	0	2	53.55	1.13183	79.4255	1.5302
HAP1-dEGFP	0	2	53.6	1.11251	79.4255	1.50408
HAP1-dEGFP	0	2	53.65	1.05811	79.4255	1.43054
HAP1-dEGFP	0	2	53.7	1.05159	79.4255	1.42172
HAP1-dEGFP	0	2	53.75	1.09477	79.4255	1.4801
HAP1-dEGFP	0	2	53.8	1.21836	79.4255	1.64718
HAP1-dEGFP	0	2	53.85	1.22901	79.4255	1.66158
HAP1-dEGFP	0	2	53.9	1.20991	79.4255	1.63575
HAP1-dEGFP	0	2	53.95	1.14761	79.4255	1.55153
HAP1-dEGFP	0	2	54	1.1193	79.4255	1.51325
HAP1-dEGFP	0	2	54.05	1.1055	79.4255	1.4946
HAP1-dEGFP	0	2	54.1	1.06671	79.4255	1.44216
HAP1-dEGFP	0	2	54.15	0.998374	79.4255	1.34977
HAP1-dEGFP	0	2	54.2	0.890443	79.4255	1.20385
HAP1-dEGFP	0	2	54.25	0.779481	79.4255	1.05383
HAP1-dEGFP	0	2	54.3	0.685051	79.4255	0.926167
HAP1-dEGFP	0	2	54.35	0.697939	79.4255	0.943591
HAP1-dEGFP	0	2	54.4	0.688376	79.4255	0.930662
HAP1-dEGFP	0	2	54.45	0.684832	79.4255	0.925871
HAP1-dEGFP	0	2	54.5	0.633635	79.4255	0.856654
HAP1-dEGFP	0	2	54.55	0.55955	79.4255	0.756494
HAP1-dEGFP	0	2	54.6	0.470118	79.4255	0.635585
HAP1-dEGFP	0	2	54.65	0.428741	79.4255	0.579644
HAP1-dEGFP	0	2	54.7	0.436581	79.4255	0.590243
HAP1-dEGFP	0	2	54.75	0.44696	79.4255	0.604276
HAP1-dEGFP	0	2	54.8	0.452655	79.4255	0.611975
HAP1-dEGFP	0	2	54.85	0.400856	79.4255	0.541944
HAP1-dEGFP	0	2	54.9	0.384555	79.4255	0.519907
HAP1-dEGFP	0	2	54.95	0.399495	79.4255	0.540105
HAP1-dEGFP	0	2	55	0.380659	79.4255	0.514639
HAP1-dEGFP	0	2	55.05	0.353349	79.4255	0.477717
HAP1-dEGFP	0	2	55.1	0.306106	79.4255	0.413846
HAP1-dEGFP	0	2	55.15	0.213031	79.4255	0.288011
HAP1-dEGFP	0	2	55.2	0.152989	79.4255	0.206836
HAP1-dEGFP	0	2	55.25	0.148248	79.4255	0.200427
HAP1-dEGFP	0	2	55.3	0.148392	79.4255	0.200621
HAP1-dEGFP	0	2	55.35	0.138821	79.4255	0.187681
HAP1-dEGFP	0	2	55.4	0.149033	79.4255	0.201488
HAP1-dEGFP	0	2	55.45	0.19615	79.4255	0.265188
HAP1-dEGFP	0	2	55.5	0.199812	79.4255	0.270139
HAP1-dEGFP	0	2	55.55	0.220265	79.4255	0.297791
HAP1-dEGFP	0	2	55.6	0.264617	79.4255	0.357754
HAP1-dEGFP	0	2	55.65	0.242314	79.4255	0.327602
HAP1-dEGFP	0	2	55.7	0.216406	79.4255	0.292574
HAP1-dEGFP	0	2	55.75	0.202212	79.4255	0.273384
HAP1-dEGFP	0	2	55.8	0.221851	79.4255	0.299936
HAP1-dEGFP	0	2	55.85	0.239873	79.4255	0.324301
HAP1-dEGFP	0	2	55.9	0.266914	79.4255	0.36086
HAP1-dEGFP	0	2	55.95	0.350485	79.4255	0.473845
HAP1-dEGFP	0	2	56	0.419098	79.4255	0.566607
HAP1-dEGFP	0	2	56.05	0.451115	79.4255	0.609894
HAP1-dEGFP	0	2	56.1	0.478695	79.4255	0.647181
HAP1-dEGFP	0	2	56.15	0.482516	79.4255	0.652346
HAP1-dEGFP	0	2	56.2	0.466621	79.4255	0.630857
HAP1-dEGFP	0	2	56.25	0.398281	79.4255	0.538464
HAP1-dEGFP	0	2	56.3	0.400551	79.4255	0.541532
HAP1-dEGFP	0	2	56.35	0.414458	79.4255	0.560334
HAP1-dEGFP	0	2	56.4	0.43848	79.4255	0.592811
HAP1-dEGFP	0	2	56.45	0.483497	79.4255	0.653673
HAP1-dEGFP	0	2	56.5	0.541083	79.4255	0.731527
HAP1-dEGFP	0	2	56.55	0.565875	79.4255	0.765045
HAP1-dEGFP	0	2	56.6	0.538528	79.4255	0.728073
HAP1-dEGFP	0	2	56.65	0.505974	79.4255	0.684061
HAP1-dEGFP	0	2	56.7	0.468439	79.4255	0.633314
HAP1-dEGFP	0	2	56.75	0.446544	79.4255	0.603714
HAP1-dEGFP	0	2	56.8	0.440151	79.4255	0.59507
HAP1-dEGFP	0	2	56.85	0.485979	79.4255	0.657028
HAP1-dEGFP	0	2	56.9	0.550723	79.4255	0.74456
HAP1-dEGFP	0	2	56.95	0.555621	79.4255	0.751182
HAP1-dEGFP	0	2	57	0.502982	79.4255	0.680015
HAP1-dEGFP	0	2	57.05	0.435511	79.4255	0.588797
HAP1-dEGFP	0	2	57.1	0.385065	79.4255	0.520596
HAP1-dEGFP	0	2	57.15	0.341701	79.4255	0.46197
HAP1-dEGFP	0	2	57.2	0.341355	79.4255	0.461501
HAP1-dEGFP	0	2	57.25	0.359011	79.4255	0.485371
HAP1-dEGFP	0	2	57.3	0.355637	79.4255	0.48081
HAP1-dEGFP	0	2	57.35	0.309635	79.4255	0.418616
HAP1-dEGFP	0	2	57.4	0.299779	79.4255	0.405292
HAP1-dEGFP	0	2	57.45	0.337101	79.4255	0.45575
HAP1-dEGFP	0	2	57.5	0.381754	79.4255	0.516119
HAP1-dEGFP	0	2	57.55	0.404873	79.4255	0.547375
HAP1-dEGFP	0	2	57.6	0.380785	79.4255	0.51481
HAP1-dEGFP	0	2	57.65	0.337832	79.4255	0.456738
HAP1-dEGFP	0	2	57.7	0.297725	79.4255	0.402515
HAP1-dEGFP	0	2	57.75	0.257916	79.4255	0.348695
HAP1-dEGFP	0	2	57.8	0.260285	79.4255	0.351897
HAP1-dEGFP	0	2	57.85	0.285569	79.4255	0.386081
HAP1-dEGFP	0	2	57.9	0.303835	79.4255	0.410776
HAP1-dEGFP	0	2	57.95	0.313326	79.4255	0.423606
HAP1-dEGFP	0	2	58	0.341818	79.4255	0.462127
HAP1-dEGFP	0	2	58.05	0.34742	79.4255	0.469701
HAP1-dEGFP	0	2	58.1	0.326785	79.4255	0.441803
HAP1-dEGFP	0	2	58.15	0.32778	79.4255	0.443148
HAP1-dEGFP	0	2	58.2	0.31541	79.4255	0.426425
HAP1-dEGFP	0	2	58.25	0.305843	79.4255	0.413489
HAP1-dEGFP	0	2	58.3	0.284093	79.4255	0.384085
HAP1-dEGFP	0	2	58.35	0.278074	79.4255	0.375948
HAP1-dEGFP	0	2	58.4	0.27976	79.4255	0.378227
HAP1-dEGFP	0	2	58.45	0.291518	79.4255	0.394123
HAP1-dEGFP	0	2	58.5	0.304107	79.4255	0.411143
HAP1-dEGFP	0	2	58.55	0.317003	79.4255	0.428579
HAP1-dEGFP	0	2	58.6	0.291594	79.4255	0.394226
HAP1-dEGFP	0	2	58.65	0.27512	79.4255	0.371954
HAP1-dEGFP	0	2	58.7	0.268664	79.4255	0.363225
HAP1-dEGFP	0	2	58.75	0.272496	79.4255	0.368407
HAP1-dEGFP	0	2	58.8	0.24004	79.4255	0.324527
HAP1-dEGFP	0	2	58.85	0.2466	79.4255	0.333395
HAP1-dEGFP	0	2	58.9	0.259046	79.4255	0.350222
HAP1-dEGFP	0	2	58.95	0.274863	79.4255	0.371606
HAP1-dEGFP	0	2	59	0.264963	79.4255	0.358222
HAP1-dEGFP	0	2	59.05	0.260529	79.4255	0.352227
HAP1-dEGFP	0	2	59.1	0.248548	79.4255	0.33603
HAP1-dEGFP	0	2	59.15	0.222055	79.4255	0.300211
HAP1-dEGFP	0	2	59.2	0.253991	79.4255	0.343388
HAP1-dEGFP	0	2	59.25	0.260472	79.4255	0.35215
HAP1-dEGFP	0	2	59.3	0.257594	79.4255	0.348259
HAP1-dEGFP	0	2	59.35	0.249411	79.4255	0.337196
HAP1-dEGFP	0	2	59.4	0.234962	79.4255	0.317662
HAP1-dEGFP	0	2	59.45	0.227125	79.4255	0.307065
HAP1-dEGFP	0	2	59.5	0.221654	79.4255	0.299669
HAP1-dEGFP	0	2	59.55	0.21687	79.4255	0.293201
HAP1-dEGFP	0	2	59.6	0.226979	79.4255	0.306869
HAP1-dEGFP	0	2	59.65	0.243814	79.4255	0.329629
HAP1-dEGFP	0	2	59.7	0.242257	79.4255	0.327524
HAP1-dEGFP	0	2	59.75	0.207572	79.4255	0.28063
HAP1-dEGFP	0	2	59.8	0.170954	79.4255	0.231125
HAP1-dEGFP	0	2	59.85	0.148965	79.4255	0.201396
HAP1-dEGFP	0	2	59.9	0.130041	79.4255	0.175812
HAP1-dEGFP	0	2	59.95	0.128396	79.4255	0.173588
HAP1-dEGFP	0	2	60	0.112378	79.4255	0.151932
HAP1-dEGFP	0	2	60.05	0.0784	79.4255	0.105994
HAP1-dEGFP	0	2	60.1	0.0659	79.4255	0.0890947
HAP1-dEGFP	0	2	60.15	0.0861	79.4255	0.116404
HAP1-dEGFP	0	2	60.2	0.109598	79.4255	0.148173
HAP1-dEGFP	0	2	60.25	0.134296	79.4255	0.181564
HAP1-dEGFP	0	2	60.3	0.158165	79.4255	0.213834
HAP1-dEGFP	0	2	60.35	0.16516	79.4255	0.223291
HAP1-dEGFP	0	2	60.4	0.162209	79.4255	0.219301
HAP1-dEGFP	0	2	60.45	0.144522	79.4255	0.19539
HAP1-dEGFP	0	2	60.5	0.140506	79.4255	0.18996
HAP1-dEGFP	0	2	60.55	0.128861	79.4255	0.174216
HAP1-dEGFP	0	2	60.6	0.112425	79.4255	0.151995
HAP1-dEGFP	0	2	60.65	0.107183	79.4255	0.144908
HAP1-dEGFP	0	2	60.7	0.0914	79.4255	0.12357
HAP1-dEGFP	0	2	60.75	0.0636854	79.4255	0.0861007
HAP1-dEGFP	0	2	60.8	0.0806	79.4255	0.108969
HAP1-dEGFP	0	2	60.85	0.0851	79.4255	0.115053
HAP1-dEGFP	0	2	60.9	0.0872	79.4255	0.117892
HAP1-dEGFP	0	2	60.95	0.0736	79.4255	0.0995049
HAP1-dEGFP	0	2	61	0.0478	79.4255	0.0646241
HAP1-dEGFP	0	2	61.05	0.0327	79.4255	0.0442094
HAP1-dEGFP	0	2	61.1	0.0409	79.4255	0.0552955
HAP1-dEGFP	0	2	61.15	0.0833	79.4255	0.112619
HAP1-dEGFP	0	2	61.2	0.104516	79.4255	0.141303
HAP1-dEGFP	0	2	61.25	0.101044	79.4255	0.136608
HAP1-dEGFP	0	2	61.3	0.059	79.4255	0.0797661
HAP1-dEGFP	0	2	61.35	0.0579	79.4255	0.078279
HAP1-dEGFP	0	2	61.4	0.0608	79.4255	0.0821997
HAP1-dEGFP	0	2	61.45	0.072	79.4255	0.0973417
HAP1-dEGFP	0	2	61.5	0.0841	79.4255	0.113701
HAP1-dEGFP	0	2	61.55	0.0734	79.4255	0.0992345
HAP1-dEGFP	0	2	61.6	0.0445	79.4255	0.0601626
HAP1-dEGFP	0	2	61.65	0.053	79.4255	0.0716543
HAP1-dEGFP	0	2	61.7	0.0865	79.4255	0.116945
HAP1-dEGFP	0	2	61.75	0.0954	79.4255	0.128978
HAP1-dEGFP	0	2	61.8	0.104769	79.4255	0.141645
HAP1-dEGFP	0	2	61.85	0.107174	79.4255	0.144895
HAP1-dEGFP	0	2	61.9	0.0881	79.4255	0.119108
HAP1-dEGFP	0	2	61.95	0.0718	79.4255	0.0970713
HAP1-dEGFP	0	2	62	0.0634395	79.4255	0.0857682
HAP1-dEGFP	0	2	62.05	0.0438217	79.4255	0.0592456
HAP1-dEGFP	0	2	62.1	0.033	79.4255	0.044615
HAP1-dEGFP	0	2	62.15	0.0307	79.4255	0.0415054
HAP1-dEGFP	0	2	62.2	0.0204	79.4255	0.0275802
HAP1-dEGFP	0	2	62.25	0.0152	79.4255	0.0205499
HAP1-dEGFP	0	2	62.3	0.023	79.4255	0.0310953
HAP1-dEGFP	0	2	62.35	0.0389	79.4255	0.0525916
HAP1-dEGFP	0	2	62.4	0.0681	79.4255	0.0920691
HAP1-dEGFP	0	2	62.45	0.0952	79.4255	0.128707
HAP1-dEGFP	0	2	62.5	0.0996	79.4255	0.134656
HAP1-dEGFP	0	2	62.55	0.104457	79.4255	0.141222
HAP1-dEGFP	0	2	62.6	0.104507	79.4255	0.14129
HAP1-dEGFP	0	2	62.65	0.105753	79.4255	0.142975
HAP1-dEGFP	0	2	62.7	0.0946	79.4255	0.127896
HAP1-dEGFP	0	2	62.75	0.0644	79.4255	0.0870668
HAP1-dEGFP	0	2	62.8	0.0599	79.4255	0.0809829
HAP1-dEGFP	0	2	62.85	0.0877502	79.4255	0.118636
HAP1-dEGFP	0	2	62.9	0.102698	79.4255	0.138845
HAP1-dEGFP	0	2	62.95	0.0874	79.4255	0.118162
HAP1-dEGFP	0	2	63	0.0753	79.4255	0.101803
HAP1-dEGFP	0	2	63.05	0.0639	79.4255	0.0863908
HAP1-dEGFP	0	2	63.1	0.0536	79.4255	0.0724655
HAP1-dEGFP	0	2	63.15	0.0763	79.4255	0.103155
HAP1-dEGFP	0	2	63.2	0.0774	79.4255	0.104642
HAP1-dEGFP	0	2	63.25	0.0441	79.4255	0.0596218
HAP1-dEGFP	0	2	63.3	0.0376	79.4255	0.050834
HAP1-dEGFP	0	2	63.35	0.0421708	79.4255	0.0570136
HAP1-dEGFP	0	2	63.4	0.0571	79.4255	0.0771974
HAP1-dEGFP	0	2	63.45	0.0448	79.4255	0.0605682
[truncated: 42,530 more rows]

## Sheet: Fig 1B
Description of column names
Colname	Description
cell_line	shows whether HAP1 or HAP1-dEGFP were transfected with LbuCas13a and a dEGFP targeting gRNA.
time_point	time in minutes after iTOP transfection
rep	the replicate
deg_auc	the area under the curve between timepoints 34,5 and 41 in figure 1A.
cell_line	time_point	rep	deg_auc
HAP1	0	1	1.42395
HAP1	0	2	2.62949
HAP1	0	3	1.18829
HAP1	20	1	3.49355
HAP1	20	2	2.69591
HAP1	20	3	2.44354
HAP1	50	1	3.45244
HAP1	50	2	3.84686
HAP1	50	3	3.21255
HAP1	100	1	4.52914
HAP1	100	2	1.59125
HAP1	100	3	4.54466
HAP1	200	1	3.66104
HAP1	200	2	0.100228
HAP1	200	3	2.50705
HAP1	500	1	2.34608
HAP1	500	2	2.15735
HAP1	500	3	2.63693
HAP1	1440	1	2.79733
HAP1	1440	2	2.76115
HAP1	1440	3	2.51657
HAP1-dEGFP	0	1	0.786405
HAP1-dEGFP	0	2	1.74829
HAP1-dEGFP	0	3	1.53888
HAP1-dEGFP	20	1	3.42672
HAP1-dEGFP	20	2	5.81069
HAP1-dEGFP	20	3	4.86429
HAP1-dEGFP	50	1	16.1575
HAP1-dEGFP	50	2	12.1103
HAP1-dEGFP	50	3	16.756
HAP1-dEGFP	100	1	20.8872
HAP1-dEGFP	100	2	15.5086
HAP1-dEGFP	100	3	20.6362
HAP1-dEGFP	200	1	19.2729
HAP1-dEGFP	200	2	14.1976
HAP1-dEGFP	200	3	18.1066
HAP1-dEGFP	500	1	18.2169
HAP1-dEGFP	500	2	10.6959
HAP1-dEGFP	500	3	15.9168
HAP1-dEGFP	1440	1	13.7989
HAP1-dEGFP	1440	2	9.14938
HAP1-dEGFP	1440	3	9.35166

## Sheet: Fig 1D
Column description
Colname	Description
time_point	time in minutes after iTOP transduction.
ddcq	the 5'-3' ddCq values. Calculated relative to empty iTOP transfections.
cell_line	indicates whether HAP1 or the dEGFP expressing HAP1-dEGFP was used
primer_target	what the target of the qPCR primers was.
replicate	indicates the replicate.
treatment	Indicates the Cas13 guide RNA used
time_point	ddcq	cell_line	primer_target	replicate	treatment
0	0.123362	HAP1-dGFP	dEGFP	1	non_targeting
0	0.101311	HAP1-dGFP	dEGFP	2	non_targeting
0	-0.355651	HAP1-dGFP	dEGFP	3	non_targeting
0	1.31446	HAP1-dGFP	dEGFP	4	targeting dEGFP
0	0.962227	HAP1-dGFP	dEGFP	5	targeting dEGFP
0	0.625734	HAP1-dGFP	dEGFP	6	targeting dEGFP
20	-0.709691	HAP1-dGFP	dEGFP	1	non_targeting
20	-0.46861	HAP1-dGFP	dEGFP	2	non_targeting
20	-0.167342	HAP1-dGFP	dEGFP	3	non_targeting
20	-0.126845	HAP1-dGFP	dEGFP	4	targeting dEGFP
20	-0.0457801	HAP1-dGFP	dEGFP	5	targeting dEGFP
20	0.185822	HAP1-dGFP	dEGFP	6	targeting dEGFP
50	-0.309183	HAP1-dGFP	dEGFP	1	non_targeting
50	0.0569691	HAP1-dGFP	dEGFP	2	non_targeting
50	-0.0486376	HAP1-dGFP	dEGFP	3	non_targeting
50	-0.0770139	HAP1-dGFP	dEGFP	4	targeting dEGFP
50	-0.119826	HAP1-dGFP	dEGFP	5	targeting dEGFP
50	-0.637528	HAP1-dGFP	dEGFP	6	targeting dEGFP
100	0.263486	HAP1-dGFP	dEGFP	1	non_targeting
100	-0.451651	HAP1-dGFP	dEGFP	2	non_targeting
100	-0.839207	HAP1-dGFP	dEGFP	3	non_targeting
100	-0.191003	HAP1-dGFP	dEGFP	4	targeting dEGFP
100	-0.477379	HAP1-dGFP	dEGFP	5	targeting dEGFP
100	-0.818775	HAP1-dGFP	dEGFP	6	targeting dEGFP
200	0.0620593	HAP1-dGFP	dEGFP	1	non_targeting
200	-0.446783	HAP1-dGFP	dEGFP	2	non_targeting
200	-0.261053	HAP1-dGFP	dEGFP	3	non_targeting
200	-0.24841	HAP1-dGFP	dEGFP	4	targeting dEGFP
200	-0.206124	HAP1-dGFP	dEGFP	5	targeting dEGFP
200	-0.295868	HAP1-dGFP	dEGFP	6	targeting dEGFP
500	-0.109869	HAP1-dGFP	dEGFP	1	non_targeting
500	0.095559	HAP1-dGFP	dEGFP	2	non_targeting
500	0.0272963	HAP1-dGFP	dEGFP	3	non_targeting
500	0.0865324	HAP1-dGFP	dEGFP	4	targeting dEGFP
500	0.355522	HAP1-dGFP	dEGFP	5	targeting dEGFP
500	0.0360133	HAP1-dGFP	dEGFP	6	targeting dEGFP
1440	-0.0110216	HAP1-dGFP	dEGFP	1	non_targeting
1440	-0.169689	HAP1-dGFP	dEGFP	2	non_targeting
1440	0.32176	HAP1-dGFP	dEGFP	3	non_targeting
1440	-0.595396	HAP1-dGFP	dEGFP	4	targeting dEGFP
1440	0.0795421	HAP1-dGFP	dEGFP	5	targeting dEGFP
1440	0.398541	HAP1-dGFP	dEGFP	6	targeting dEGFP
0	0.473993	HAP1-dGFP	GAPDH	1	non_targeting
0	0.297892	HAP1-dGFP	GAPDH	2	non_targeting
0	0.336781	HAP1-dGFP	GAPDH	3	non_targeting
0	0.165999	HAP1-dGFP	GAPDH	4	targeting dEGFP
0	0.109299	HAP1-dGFP	GAPDH	5	targeting dEGFP
0	0.179386	HAP1-dGFP	GAPDH	6	targeting dEGFP
20	-0.016011	HAP1-dGFP	GAPDH	1	non_targeting
20	-0.168772	HAP1-dGFP	GAPDH	2	non_targeting
20	0.147694	HAP1-dGFP	GAPDH	3	non_targeting
20	0.623731	HAP1-dGFP	GAPDH	4	targeting dEGFP
20	1.07496	HAP1-dGFP	GAPDH	5	targeting dEGFP
20	1.31514	HAP1-dGFP	GAPDH	6	targeting dEGFP
50	0.294438	HAP1-dGFP	GAPDH	1	non_targeting
50	0.609637	HAP1-dGFP	GAPDH	2	non_targeting
50	0.491333	HAP1-dGFP	GAPDH	3	non_targeting
50	2.12422	HAP1-dGFP	GAPDH	4	targeting dEGFP
50	2.78071	HAP1-dGFP	GAPDH	5	targeting dEGFP
50	2.82321	HAP1-dGFP	GAPDH	6	targeting dEGFP
100	0.264257	HAP1-dGFP	GAPDH	1	non_targeting
100	0.545273	HAP1-dGFP	GAPDH	2	non_targeting
100	0.292641	HAP1-dGFP	GAPDH	3	non_targeting
100	2.07988	HAP1-dGFP	GAPDH	4	targeting dEGFP
100	2.37736	HAP1-dGFP	GAPDH	5	targeting dEGFP
100	2.45532	HAP1-dGFP	GAPDH	6	targeting dEGFP
200	0.236074	HAP1-dGFP	GAPDH	1	non_targeting
200	-0.0822441	HAP1-dGFP	GAPDH	2	non_targeting
200	0.343124	HAP1-dGFP	GAPDH	3	non_targeting
200	1.09426	HAP1-dGFP	GAPDH	4	targeting dEGFP
200	1.16004	HAP1-dGFP	GAPDH	5	targeting dEGFP
200	1.51564	HAP1-dGFP	GAPDH	6	targeting dEGFP
500	0.27318	HAP1-dGFP	GAPDH	1	non_targeting
500	0.234559	HAP1-dGFP	GAPDH	2	non_targeting
500	0.0503958	HAP1-dGFP	GAPDH	3	non_targeting
500	0.3311	HAP1-dGFP	GAPDH	4	targeting dEGFP
500	0.292448	HAP1-dGFP	GAPDH	5	targeting dEGFP
500	0.240447	HAP1-dGFP	GAPDH	6	targeting dEGFP
1440	0.284743	HAP1-dGFP	GAPDH	1	non_targeting
1440	0.0739204	HAP1-dGFP	GAPDH	2	non_targeting
1440	-0.0917257	HAP1-dGFP	GAPDH	3	non_targeting
1440	0.390462	HAP1-dGFP	GAPDH	4	targeting dEGFP
1440	-0.0081975	HAP1-dGFP	GAPDH	5	targeting dEGFP
1440	-0.136215	HAP1-dGFP	GAPDH	6	targeting dEGFP
0	0.957014	HAP1-dGFP	dEGFP	1	targeting dEGFP
0	2.25368	HAP1-dGFP	dEGFP	2	targeting dEGFP
0	1.65368	HAP1-dGFP	dEGFP	3	targeting dEGFP
20	0.647014	HAP1-dGFP	dEGFP	1	targeting dEGFP
20	0.430347	HAP1-dGFP	dEGFP	2	targeting dEGFP
20	0.720347	HAP1-dGFP	dEGFP	3	targeting dEGFP
50	0.703681	HAP1-dGFP	dEGFP	1	targeting dEGFP
50	0.927014	HAP1-dGFP	dEGFP	2	targeting dEGFP
50	1.40368	HAP1-dGFP	dEGFP	3	targeting dEGFP
100	0.420347	HAP1-dGFP	dEGFP	1	targeting dEGFP
100	0.643681	HAP1-dGFP	dEGFP	2	targeting dEGFP
100	1.25368	HAP1-dGFP	dEGFP	3	targeting dEGFP
200	0.402014	HAP1-dGFP	dEGFP	1	targeting dEGFP
200	0.587014	HAP1-dGFP	dEGFP	2	targeting dEGFP
200	0.663681	HAP1-dGFP	dEGFP	3	targeting dEGFP
500	0.260347	HAP1-dGFP	dEGFP	1	targeting dEGFP
500	0.137014	HAP1-dGFP	dEGFP	2	targeting dEGFP
500	0.543681	HAP1-dGFP	dEGFP	3	targeting dEGFP
1440	0.600347	HAP1-dGFP	dEGFP	1	targeting dEGFP
1440	0.230347	HAP1-dGFP	dEGFP	2	targeting dEGFP
1440	-0.0529861	HAP1-dGFP	dEGFP	3	targeting dEGFP
0	-0.100694	HAP1-dGFP	GAPDH	1	targeting dEGFP
0	0.0793056	HAP1-dGFP	GAPDH	2	targeting dEGFP
0	0.0193056	HAP1-dGFP	GAPDH	3	targeting dEGFP
20	0.229306	HAP1-dGFP	GAPDH	1	targeting dEGFP
20	-0.239028	HAP1-dGFP	GAPDH	2	targeting dEGFP
20	0.569306	HAP1-dGFP	GAPDH	3	targeting dEGFP
50	1.33597	HAP1-dGFP	GAPDH	1	targeting dEGFP
50	1.29597	HAP1-dGFP	GAPDH	2	targeting dEGFP
50	1.97597	HAP1-dGFP	GAPDH	3	targeting dEGFP
100	1.85597	HAP1-dGFP	GAPDH	1	targeting dEGFP
100	1.25597	HAP1-dGFP	GAPDH	2	targeting dEGFP
100	2.28597	HAP1-dGFP	GAPDH	3	targeting dEGFP
200	1.55597	HAP1-dGFP	GAPDH	1	targeting dEGFP
200	1.27931	HAP1-dGFP	GAPDH	2	targeting dEGFP
200	1.82597	HAP1-dGFP	GAPDH	3	targeting dEGFP
500	0.402639	HAP1-dGFP	GAPDH	1	targeting dEGFP
500	0.0659722	HAP1-dGFP	GAPDH	2	targeting dEGFP
500	0.385972	HAP1-dGFP	GAPDH	3	targeting dEGFP
1440	0.0393056	HAP1-dGFP	GAPDH	1	targeting dEGFP
1440	0.295972	HAP1-dGFP	GAPDH	2	targeting dEGFP
1440	0.0459722	HAP1-dGFP	GAPDH	3	targeting dEGFP
0	0.0616667	HAP1	GAPDH	1	targeting dEGFP
0	0.175	HAP1	GAPDH	2	targeting dEGFP
0	-0.0483333	HAP1	GAPDH	3	targeting dEGFP
20	0.00166667	HAP1	GAPDH	1	targeting dEGFP
20	-0.335	HAP1	GAPDH	2	targeting dEGFP
20	-0.085	HAP1	GAPDH	3	targeting dEGFP
50	0.228333	HAP1	GAPDH	1	targeting dEGFP
50	0.175	HAP1	GAPDH	2	targeting dEGFP
50	0.095	HAP1	GAPDH	3	targeting dEGFP
100	0.108333	HAP1	GAPDH	1	targeting dEGFP
100	-0.188333	HAP1	GAPDH	2	targeting dEGFP
100	0.268333	HAP1	GAPDH	3	targeting dEGFP
200	-0.055	HAP1	GAPDH	1	targeting dEGFP
200	0.258333	HAP1	GAPDH	2	targeting dEGFP
200	0.351667	HAP1	GAPDH	3	targeting dEGFP
500	0.288333	HAP1	GAPDH	1	targeting dEGFP
500	-0.0316667	HAP1	GAPDH	2	targeting dEGFP
500	0.151667	HAP1	GAPDH	3	targeting dEGFP
1440	0.191667	HAP1	GAPDH	1	targeting dEGFP
1440	0.115	HAP1	GAPDH	2	targeting dEGFP
1440	-0.0183333	HAP1	GAPDH	3	targeting dEGFP

## Sheet: Fig 2A
Column description
Colname	Description
Time	the time values from fluorescence measurements of the bioanalyzer, in seconds.
Value	the fluorescence measurements of the bioanalyzer, arbitraty units.
rep	indicates the replicate.
target	indicates the transcript that the Cas13 gRNA was targeting
cell_line	which cell line was used
total_auc	the total area under the curve of the entire bioanalyzer trace
auc_rel_value	to correct for differences in loaded amount of RNA, the raw fluoresence values from the "Value" column were divided by the "total_auc" and multiplied by the mean total_auc of all samples.
Time	Value	rep	target	cell_line	total_auc	auc_rel_value
17	0.148637	1	NT	HAP1	869.776	0.281607
17.05	0.163377	1	NT	HAP1	869.776	0.309534
17.1	0.160702	1	NT	HAP1	869.776	0.304467
17.15	0.134682	1	NT	HAP1	869.776	0.255169
17.2	0.0810755	1	NT	HAP1	869.776	0.153606
17.25	0.0338189	1	NT	HAP1	869.776	0.0640733
17.3	0.00652781	1	NT	HAP1	869.776	0.0123676
17.35	0.00165192	1	NT	HAP1	869.776	0.00312974
17.4	0.00903605	1	NT	HAP1	869.776	0.0171197
17.45	0.0121059	1	NT	HAP1	869.776	0.0229358
17.5	0.0123437	1	NT	HAP1	869.776	0.0233863
17.55	-0.00266588	1	NT	HAP1	869.776	-0.00505078
17.6	-0.0228477	1	NT	HAP1	869.776	-0.0432872
17.65	-0.0191156	1	NT	HAP1	869.776	-0.0362165
17.7	-0.00572631	1	NT	HAP1	869.776	-0.0108491
17.75	0.0295046	1	NT	HAP1	869.776	0.0558995
17.8	0.0874687	1	NT	HAP1	869.776	0.165718
17.85	0.120617	1	NT	HAP1	869.776	0.22852
17.9	0.144635	1	NT	HAP1	869.776	0.274026
17.95	0.146178	1	NT	HAP1	869.776	0.276949
18	0.157742	1	NT	HAP1	869.776	0.298857
18.05	0.152143	1	NT	HAP1	869.776	0.28825
18.1	0.10783	1	NT	HAP1	869.776	0.204295
18.15	0.071278	1	NT	HAP1	869.776	0.135043
18.2	0.0340755	1	NT	HAP1	869.776	0.0645596
18.25	-0.00837029	1	NT	HAP1	869.776	-0.0158584
18.3	-0.0323511	1	NT	HAP1	869.776	-0.0612924
18.35	-0.0215197	1	NT	HAP1	869.776	-0.0407712
18.4	0.0315524	1	NT	HAP1	869.776	0.0597792
18.45	0.0763809	1	NT	HAP1	869.776	0.144711
18.5	0.0947664	1	NT	HAP1	869.776	0.179544
18.55	0.0952942	1	NT	HAP1	869.776	0.180544
18.6	0.0651799	1	NT	HAP1	869.776	0.12349
18.65	0.0319279	1	NT	HAP1	869.776	0.0604906
18.7	0.00309197	1	NT	HAP1	869.776	0.00585805
18.75	-0.0269693	1	NT	HAP1	869.776	-0.0510961
18.8	-0.0469271	1	NT	HAP1	869.776	-0.0889081
18.85	-0.0702829	1	NT	HAP1	869.776	-0.133158
18.9	-0.0909046	1	NT	HAP1	869.776	-0.172228
18.95	-0.0791612	1	NT	HAP1	869.776	-0.149979
19	-0.0479021	1	NT	HAP1	869.776	-0.0907554
19.05	-0.00825858	1	NT	HAP1	869.776	-0.0156467
19.1	0.00546017	1	NT	HAP1	869.776	0.0103448
19.15	0.00338215	1	NT	HAP1	869.776	0.00640782
19.2	0.00906979	1	NT	HAP1	869.776	0.0171836
19.25	-0.00260285	1	NT	HAP1	869.776	-0.00493137
19.3	-0.0189374	1	NT	HAP1	869.776	-0.0358788
19.35	-0.0158939	1	NT	HAP1	869.776	-0.0301127
19.4	-0.0144463	1	NT	HAP1	869.776	-0.0273699
19.45	-0.0304434	1	NT	HAP1	869.776	-0.0576781
19.5	-0.0481747	1	NT	HAP1	869.776	-0.0912718
19.55	-0.0633869	1	NT	HAP1	869.776	-0.120093
19.6	-0.088455	1	NT	HAP1	869.776	-0.167587
19.65	-0.129567	1	NT	HAP1	869.776	-0.245478
19.7	-0.146514	1	NT	HAP1	869.776	-0.277587
19.75	-0.139673	1	NT	HAP1	869.776	-0.264624
19.8	-0.135311	1	NT	HAP1	869.776	-0.256361
19.85	-0.13452	1	NT	HAP1	869.776	-0.254862
19.9	-0.134828	1	NT	HAP1	869.776	-0.255445
19.95	-0.124524	1	NT	HAP1	869.776	-0.235923
20	-0.114086	1	NT	HAP1	869.776	-0.216147
20.05	-0.0898176	1	NT	HAP1	869.776	-0.170169
20.1	-0.0518431	1	NT	HAP1	869.776	-0.0982219
20.15	-0.0316317	1	NT	HAP1	869.776	-0.0599295
20.2	-0.0369701	1	NT	HAP1	869.776	-0.0700437
20.25	-0.063844	1	NT	HAP1	869.776	-0.120959
20.3	-0.0989367	1	NT	HAP1	869.776	-0.187446
20.35	-0.116668	1	NT	HAP1	869.776	-0.22104
20.4	-0.120625	1	NT	HAP1	869.776	-0.228537
20.45	-0.108911	1	NT	HAP1	869.776	-0.206343
20.5	-0.103082	1	NT	HAP1	869.776	-0.1953
20.55	-0.119516	1	NT	HAP1	869.776	-0.226436
20.6	-0.112597	1	NT	HAP1	869.776	-0.213326
20.65	-0.0926481	1	NT	HAP1	869.776	-0.175531
20.7	-0.0923629	1	NT	HAP1	869.776	-0.174991
20.75	-0.0843515	1	NT	HAP1	869.776	-0.159812
20.8	-0.0979147	1	NT	HAP1	869.776	-0.185509
20.85	-0.11623	1	NT	HAP1	869.776	-0.22021
20.9	-0.144329	1	NT	HAP1	869.776	-0.273446
20.95	-0.168254	1	NT	HAP1	869.776	-0.318774
21	-0.152489	1	NT	HAP1	869.776	-0.288905
21.05	-0.166154	1	NT	HAP1	869.776	-0.314796
21.1	-0.180437	1	NT	HAP1	869.776	-0.341856
21.15	-0.19289	1	NT	HAP1	869.776	-0.365449
21.2	-0.225695	1	NT	HAP1	869.776	-0.427603
21.25	-0.241417	1	NT	HAP1	869.776	-0.457389
21.3	-0.283382	1	NT	HAP1	869.776	-0.536897
21.35	-0.284181	1	NT	HAP1	869.776	-0.53841
21.4	-0.279099	1	NT	HAP1	869.776	-0.528782
21.45	-0.289369	1	NT	HAP1	869.776	-0.548239
21.5	-0.276264	1	NT	HAP1	869.776	-0.52341
21.55	-0.240637	1	NT	HAP1	869.776	-0.455912
21.6	-0.187649	1	NT	HAP1	869.776	-0.35552
21.65	-0.120279	1	NT	HAP1	869.776	-0.22788
21.7	-0.109839	1	NT	HAP1	869.776	-0.208101
21.75	0.20395	1	NT	HAP1	869.776	0.386404
21.8	1.68138	1	NT	HAP1	869.776	3.18555
21.85	5.12668	1	NT	HAP1	869.776	9.71302
21.9	9.61421	1	NT	HAP1	869.776	18.2151
21.95	12.8198	1	NT	HAP1	869.776	24.2885
22	13.0948	1	NT	HAP1	869.776	24.8095
22.05	10.3351	1	NT	HAP1	869.776	19.5809
22.1	5.92241	1	NT	HAP1	869.776	11.2206
22.15	1.85994	1	NT	HAP1	869.776	3.52385
22.2	-0.361563	1	NT	HAP1	869.776	-0.685018
22.25	-0.674448	1	NT	HAP1	869.776	-1.27781
22.3	-0.275006	1	NT	HAP1	869.776	-0.521027
22.35	-0.0254417	1	NT	HAP1	869.776	-0.0482019
22.4	-0.0057379	1	NT	HAP1	869.776	-0.010871
22.45	-0.0730477	1	NT	HAP1	869.776	-0.138396
22.5	-0.0726862	1	NT	HAP1	869.776	-0.137711
22.55	0.00321395	1	NT	HAP1	869.776	0.00608914
22.6	0.113801	1	NT	HAP1	869.776	0.215607
22.65	0.247817	1	NT	HAP1	869.776	0.469515
22.7	0.408455	1	NT	HAP1	869.776	0.773859
22.75	0.587035	1	NT	HAP1	869.776	1.1122
22.8	0.79969	1	NT	HAP1	869.776	1.51509
22.85	1.01511	1	NT	HAP1	869.776	1.92322
22.9	1.22778	1	NT	HAP1	869.776	2.32616
22.95	1.39019	1	NT	HAP1	869.776	2.63386
23	1.50754	1	NT	HAP1	869.776	2.85618
23.05	1.60604	1	NT	HAP1	869.776	3.04281
23.1	1.63124	1	NT	HAP1	869.776	3.09054
23.15	1.65783	1	NT	HAP1	869.776	3.14092
23.2	1.70369	1	NT	HAP1	869.776	3.22782
23.25	1.76707	1	NT	HAP1	869.776	3.34789
23.3	1.8485	1	NT	HAP1	869.776	3.50216
23.35	1.9322	1	NT	HAP1	869.776	3.66074
23.4	2.03166	1	NT	HAP1	869.776	3.84919
23.45	2.1273	1	NT	HAP1	869.776	4.03039
23.5	2.22615	1	NT	HAP1	869.776	4.21767
23.55	2.37237	1	NT	HAP1	869.776	4.49469
23.6	2.50529	1	NT	HAP1	869.776	4.74653
23.65	2.63171	1	NT	HAP1	869.776	4.98604
23.7	2.79592	1	NT	HAP1	869.776	5.29716
23.75	2.97098	1	NT	HAP1	869.776	5.62883
23.8	3.16755	1	NT	HAP1	869.776	6.00124
23.85	3.38332	1	NT	HAP1	869.776	6.41005
23.9	3.57484	1	NT	HAP1	869.776	6.77289
23.95	3.7418	1	NT	HAP1	869.776	7.08922
24	3.86973	1	NT	HAP1	869.776	7.3316
24.05	4.01182	1	NT	HAP1	869.776	7.60081
24.1	4.18804	1	NT	HAP1	869.776	7.93466
24.15	4.41947	1	NT	HAP1	869.776	8.37314
24.2	4.72283	1	NT	HAP1	869.776	8.94788
24.25	5.06598	1	NT	HAP1	869.776	9.59801
24.3	5.47175	1	NT	HAP1	869.776	10.3668
24.35	5.94979	1	NT	HAP1	869.776	11.2725
24.4	6.49451	1	NT	HAP1	869.776	12.3045
24.45	7.16241	1	NT	HAP1	869.776	13.5699
24.5	7.98421	1	NT	HAP1	869.776	15.1269
24.55	9.0159	1	NT	HAP1	869.776	17.0815
24.6	10.2773	1	NT	HAP1	869.776	19.4713
24.65	11.915	1	NT	HAP1	869.776	22.5741
24.7	14.4041	1	NT	HAP1	869.776	27.2901
24.75	18.3249	1	NT	HAP1	869.776	34.7184
24.8	23.9171	1	NT	HAP1	869.776	45.3133
24.85	30.263	1	NT	HAP1	869.776	57.3363
24.9	35.6509	1	NT	HAP1	869.776	67.5443
24.95	38.8642	1	NT	HAP1	869.776	73.6322
25	39.4243	1	NT	HAP1	869.776	74.6932
25.05	37.87	1	NT	HAP1	869.776	71.7485
25.1	35.3624	1	NT	HAP1	869.776	66.9976
25.15	32.8739	1	NT	HAP1	869.776	62.283
25.2	30.6923	1	NT	HAP1	869.776	58.1497
25.25	28.5175	1	NT	HAP1	869.776	54.0294
25.3	26.2437	1	NT	HAP1	869.776	49.7214
25.35	24.0527	1	NT	HAP1	869.776	45.5703
25.4	22.1392	1	NT	HAP1	869.776	41.9449
25.45	20.8002	1	NT	HAP1	869.776	39.4082
25.5	20.2077	1	NT	HAP1	869.776	38.2856
25.55	20.4065	1	NT	HAP1	869.776	38.6623
25.6	21.1897	1	NT	HAP1	869.776	40.146
25.65	22.4115	1	NT	HAP1	869.776	42.4608
25.7	24.021	1	NT	HAP1	869.776	45.5102
25.75	26.1316	1	NT	HAP1	869.776	49.5089
25.8	28.8729	1	NT	HAP1	869.776	54.7026
25.85	32.5262	1	NT	HAP1	869.776	61.6242
25.9	37.095	1	NT	HAP1	869.776	70.2802
25.95	42.2126	1	NT	HAP1	869.776	79.9761
26	46.5866	1	NT	HAP1	869.776	88.2629
26.05	48.2824	1	NT	HAP1	869.776	91.4759
26.1	45.719	1	NT	HAP1	869.776	86.6192
26.15	39.1942	1	NT	HAP1	869.776	74.2573
26.2	31.2842	1	NT	HAP1	869.776	59.271
26.25	25.9745	1	NT	HAP1	869.776	49.2114
26.3	26.6891	1	NT	HAP1	869.776	50.5653
26.35	34.5299	1	NT	HAP1	869.776	65.4205
26.4	46.714	1	NT	HAP1	869.776	88.5045
26.45	57.7537	1	NT	HAP1	869.776	109.42
26.5	62.0174	1	NT	HAP1	869.776	117.498
26.55	57.2434	1	NT	HAP1	869.776	108.453
26.6	45.801	1	NT	HAP1	869.776	86.7746
26.65	32.3199	1	NT	HAP1	869.776	61.2334
26.7	21.1649	1	NT	HAP1	869.776	40.0991
26.75	14.668	1	NT	HAP1	869.776	27.7901
26.8	12.4604	1	NT	HAP1	869.776	23.6075
26.85	12.4405	1	NT	HAP1	869.776	23.5698
26.9	12.5853	1	NT	HAP1	869.776	23.8441
26.95	12.438	1	NT	HAP1	869.776	23.565
27	12.2624	1	NT	HAP1	869.776	23.2323
27.05	11.8718	1	NT	HAP1	869.776	22.4924
27.1	11.3622	1	NT	HAP1	869.776	21.5269
27.15	10.8328	1	NT	HAP1	869.776	20.5239
27.2	10.3779	1	NT	HAP1	869.776	19.662
27.25	10.0362	1	NT	HAP1	869.776	19.0146
27.3	9.57911	1	NT	HAP1	869.776	18.1486
27.35	8.97368	1	NT	HAP1	869.776	17.0015
27.4	8.10394	1	NT	HAP1	869.776	15.3537
27.45	7.1404	1	NT	HAP1	869.776	13.5282
27.5	6.3795	1	NT	HAP1	869.776	12.0866
27.55	5.88717	1	NT	HAP1	869.776	11.1538
27.6	5.8381	1	NT	HAP1	869.776	11.0609
27.65	5.9825	1	NT	HAP1	869.776	11.3345
27.7	6.11899	1	NT	HAP1	869.776	11.593
27.75	6.24176	1	NT	HAP1	869.776	11.8257
27.8	6.32125	1	NT	HAP1	869.776	11.9763
27.85	6.41107	1	NT	HAP1	869.776	12.1464
27.9	6.43802	1	NT	HAP1	869.776	12.1975
27.95	6.43705	1	NT	HAP1	869.776	12.1957
28	6.49825	1	NT	HAP1	869.776	12.3116
28.05	6.61613	1	NT	HAP1	869.776	12.5349
28.1	7.06138	1	NT	HAP1	869.776	13.3785
28.15	8.20439	1	NT	HAP1	869.776	15.544
28.2	10.3804	1	NT	HAP1	869.776	19.6666
28.25	13.1927	1	NT	HAP1	869.776	24.9948
28.3	15.6075	1	NT	HAP1	869.776	29.57
28.35	16.7702	1	NT	HAP1	869.776	31.7729
28.4	16.3114	1	NT	HAP1	869.776	30.9036
28.45	14.633	1	NT	HAP1	869.776	27.7237
28.5	12.5704	1	NT	HAP1	869.776	23.816
28.55	10.9679	1	NT	HAP1	869.776	20.7798
28.6	10.0723	1	NT	HAP1	869.776	19.0831
28.65	9.63143	1	NT	HAP1	869.776	18.2477
28.7	9.33541	1	NT	HAP1	869.776	17.6869
28.75	9.03197	1	NT	HAP1	869.776	17.112
28.8	8.69334	1	NT	HAP1	869.776	16.4704
28.85	8.33355	1	NT	HAP1	869.776	15.7887
28.9	7.97563	1	NT	HAP1	869.776	15.1106
28.95	7.7225	1	NT	HAP1	869.776	14.6311
29	7.6676	1	NT	HAP1	869.776	14.527
29.05	7.92065	1	NT	HAP1	869.776	15.0065
29.1	8.53292	1	NT	HAP1	869.776	16.1665
29.15	9.3338	1	NT	HAP1	869.776	17.6838
29.2	9.95149	1	NT	HAP1	869.776	18.8541
29.25	10.0739	1	NT	HAP1	869.776	19.086
29.3	9.6809	1	NT	HAP1	869.776	18.3414
29.35	8.91741	1	NT	HAP1	869.776	16.8949
29.4	8.02932	1	NT	HAP1	869.776	15.2124
29.45	7.26604	1	NT	HAP1	869.776	13.7662
29.5	6.73934	1	NT	HAP1	869.776	12.7684
29.55	6.36025	1	NT	HAP1	869.776	12.0501
29.6	6.06552	1	NT	HAP1	869.776	11.4917
29.65	5.87233	1	NT	HAP1	869.776	11.1257
29.7	5.84088	1	NT	HAP1	869.776	11.0661
29.75	6.00698	1	NT	HAP1	869.776	11.3808
29.8	6.32447	1	NT	HAP1	869.776	11.9824
29.85	6.65303	1	NT	HAP1	869.776	12.6048
29.9	6.88725	1	NT	HAP1	869.776	13.0486
29.95	6.94161	1	NT	HAP1	869.776	13.1516
30	6.80328	1	NT	HAP1	869.776	12.8895
30.05	6.56665	1	NT	HAP1	869.776	12.4412
30.1	6.32052	1	NT	HAP1	869.776	11.9749
30.15	6.12558	1	NT	HAP1	869.776	11.6055
30.2	6.05704	1	NT	HAP1	869.776	11.4757
30.25	6.15756	1	NT	HAP1	869.776	11.6661
30.3	6.43939	1	NT	HAP1	869.776	12.2001
30.35	6.82536	1	NT	HAP1	869.776	12.9313
30.4	7.27589	1	NT	HAP1	869.776	13.7849
30.45	7.70165	1	NT	HAP1	869.776	14.5916
30.5	7.94432	1	NT	HAP1	869.776	15.0513
30.55	7.98865	1	NT	HAP1	869.776	15.1353
30.6	7.85221	1	NT	HAP1	869.776	14.8768
30.65	7.58391	1	NT	HAP1	869.776	14.3685
30.7	7.36092	1	NT	HAP1	869.776	13.946
30.75	7.35559	1	NT	HAP1	869.776	13.9359
30.8	7.64875	1	NT	HAP1	869.776	14.4913
30.85	8.13558	1	NT	HAP1	869.776	15.4137
30.9	8.61092	1	NT	HAP1	869.776	16.3143
30.95	8.92577	1	NT	HAP1	869.776	16.9108
31	8.95006	1	NT	HAP1	869.776	16.9568
31.05	8.72677	1	NT	HAP1	869.776	16.5337
31.1	8.34242	1	NT	HAP1	869.776	15.8056
31.15	7.91263	1	NT	HAP1	869.776	14.9913
31.2	7.52763	1	NT	HAP1	869.776	14.2619
31.25	7.29011	1	NT	HAP1	869.776	13.8118
31.3	7.1946	1	NT	HAP1	869.776	13.6309
31.35	7.27649	1	NT	HAP1	869.776	13.786
31.4	7.43942	1	NT	HAP1	869.776	14.0947
31.45	7.63697	1	NT	HAP1	869.776	14.469
31.5	7.81629	1	NT	HAP1	869.776	14.8087
31.55	7.98612	1	NT	HAP1	869.776	15.1305
31.6	8.18569	1	NT	HAP1	869.776	15.5086
31.65	8.37	1	NT	HAP1	869.776	15.8578
31.7	8.4513	1	NT	HAP1	869.776	16.0118
31.75	8.44197	1	NT	HAP1	869.776	15.9942
31.8	8.24016	1	NT	HAP1	869.776	15.6118
31.85	7.9476	1	NT	HAP1	869.776	15.0575
31.9	7.56286	1	NT	HAP1	869.776	14.3286
31.95	7.16823	1	NT	HAP1	869.776	13.5809
32	6.79928	1	NT	HAP1	869.776	12.8819
32.05	6.51875	1	NT	HAP1	869.776	12.3504
32.1	6.36822	1	NT	HAP1	869.776	12.0652
32.15	6.30151	1	NT	HAP1	869.776	11.9388
32.2	6.33029	1	NT	HAP1	869.776	11.9934
32.25	6.4219	1	NT	HAP1	869.776	12.1669
32.3	6.52681	1	NT	HAP1	869.776	12.3657
32.35	6.74543	1	NT	HAP1	869.776	12.7799
32.4	7.028	1	NT	HAP1	869.776	13.3153
32.45	7.50996	1	NT	HAP1	869.776	14.2284
32.5	8.12868	1	NT	HAP1	869.776	15.4006
32.55	8.71295	1	NT	HAP1	869.776	16.5076
32.6	9.32021	1	NT	HAP1	869.776	17.6581
32.65	9.72022	1	NT	HAP1	869.776	18.4159
32.7	9.87283	1	NT	HAP1	869.776	18.7051
32.75	9.77662	1	NT	HAP1	869.776	18.5228
32.8	9.46353	1	NT	HAP1	869.776	17.9296
32.85	9.26178	1	NT	HAP1	869.776	17.5474
32.9	9.17461	1	NT	HAP1	869.776	17.3822
32.95	9.2268	1	NT	HAP1	869.776	17.4811
33	9.56056	1	NT	HAP1	869.776	18.1135
33.05	10.0082	1	NT	HAP1	869.776	18.9615
33.1	10.4983	1	NT	HAP1	869.776	19.89
33.15	10.797	1	NT	HAP1	869.776	20.4559
33.2	11.0306	1	NT	HAP1	869.776	20.8986
33.25	11.1438	1	NT	HAP1	869.776	21.1131
33.3	11.0435	1	NT	HAP1	869.776	20.9231
33.35	10.8833	1	NT	HAP1	869.776	20.6196
33.4	10.7583	1	NT	HAP1	869.776	20.3827
33.45	10.5853	1	NT	HAP1	869.776	20.055
33.5	10.3986	1	NT	HAP1	869.776	19.7011
33.55	10.2738	1	NT	HAP1	869.776	19.4647
33.6	10.3151	1	NT	HAP1	869.776	19.543
33.65	10.4499	1	NT	HAP1	869.776	19.7985
33.7	10.6144	1	NT	HAP1	869.776	20.1101
33.75	10.7374	1	NT	HAP1	869.776	20.343
33.8	10.6046	1	NT	HAP1	869.776	20.0915
33.85	10.2467	1	NT	HAP1	869.776	19.4135
33.9	9.72305	1	NT	HAP1	869.776	18.4213
33.95	9.13211	1	NT	HAP1	869.776	17.3017
34	8.72731	1	NT	HAP1	869.776	16.5348
34.05	8.52495	1	NT	HAP1	869.776	16.1514
34.1	8.55142	1	NT	HAP1	869.776	16.2015
34.15	8.78169	1	NT	HAP1	869.776	16.6378
34.2	9.07247	1	NT	HAP1	869.776	17.1887
34.25	9.34601	1	NT	HAP1	869.776	17.707
34.3	9.45223	1	NT	HAP1	869.776	17.9082
34.35	9.34396	1	NT	HAP1	869.776	17.7031
34.4	9.12366	1	NT	HAP1	869.776	17.2857
34.45	8.83564	1	NT	HAP1	869.776	16.74
34.5	8.61601	1	NT	HAP1	869.776	16.3239
34.55	8.52335	1	NT	HAP1	869.776	16.1483
34.6	8.55046	1	NT	HAP1	869.776	16.1997
34.65	8.65947	1	NT	HAP1	869.776	16.4062
34.7	8.83818	1	NT	HAP1	869.776	16.7448
34.75	9.0366	1	NT	HAP1	869.776	17.1208
34.8	9.23597	1	NT	HAP1	869.776	17.4985
34.85	9.5124	1	NT	HAP1	869.776	18.0222
34.9	9.85372	1	NT	HAP1	869.776	18.6689
34.95	10.2611	1	NT	HAP1	869.776	19.4406
35	10.7275	1	NT	HAP1	869.776	20.3243
35.05	11.1521	1	NT	HAP1	869.776	21.1287
35.1	11.5129	1	NT	HAP1	869.776	21.8124
35.15	11.7504	1	NT	HAP1	869.776	22.2623
35.2	11.89	1	NT	HAP1	869.776	22.5268
35.25	12.0424	1	NT	HAP1	869.776	22.8155
35.3	12.2508	1	NT	HAP1	869.776	23.2103
35.35	12.4645	1	NT	HAP1	869.776	23.6154
35.4	12.6575	1	NT	HAP1	869.776	23.9809
35.45	12.83	1	NT	HAP1	869.776	24.3076
35.5	13.0505	1	NT	HAP1	869.776	24.7256
35.55	13.3162	1	NT	HAP1	869.776	25.2288
35.6	13.615	1	NT	HAP1	869.776	25.795
35.65	13.9519	1	NT	HAP1	869.776	26.4333
35.7	14.2208	1	NT	HAP1	869.776	26.9428
35.75	14.2889	1	NT	HAP1	869.776	27.0717
35.8	14.2156	1	NT	HAP1	869.776	26.9329
35.85	14.1562	1	NT	HAP1	869.776	26.8203
35.9	14.2348	1	NT	HAP1	869.776	26.9692
35.95	14.5088	1	NT	HAP1	869.776	27.4883
36	14.9893	1	NT	HAP1	869.776	28.3987
36.05	15.5245	1	NT	HAP1	869.776	29.4128
36.1	15.9287	1	NT	HAP1	869.776	30.1786
36.15	16.0511	1	NT	HAP1	869.776	30.4104
36.2	15.8444	1	NT	HAP1	869.776	30.0188
36.25	15.3776	1	NT	HAP1	869.776	29.1345
36.3	14.7818	1	NT	HAP1	869.776	28.0057
36.35	14.2149	1	NT	HAP1	869.776	26.9315
36.4	13.805	1	NT	HAP1	869.776	26.1551
36.45	13.6281	1	NT	HAP1	869.776	25.8198
36.5	13.7099	1	NT	HAP1	869.776	25.9749
36.55	14.0224	1	NT	HAP1	869.776	26.567
36.6	14.4595	1	NT	HAP1	869.776	27.395
36.65	14.8749	1	NT	HAP1	869.776	28.182
36.7	15.1055	1	NT	HAP1	869.776	28.619
36.75	15.0442	1	NT	HAP1	869.776	28.5027
36.8	14.7117	1	NT	HAP1	869.776	27.8728
36.85	14.3403	1	NT	HAP1	869.776	27.1691
36.9	14.1179	1	NT	HAP1	869.776	26.7477
36.95	14.1914	1	NT	HAP1	869.776	26.887
37	14.5094	1	NT	HAP1	869.776	27.4895
37.05	15.0352	1	NT	HAP1	869.776	28.4857
37.1	15.5794	1	NT	HAP1	869.776	29.5167
37.15	16.0661	1	NT	HAP1	869.776	30.4389
37.2	16.4714	1	NT	HAP1	869.776	31.2068
37.25	16.8484	1	NT	HAP1	869.776	31.921
37.3	17.1935	1	NT	HAP1	869.776	32.5749
37.35	17.7106	1	NT	HAP1	869.776	33.5544
37.4	18.4616	1	NT	HAP1	869.776	34.9773
37.45	19.4629	1	NT	HAP1	869.776	36.8744
37.5	20.5692	1	NT	HAP1	869.776	38.9704
37.55	21.7323	1	NT	HAP1	869.776	41.1741
37.6	22.4865	1	NT	HAP1	869.776	42.6029
37.65	22.6447	1	NT	HAP1	869.776	42.9028
37.7	22.3361	1	NT	HAP1	869.776	42.3179
37.75	21.6034	1	NT	HAP1	869.776	40.9299
37.8	20.7753	1	NT	HAP1	869.776	39.361
37.85	20.1136	1	NT	HAP1	869.776	38.1072
37.9	19.6714	1	NT	HAP1	869.776	37.2694
37.95	19.3183	1	NT	HAP1	869.776	36.6006
38	18.9759	1	NT	HAP1	869.776	35.9517
38.05	18.6653	1	NT	HAP1	869.776	35.3632
38.1	18.2332	1	NT	HAP1	869.776	34.5447
38.15	17.7833	1	NT	HAP1	869.776	33.6922
38.2	17.332	1	NT	HAP1	869.776	32.8372
38.25	16.8529	1	NT	HAP1	869.776	31.9294
38.3	16.5241	1	NT	HAP1	869.776	31.3066
38.35	16.3724	1	NT	HAP1	869.776	31.0191
38.4	16.7111	1	NT	HAP1	869.776	31.6609
38.45	17.4409	1	NT	HAP1	869.776	33.0435
38.5	18.5762	1	NT	HAP1	869.776	35.1946
38.55	20.0832	1	NT	HAP1	869.776	38.0496
38.6	21.9881	1	NT	HAP1	869.776	41.6586
38.65	24.5964	1	NT	HAP1	869.776	46.6004
38.7	27.6869	1	NT	HAP1	869.776	52.4557
38.75	30.804	1	NT	HAP1	869.776	58.3612
38.8	33.6126	1	NT	HAP1	869.776	63.6825
38.85	35.6781	1	NT	HAP1	869.776	67.5958
38.9	36.6795	1	NT	HAP1	869.776	69.493
38.95	36.5618	1	NT	HAP1	869.776	69.27
39	35.5181	1	NT	HAP1	869.776	67.2925
39.05	34.1255	1	NT	HAP1	869.776	64.6542
39.1	33.2283	1	NT	HAP1	869.776	62.9544
39.15	34.656	1	NT	HAP1	869.776	65.6593
39.2	41.6618	1	NT	HAP1	869.776	78.9325
39.25	57.9701	1	NT	HAP1	869.776	109.83
39.3	85.2675	1	NT	HAP1	869.776	161.548
39.35	123.121	1	NT	HAP1	869.776	233.265
39.4	167.333	1	NT	HAP1	869.776	317.03
39.45	210.407	1	NT	HAP1	869.776	398.638
39.5	244.801	1	NT	HAP1	869.776	463.801
39.55	265.25	1	NT	HAP1	869.776	502.542
39.6	270.04	1	NT	HAP1	869.776	511.618
39.65	260.429	1	NT	HAP1	869.776	493.41
39.7	240.262	1	NT	HAP1	869.776	455.2
39.75	214.561	1	NT	HAP1	869.776	406.507
39.8	187.571	1	NT	HAP1	869.776	355.372
39.85	162.175	1	NT	HAP1	869.776	307.257
39.9	140.177	1	NT	HAP1	869.776	265.579
39.95	122.047	1	NT	HAP1	869.776	231.231
40	106.918	1	NT	HAP1	869.776	202.567
40.05	93.6275	1	NT	HAP1	869.776	177.387
40.1	81.4154	1	NT	HAP1	869.776	154.25
40.15	69.8773	1	NT	HAP1	869.776	132.39
40.2	59.0646	1	NT	HAP1	869.776	111.904
40.25	49.1805	1	NT	HAP1	869.776	93.1774
40.3	40.4824	1	NT	HAP1	869.776	76.698
40.35	33.2355	1	NT	HAP1	869.776	62.9681
40.4	27.3543	1	NT	HAP1	869.776	51.8255
40.45	22.8341	1	NT	HAP1	869.776	43.2615
40.5	19.4359	1	NT	HAP1	869.776	36.8232
40.55	16.9712	1	NT	HAP1	869.776	32.1536
40.6	15.2193	1	NT	HAP1	869.776	28.8346
40.65	14.0169	1	NT	HAP1	869.776	26.5565
40.7	13.2102	1	NT	HAP1	869.776	25.028
40.75	12.8331	1	NT	HAP1	869.776	24.3137
40.8	12.8206	1	NT	HAP1	869.776	24.29
40.85	13.0971	1	NT	HAP1	869.776	24.8138
40.9	13.6046	1	NT	HAP1	869.776	25.7753
40.95	14.2534	1	NT	HAP1	869.776	27.0045
41	15.0311	1	NT	HAP1	869.776	28.4779
41.05	15.9091	1	NT	HAP1	869.776	30.1414
41.1	16.757	1	NT	HAP1	869.776	31.7479
41.15	17.6782	1	NT	HAP1	869.776	33.4932
41.2	18.6667	1	NT	HAP1	869.776	35.3659
41.25	19.8444	1	NT	HAP1	869.776	37.5972
41.3	21.2276	1	NT	HAP1	869.776	40.2179
41.35	22.7472	1	NT	HAP1	869.776	43.0969
41.4	24.4801	1	NT	HAP1	869.776	46.3801
41.45	26.3808	1	NT	HAP1	869.776	49.9812
41.5	28.563	1	NT	HAP1	869.776	54.1155
41.55	31.2285	1	NT	HAP1	869.776	59.1656
41.6	34.1836	1	NT	HAP1	869.776	64.7642
41.65	37.3359	1	NT	HAP1	869.776	70.7367
41.7	40.5283	1	NT	HAP1	869.776	76.7849
41.75	43.4662	1	NT	HAP1	869.776	82.3511
41.8	45.7887	1	NT	HAP1	869.776	86.7514
41.85	47.0317	1	NT	HAP1	869.776	89.1063
41.9	46.9243	1	NT	HAP1	869.776	88.9028
41.95	45.5528	1	NT	HAP1	869.776	86.3044
42	42.9615	1	NT	HAP1	869.776	81.395
42.05	39.6734	1	NT	HAP1	869.776	75.1653
42.1	36.2587	1	NT	HAP1	869.776	68.6959
42.15	32.9349	1	NT	HAP1	869.776	62.3985
42.2	29.919	1	NT	HAP1	869.776	56.6845
42.25	27.3	1	NT	HAP1	869.776	51.7226
42.3	25.0702	1	NT	HAP1	869.776	47.498
42.35	23.1599	1	NT	HAP1	869.776	43.8788
42.4	21.5047	1	NT	HAP1	869.776	40.7428
42.45	20.1763	1	NT	HAP1	869.776	38.226
42.5	19.0544	1	NT	HAP1	869.776	36.1006
42.55	18.2111	1	NT	HAP1	869.776	34.5027
42.6	17.6416	1	NT	HAP1	869.776	33.4238
42.65	17.3404	1	NT	HAP1	869.776	32.8531
42.7	17.2341	1	NT	HAP1	869.776	32.6517
42.75	17.3023	1	NT	HAP1	869.776	32.781
42.8	17.6794	1	NT	HAP1	869.776	33.4954
42.85	18.3153	1	NT	HAP1	869.776	34.7002
42.9	19.121	1	NT	HAP1	869.776	36.2266
42.95	20.1865	1	NT	HAP1	869.776	38.2454
43	21.251	1	NT	HAP1	869.776	40.2621
43.05	22.5251	1	NT	HAP1	869.776	42.6762
43.1	23.7642	1	NT	HAP1	869.776	45.0237
43.15	24.798	1	NT	HAP1	869.776	46.9823
43.2	25.8158	1	NT	HAP1	869.776	48.9106
43.25	26.5191	1	NT	HAP1	869.776	50.2431
43.3	26.9768	1	NT	HAP1	869.776	51.1104
43.35	27.3838	1	NT	HAP1	869.776	51.8813
43.4	27.769	1	NT	HAP1	869.776	52.6112
43.45	28.0746	1	NT	HAP1	869.776	53.1901
43.5	27.9764	1	NT	HAP1	869.776	53.0041
43.55	27.658	1	NT	HAP1	869.776	52.4009
43.6	27.2417	1	NT	HAP1	869.776	51.6122
43.65	26.5839	1	NT	HAP1	869.776	50.3659
43.7	25.9877	1	NT	HAP1	869.776	49.2363
43.75	25.5702	1	NT	HAP1	869.776	48.4453
43.8	25.0396	1	NT	HAP1	869.776	47.4401
43.85	24.372	1	NT	HAP1	869.776	46.1752
43.9	23.76	1	NT	HAP1	869.776	45.0158
43.95	23.4232	1	NT	HAP1	869.776	44.3777
44	23.1722	1	NT	HAP1	869.776	43.902
44.05	23.3718	1	NT	HAP1	869.776	44.2802
44.1	23.8445	1	NT	HAP1	869.776	45.1758
44.15	24.5385	1	NT	HAP1	869.776	46.4907
44.2	25.202	1	NT	HAP1	869.776	47.7477
44.25	26.0583	1	NT	HAP1	869.776	49.3701
44.3	27.1294	1	NT	HAP1	869.776	51.3995
44.35	28.3963	1	NT	HAP1	869.776	53.7997
44.4	29.4779	1	NT	HAP1	869.776	55.8488
44.45	30.6641	1	NT	HAP1	869.776	58.0963
44.5	31.5936	1	NT	HAP1	869.776	59.8572
44.55	32.2043	1	NT	HAP1	869.776	61.0142
44.6	32.7054	1	NT	HAP1	869.776	61.9637
44.65	33.1374	1	NT	HAP1	869.776	62.7822
44.7	33.5769	1	NT	HAP1	869.776	63.6149
44.75	33.8816	1	NT	HAP1	869.776	64.1921
44.8	34.0344	1	NT	HAP1	869.776	64.4817
44.85	34.1475	1	NT	HAP1	869.776	64.6959
44.9	34.133	1	NT	HAP1	869.776	64.6684
44.95	34.0489	1	NT	HAP1	869.776	64.509
45	34.0179	1	NT	HAP1	869.776	64.4503
45.05	33.9217	1	NT	HAP1	869.776	64.2681
45.1	33.9632	1	NT	HAP1	869.776	64.3467
45.15	34.0143	1	NT	HAP1	869.776	64.4435
45.2	34.0447	1	NT	HAP1	869.776	64.5011
45.25	34.1815	1	NT	HAP1	869.776	64.7603
45.3	34.4511	1	NT	HAP1	869.776	65.271
45.35	34.8117	1	NT	HAP1	869.776	65.9543
45.4	35.385	1	NT	HAP1	869.776	67.0405
45.45	36.3636	1	NT	HAP1	869.776	68.8945
45.5	37.5861	1	NT	HAP1	869.776	71.2106
45.55	39.0195	1	NT	HAP1	869.776	73.9263
45.6	40.5349	1	NT	HAP1	869.776	76.7975
45.65	42.2336	1	NT	HAP1	869.776	80.0157
45.7	44.4778	1	NT	HAP1	869.776	84.2678
45.75	47.7219	1	NT	HAP1	869.776	90.414
45.8	52.1145	1	NT	HAP1	869.776	98.7362
45.85	57.8245	1	NT	HAP1	869.776	109.554
45.9	65.1669	1	NT	HAP1	869.776	123.465
45.95	73.97	1	NT	HAP1	869.776	140.144
46	83.8591	1	NT	HAP1	869.776	158.88
46.05	94.6749	1	NT	HAP1	869.776	179.371
46.1	106.464	1	NT	HAP1	869.776	201.707
46.15	118.911	1	NT	HAP1	869.776	225.289
46.2	131.034	1	NT	HAP1	869.776	248.257
46.25	142.15	1	NT	HAP1	869.776	269.318
46.3	151.727	1	NT	HAP1	869.776	287.463
46.35	159.277	1	NT	HAP1	869.776	301.767
46.4	164.607	1	NT	HAP1	869.776	311.865
46.45	167.831	1	NT	HAP1	869.776	317.973
46.5	169.529	1	NT	HAP1	869.776	321.19
46.55	169.275	1	NT	HAP1	869.776	320.708
46.6	166.843	1	NT	HAP1	869.776	316.101
46.65	162.568	1	NT	HAP1	869.776	308.001
46.7	156.858	1	NT	HAP1	869.776	297.184
46.75	150.073	1	NT	HAP1	869.776	284.329
46.8	142.369	1	NT	HAP1	869.776	269.733
46.85	134.439	1	NT	HAP1	869.776	254.709
46.9	126.285	1	NT	HAP1	869.776	239.26
46.95	117.888	1	NT	HAP1	869.776	223.351
47	109.553	1	NT	HAP1	869.776	207.559
47.05	101.158	1	NT	HAP1	869.776	191.655
47.1	93.0699	1	NT	HAP1	869.776	176.33
47.15	85.4157	1	NT	HAP1	869.776	161.829
47.2	78.2775	1	NT	HAP1	869.776	148.305
47.25	71.8261	1	NT	HAP1	869.776	136.082
47.3	65.9862	1	NT	HAP1	869.776	125.018
47.35	60.9438	1	NT	HAP1	869.776	115.464
47.4	56.377	1	NT	HAP1	869.776	106.812
47.45	52.0904	1	NT	HAP1	869.776	98.6905
47.5	48.2355	1	NT	HAP1	869.776	91.387
47.55	44.7071	1	NT	HAP1	869.776	84.702
47.6	41.4737	1	NT	HAP1	869.776	78.5761
47.65	38.6261	1	NT	HAP1	869.776	73.1811
47.7	36.189	1	NT	HAP1	869.776	68.5638
47.75	34.0749	1	NT	HAP1	869.776	64.5583
47.8	32.1167	1	NT	HAP1	869.776	60.8483
47.85	30.4047	1	NT	HAP1	869.776	57.6047
47.9	29.0239	1	NT	HAP1	869.776	54.9887
47.95	27.9124	1	NT	HAP1	869.776	52.8829
48	26.96	1	NT	HAP1	869.776	51.0785
48.05	26.1937	1	NT	HAP1	869.776	49.6265
48.1	25.4338	1	NT	HAP1	869.776	48.187
48.15	24.7219	1	NT	HAP1	869.776	46.8381
48.2	24.189	1	NT	HAP1	869.776	45.8284
48.25	23.7419	1	NT	HAP1	869.776	44.9814
48.3	23.2906	1	NT	HAP1	869.776	44.1264
48.35	22.9369	1	NT	HAP1	869.776	43.4564
48.4	22.6095	1	NT	HAP1	869.776	42.8359
48.45	22.2921	1	NT	HAP1	869.776	42.2347
48.5	22.0426	1	NT	HAP1	869.776	41.7619
48.55	21.9151	1	NT	HAP1	869.776	41.5204
48.6	21.6943	1	NT	HAP1	869.776	41.1021
48.65	21.3548	1	NT	HAP1	869.776	40.4588
48.7	20.8572	1	NT	HAP1	869.776	39.5162
48.75	20.4743	1	NT	HAP1	869.776	38.7907
48.8	20.1979	1	NT	HAP1	869.776	38.2671
48.85	20.0298	1	NT	HAP1	869.776	37.9485
48.9	19.7297	1	NT	HAP1	869.776	37.38
48.95	19.3102	1	NT	HAP1	869.776	36.5851
49	18.7991	1	NT	HAP1	869.776	35.6168
49.05	18.2426	1	NT	HAP1	869.776	34.5624
49.1	17.7873	1	NT	HAP1	869.776	33.6998
49.15	17.426	1	NT	HAP1	869.776	33.0153
49.2	17.1306	1	NT	HAP1	869.776	32.4556
49.25	16.8382	1	NT	HAP1	869.776	31.9016
49.3	16.3399	1	NT	HAP1	869.776	30.9576
49.35	15.8391	1	NT	HAP1	869.776	30.0088
49.4	15.2668	1	NT	HAP1	869.776	28.9246
49.45	14.8454	1	NT	HAP1	869.776	28.1261
49.5	14.511	1	NT	HAP1	869.776	27.4925
49.55	14.0526	1	NT	HAP1	869.776	26.6241
49.6	13.6943	1	NT	HAP1	869.776	25.9453
49.65	13.2659	1	NT	HAP1	869.776	25.1336
49.7	12.7768	1	NT	HAP1	869.776	24.207
49.75	12.3052	1	NT	HAP1	869.776	23.3134
49.8	12.0346	1	NT	HAP1	869.776	22.8008
49.85	11.891	1	NT	HAP1	869.776	22.5286
49.9	11.6995	1	NT	HAP1	869.776	22.1659
49.95	11.4886	1	NT	HAP1	869.776	21.7662
50	11.3115	1	NT	HAP1	869.776	21.4308
50.05	11.1139	1	NT	HAP1	869.776	21.0564
50.1	10.9026	1	NT	HAP1	869.776	20.6561
50.15	10.5618	1	NT	HAP1	869.776	20.0105
50.2	10.2928	1	NT	HAP1	869.776	19.5008
50.25	10.1057	1	NT	HAP1	869.776	19.1462
50.3	10.0241	1	NT	HAP1	869.776	18.9916
50.35	10.0831	1	NT	HAP1	869.776	19.1035
50.4	10.2081	1	NT	HAP1	869.776	19.3403
50.45	10.1896	1	NT	HAP1	869.776	19.3052
50.5	10.1391	1	NT	HAP1	869.776	19.2095
50.55	10.1516	1	NT	HAP1	869.776	19.2332
50.6	10.2589	1	NT	HAP1	869.776	19.4364
50.65	10.415	1	NT	HAP1	869.776	19.7323
50.7	10.4049	1	NT	HAP1	869.776	19.7132
50.75	10.3663	1	NT	HAP1	869.776	19.64
50.8	10.3651	1	NT	HAP1	869.776	19.6377
50.85	10.3864	1	NT	HAP1	869.776	19.6781
50.9	10.6967	1	NT	HAP1	869.776	20.2661
50.95	11.0132	1	NT	HAP1	869.776	20.8657
51	11.1878	1	NT	HAP1	869.776	21.1964
51.05	11.2407	1	NT	HAP1	869.776	21.2966
51.1	11.2604	1	NT	HAP1	869.776	21.334
51.15	11.1931	1	NT	HAP1	869.776	21.2065
51.2	11.0879	1	NT	HAP1	869.776	21.0071
51.25	11.1151	1	NT	HAP1	869.776	21.0586
51.3	11.1606	1	NT	HAP1	869.776	21.1449
51.35	11.09	1	NT	HAP1	869.776	21.0111
51.4	10.9885	1	NT	HAP1	869.776	20.8189
51.45	10.9165	1	NT	HAP1	869.776	20.6824
51.5	10.7738	1	NT	HAP1	869.776	20.412
51.55	10.604	1	NT	HAP1	869.776	20.0904
51.6	10.5355	1	NT	HAP1	869.776	19.9605
51.65	10.4055	1	NT	HAP1	869.776	19.7142
51.7	10.1116	1	NT	HAP1	869.776	19.1574
51.75	9.8708	1	NT	HAP1	869.776	18.7012
51.8	9.68649	1	NT	HAP1	869.776	18.352
51.85	9.58406	1	NT	HAP1	869.776	18.158
51.9	9.53766	1	NT	HAP1	869.776	18.0701
51.95	9.50648	1	NT	HAP1	869.776	18.011
52	9.36328	1	NT	HAP1	869.776	17.7397
52.05	9.16712	1	NT	HAP1	869.776	17.368
52.1	9.07846	1	NT	HAP1	869.776	17.2001
52.15	9.05677	1	NT	HAP1	869.776	17.159
52.2	8.92206	1	NT	HAP1	869.776	16.9037
52.25	8.69969	1	NT	HAP1	869.776	16.4824
52.3	8.45809	1	NT	HAP1	869.776	16.0247
52.35	8.30027	1	NT	HAP1	869.776	15.7257
52.4	8.23005	1	NT	HAP1	869.776	15.5927
52.45	8.16616	1	NT	HAP1	869.776	15.4716
52.5	8.08066	1	NT	HAP1	869.776	15.3096
52.55	7.92501	1	NT	HAP1	869.776	15.0147
52.6	7.71504	1	NT	HAP1	869.776	14.6169
52.65	7.50558	1	NT	HAP1	869.776	14.2201
52.7	7.35445	1	NT	HAP1	869.776	13.9337
52.75	7.23384	1	NT	HAP1	869.776	13.7052
52.8	7.17212	1	NT	HAP1	869.776	13.5883
52.85	7.17556	1	NT	HAP1	869.776	13.5948
52.9	7.25977	1	NT	HAP1	869.776	13.7544
52.95	7.29941	1	NT	HAP1	869.776	13.8295
53	7.25592	1	NT	HAP1	869.776	13.7471
53.05	7.17975	1	NT	HAP1	869.776	13.6028
53.1	7.08594	1	NT	HAP1	869.776	13.425
53.15	6.94124	1	NT	HAP1	869.776	13.1509
53.2	6.81993	1	NT	HAP1	869.776	12.9211
53.25	6.63207	1	NT	HAP1	869.776	12.5651
53.3	6.41818	1	NT	HAP1	869.776	12.1599
53.35	6.23151	1	NT	HAP1	869.776	11.8062
53.4	6.17095	1	NT	HAP1	869.776	11.6915
53.45	6.24218	1	NT	HAP1	869.776	11.8264
53.5	6.48546	1	NT	HAP1	869.776	12.2874
53.55	6.68562	1	NT	HAP1	869.776	12.6666
53.6	6.61864	1	NT	HAP1	869.776	12.5397
53.65	6.33633	1	NT	HAP1	869.776	12.0048
53.7	6.06423	1	NT	HAP1	869.776	11.4893
53.75	5.88413	1	NT	HAP1	869.776	11.1481
53.8	5.94027	1	NT	HAP1	869.776	11.2545
53.85	6.16083	1	NT	HAP1	869.776	11.6723
53.9	6.39585	1	NT	HAP1	869.776	12.1176
53.95	6.43514	1	NT	HAP1	869.776	12.192
54	6.38303	1	NT	HAP1	869.776	12.0933
54.05	6.38565	1	NT	HAP1	869.776	12.0983
54.1	6.36872	1	NT	HAP1	869.776	12.0662
54.15	6.2435	1	NT	HAP1	869.776	11.8289
54.2	6.0238	1	NT	HAP1	869.776	11.4127
54.25	5.87136	1	NT	HAP1	869.776	11.1239
54.3	5.71811	1	NT	HAP1	869.776	10.8335
54.35	5.72638	1	NT	HAP1	869.776	10.8492
54.4	5.80697	1	NT	HAP1	869.776	11.0019
54.45	5.91302	1	NT	HAP1	869.776	11.2028
54.5	5.91685	1	NT	HAP1	869.776	11.2101
54.55	5.85708	1	NT	HAP1	869.776	11.0968
54.6	5.79061	1	NT	HAP1	869.776	10.9709
54.65	5.8366	1	NT	HAP1	869.776	11.058
54.7	5.77156	1	NT	HAP1	869.776	10.9348
54.75	5.83224	1	NT	HAP1	869.776	11.0498
54.8	5.87944	1	NT	HAP1	869.776	11.1392
54.85	5.84282	1	NT	HAP1	869.776	11.0698
54.9	5.80865	1	NT	HAP1	869.776	11.0051
54.95	5.81852	1	NT	HAP1	869.776	11.0238
55	5.89119	1	NT	HAP1	869.776	11.1615
55.05	5.93198	1	NT	HAP1	869.776	11.2387
55.1	5.90767	1	NT	HAP1	869.776	11.1927
55.15	5.83712	1	NT	HAP1	869.776	11.059
55.2	5.7546	1	NT	HAP1	869.776	10.9027
55.25	5.70933	1	NT	HAP1	869.776	10.8169
55.3	5.62975	1	NT	HAP1	869.776	10.6661
55.35	5.61719	1	NT	HAP1	869.776	10.6423
55.4	5.67534	1	NT	HAP1	869.776	10.7525
55.45	5.61391	1	NT	HAP1	869.776	10.6361
55.5	5.48686	1	NT	HAP1	869.776	10.3954
55.55	5.41082	1	NT	HAP1	869.776	10.2513
55.6	5.41545	1	NT	HAP1	869.776	10.2601
55.65	5.45985	1	NT	HAP1	869.776	10.3442
55.7	5.53155	1	NT	HAP1	869.776	10.4801
55.75	5.6003	1	NT	HAP1	869.776	10.6103
55.8	5.47999	1	NT	HAP1	869.776	10.3824
55.85	5.34834	1	NT	HAP1	869.776	10.133
55.9	5.25005	1	NT	HAP1	869.776	9.94675
55.95	5.26364	1	NT	HAP1	869.776	9.9725
56	5.34574	1	NT	HAP1	869.776	10.128
56.05	5.45895	1	NT	HAP1	869.776	10.3425
56.1	5.57444	1	NT	HAP1	869.776	10.5613
56.15	5.53833	1	NT	HAP1	869.776	10.4929
56.2	5.46488	1	NT	HAP1	869.776	10.3538
56.25	5.39416	1	NT	HAP1	869.776	10.2198
56.3	5.19148	1	NT	HAP1	869.776	9.83578
56.35	5.0566	1	NT	HAP1	869.776	9.58023
56.4	5.07703	1	NT	HAP1	869.776	9.61895
56.45	5.11155	1	NT	HAP1	869.776	9.68434
56.5	5.13366	1	NT	HAP1	869.776	9.72625
56.55	5.06122	1	NT	HAP1	869.776	9.589
56.6	4.91657	1	NT	HAP1	869.776	9.31494
56.65	4.73189	1	NT	HAP1	869.776	8.96504
56.7	4.63387	1	NT	HAP1	869.776	8.77934
56.75	4.65086	1	NT	HAP1	869.776	8.81153
56.8	4.69728	1	NT	HAP1	869.776	8.89946
56.85	4.69921	1	NT	HAP1	869.776	8.90313
56.9	4.6434	1	NT	HAP1	869.776	8.79739
56.95	4.49262	1	NT	HAP1	869.776	8.51173
57	4.35415	1	NT	HAP1	869.776	8.24937
57.05	4.35743	1	NT	HAP1	869.776	8.25559
57.1	4.39347	1	NT	HAP1	869.776	8.32388
57.15	4.42713	1	NT	HAP1	869.776	8.38765
57.2	4.47744	1	NT	HAP1	869.776	8.48296
57.25	4.4488	1	NT	HAP1	869.776	8.42871
57.3	4.41906	1	NT	HAP1	869.776	8.37236
57.35	4.46391	1	NT	HAP1	869.776	8.45733
57.4	4.46545	1	NT	HAP1	869.776	8.46025
57.45	4.37496	1	NT	HAP1	869.776	8.28881
57.5	4.26504	1	NT	HAP1	869.776	8.08055
57.55	4.19603	1	NT	HAP1	869.776	7.94981
57.6	4.11711	1	NT	HAP1	869.776	7.80029
57.65	4.08345	1	NT	HAP1	869.776	7.73651
57.7	4.15662	1	NT	HAP1	869.776	7.87513
57.75	4.20749	1	NT	HAP1	869.776	7.97151
57.8	4.1557	1	NT	HAP1	869.776	7.87339
57.85	4.06427	1	NT	HAP1	869.776	7.70017
57.9	3.96511	1	NT	HAP1	869.776	7.51231
57.95	3.88757	1	NT	HAP1	869.776	7.3654
58	3.88176	1	NT	HAP1	869.776	7.35439
58.05	3.95988	1	NT	HAP1	869.776	7.5024
58.1	4.03509	1	NT	HAP1	869.776	7.64489
58.15	4.00589	1	NT	HAP1	869.776	7.58955
58.2	3.89451	1	NT	HAP1	869.776	7.37854
58.25	3.74643	1	NT	HAP1	869.776	7.09799
58.3	3.63876	1	NT	HAP1	869.776	6.89401
58.35	3.60386	1	NT	HAP1	869.776	6.82788
58.4	3.65962	1	NT	HAP1	869.776	6.93352
58.45	3.74227	1	NT	HAP1	869.776	7.09011
58.5	3.79116	1	NT	HAP1	869.776	7.18273
58.55	3.75926	1	NT	HAP1	869.776	7.1223
58.6	3.62547	1	NT	HAP1	869.776	6.86882
58.65	3.48539	1	NT	HAP1	869.776	6.60342
58.7	3.40684	1	NT	HAP1	869.776	6.45461
58.75	3.40978	1	NT	HAP1	869.776	6.46018
58.8	3.48823	1	NT	HAP1	869.776	6.60881
58.85	3.56561	1	NT	HAP1	869.776	6.75541
58.9	3.59005	1	NT	HAP1	869.776	6.80171
58.95	3.54531	1	NT	HAP1	869.776	6.71695
59	3.47469	1	NT	HAP1	869.776	6.58314
59.05	3.46292	1	NT	HAP1	869.776	6.56084
59.1	3.49796	1	NT	HAP1	869.776	6.62724
59.15	3.54566	1	NT	HAP1	869.776	6.71761
59.2	3.56575	1	NT	HAP1	869.776	6.75567
59.25	3.56497	1	NT	HAP1	869.776	6.7542
59.3	3.45755	1	NT	HAP1	869.776	6.55068
59.35	3.3465	1	NT	HAP1	869.776	6.34029
59.4	3.2396	1	NT	HAP1	869.776	6.13775
59.45	3.25879	1	NT	HAP1	869.776	6.17411
59.5	3.32961	1	NT	HAP1	869.776	6.30828
59.55	3.40138	1	NT	HAP1	869.776	6.44426
59.6	3.44024	1	NT	HAP1	869.776	6.51788
59.65	3.39816	1	NT	HAP1	869.776	6.43816
59.7	3.32528	1	NT	HAP1	869.776	6.30007
59.75	3.22585	1	NT	HAP1	869.776	6.1117
59.8	3.17653	1	NT	HAP1	869.776	6.01826
59.85	3.15335	1	NT	HAP1	869.776	5.97434
59.9	3.00252	1	NT	HAP1	869.776	5.68858
59.95	2.96777	1	NT	HAP1	869.776	5.62274
60	3.00495	1	NT	HAP1	869.776	5.69318
60.05	3.09854	1	NT	HAP1	869.776	5.87049
60.1	3.25851	1	NT	HAP1	869.776	6.17357
60.15	3.32084	1	NT	HAP1	869.776	6.29167
60.2	3.40388	1	NT	HAP1	869.776	6.44899
60.25	3.37582	1	NT	HAP1	869.776	6.39584
60.3	3.34775	1	NT	HAP1	869.776	6.34265
60.35	3.31353	1	NT	HAP1	869.776	6.27782
60.4	3.25898	1	NT	HAP1	869.776	6.17446
60.45	3.23029	1	NT	HAP1	869.776	6.1201
60.5	3.2369	1	NT	HAP1	869.776	6.13263
60.55	3.21138	1	NT	HAP1	869.776	6.08428
60.6	3.2513	1	NT	HAP1	869.776	6.15992
60.65	3.23786	1	NT	HAP1	869.776	6.13444
60.7	3.17887	1	NT	HAP1	869.776	6.0227
60.75	3.1024	1	NT	HAP1	869.776	5.87781
60.8	3.13835	1	NT	HAP1	869.776	5.94592
60.85	3.0996	1	NT	HAP1	869.776	5.8725
60.9	3.02889	1	NT	HAP1	869.776	5.73853
60.95	2.91177	1	NT	HAP1	869.776	5.51665
61	2.83742	1	NT	HAP1	869.776	5.37578
61.05	2.72433	1	NT	HAP1	869.776	5.16152
61.1	2.72972	1	NT	HAP1	869.776	5.17173
61.15	2.85214	1	NT	HAP1	869.776	5.40367
61.2	3.00477	1	NT	HAP1	869.776	5.69284
61.25	3.11111	1	NT	HAP1	869.776	5.89431
61.3	3.19499	1	NT	HAP1	869.776	6.05323
61.35	3.16253	1	NT	HAP1	869.776	5.99172
61.4	3.02119	1	NT	HAP1	869.776	5.72395
61.45	2.84538	1	NT	HAP1	869.776	5.39086
61.5	2.81389	1	NT	HAP1	869.776	5.3312
61.55	2.927	1	NT	HAP1	869.776	5.5455
61.6	3.0402	1	NT	HAP1	869.776	5.75997
61.65	3.14653	1	NT	HAP1	869.776	5.96141
61.7	3.12372	1	NT	HAP1	869.776	5.91821
61.75	2.97609	1	NT	HAP1	869.776	5.6385
61.8	2.80544	1	NT	HAP1	869.776	5.31519
61.85	2.73418	1	NT	HAP1	869.776	5.18018
61.9	2.79076	1	NT	HAP1	869.776	5.28738
61.95	2.86108	1	NT	HAP1	869.776	5.42061
62	2.84463	1	NT	HAP1	869.776	5.38944
62.05	2.83318	1	NT	HAP1	869.776	5.36774
62.1	2.79531	1	NT	HAP1	869.776	5.296
62.15	2.72016	1	NT	HAP1	869.776	5.15361
62.2	2.71187	1	NT	HAP1	869.776	5.13791
62.25	2.79306	1	NT	HAP1	869.776	5.29174
62.3	2.85671	1	NT	HAP1	869.776	5.41232
62.35	2.84558	1	NT	HAP1	869.776	5.39123
62.4	2.79367	1	NT	HAP1	869.776	5.29289
62.45	2.73046	1	NT	HAP1	869.776	5.17313
62.5	2.5976	1	NT	HAP1	869.776	4.92141
62.55	2.50862	1	NT	HAP1	869.776	4.75283
62.6	2.5745	1	NT	HAP1	869.776	4.87765
62.65	2.63723	1	NT	HAP1	869.776	4.9965
62.7	2.59744	1	NT	HAP1	869.776	4.92112
62.75	2.5107	1	NT	HAP1	869.776	4.75678
62.8	2.46649	1	NT	HAP1	869.776	4.67301
62.85	2.40442	1	NT	HAP1	869.776	4.55542
62.9	2.37927	1	NT	HAP1	869.776	4.50777
62.95	2.41413	1	NT	HAP1	869.776	4.57381
63	2.41704	1	NT	HAP1	869.776	4.57933
63.05	2.33893	1	NT	HAP1	869.776	4.43134
63.1	2.20177	1	NT	HAP1	869.776	4.17148
63.15	2.09782	1	NT	HAP1	869.776	3.97454
63.2	2.06046	1	NT	HAP1	869.776	3.90375
63.25	2.05787	1	NT	HAP1	869.776	3.89884
63.3	2.09839	1	NT	HAP1	869.776	3.97562
63.35	2.1853	1	NT	HAP1	869.776	4.14027
63.4	2.25168	1	NT	HAP1	869.776	4.26603
63.45	2.22147	1	NT	HAP1	869.776	4.2088
63.5	2.14157	1	NT	HAP1	869.776	4.05743
63.55	2.0801	1	NT	HAP1	869.776	3.94095
63.6	2.05312	1	NT	HAP1	869.776	3.88984
63.65	2.04602	1	NT	HAP1	869.776	3.8764
63.7	2.04313	1	NT	HAP1	869.776	3.87091
63.75	2.0111	1	NT	HAP1	869.776	3.81023
63.8	1.93661	1	NT	HAP1	869.776	3.6691
63.85	1.89907	1	NT	HAP1	869.776	3.59799
63.9	1.92073	1	NT	HAP1	869.776	3.63902
63.95	1.9434	1	NT	HAP1	869.776	3.68196
64	1.99375	1	NT	HAP1	869.776	3.77735
64.05	2.02049	1	NT	HAP1	869.776	3.82802
64.1	1.96567	1	NT	HAP1	869.776	3.72415
64.15	1.88601	1	NT	HAP1	869.776	3.57323
64.2	1.81331	1	NT	HAP1	869.776	3.4355
64.25	1.75985	1	NT	HAP1	869.776	3.33421
64.3	1.78672	1	NT	HAP1	869.776	3.38513
64.35	1.89634	1	NT	HAP1	869.776	3.59282
64.4	2.06036	1	NT	HAP1	869.776	3.90355
64.45	2.14473	1	NT	HAP1	869.776	4.06341
64.5	2.16216	1	NT	HAP1	869.776	4.09643
64.55	2.13267	1	NT	HAP1	869.776	4.04057
64.6	2.06925	1	NT	HAP1	869.776	3.9204
64.65	1.96176	1	NT	HAP1	869.776	3.71676
64.7	1.93951	1	NT	HAP1	869.776	3.6746
64.75	1.90655	1	NT	HAP1	869.776	3.61214
64.8	1.86624	1	NT	HAP1	869.776	3.53578
64.85	1.83458	1	NT	HAP1	869.776	3.47581
64.9	1.83768	1	NT	HAP1	869.776	3.48167
64.95	1.80312	1	NT	HAP1	869.776	3.41619
17	0.05797	1	NT	RD	858.407	0.111285
17.05	0.0977224	1	NT	RD	858.407	0.187597
17.1	0.109047	1	NT	RD	858.407	0.209337
17.15	0.107529	1	NT	RD	858.407	0.206423
17.2	0.148115	1	NT	RD	858.407	0.284335
17.25	0.17866	1	NT	RD	858.407	0.342972
17.3	0.200137	1	NT	RD	858.407	0.384201
17.35	0.187115	1	NT	RD	858.407	0.359204
17.4	0.185086	1	NT	RD	858.407	0.355309
17.45	0.193087	1	NT	RD	858.407	0.370667
17.5	0.191324	1	NT	RD	858.407	0.367283
17.55	0.237587	1	NT	RD	858.407	0.456095
17.6	0.287796	1	NT	RD	858.407	0.55248
17.65	0.303243	1	NT	RD	858.407	0.582135
17.7	0.308145	1	NT	RD	858.407	0.591545
17.75	0.293444	1	NT	RD	858.407	0.563323
17.8	0.310381	1	NT	RD	858.407	0.595837
17.85	0.314556	1	NT	RD	858.407	0.603851
17.9	0.310107	1	NT	RD	858.407	0.59531
17.95	0.307459	1	NT	RD	858.407	0.590228
18	0.289326	1	NT	RD	858.407	0.555417
18.05	0.281372	1	NT	RD	858.407	0.540148
18.1	0.294602	1	NT	RD	858.407	0.565546
18.15	0.287564	1	NT	RD	858.407	0.552035
18.2	0.252675	1	NT	RD	858.407	0.48506
18.25	0.1846	1	NT	RD	858.407	0.354376
18.3	0.0971049	1	NT	RD	858.407	0.186412
18.35	0.00593119	1	NT	RD	858.407	0.0113861
18.4	-0.0507191	1	NT	RD	858.407	-0.0973652
18.45	-0.0709102	1	NT	RD	858.407	-0.136126
18.5	-0.0551558	1	NT	RD	858.407	-0.105882
18.55	-0.0319405	1	NT	RD	858.407	-0.0613159
18.6	-0.0119892	1	NT	RD	858.407	-0.0230156
18.65	-0.0116363	1	NT	RD	858.407	-0.0223381
18.7	-0.031929	1	NT	RD	858.407	-0.061294
18.75	-0.0557983	1	NT	RD	858.407	-0.107116
18.8	-0.0930717	1	NT	RD	858.407	-0.178669
18.85	-0.126358	1	NT	RD	858.407	-0.242568
18.9	-0.159066	1	NT	RD	858.407	-0.305357
18.95	-0.194595	1	NT	RD	858.407	-0.373562
19	-0.214822	1	NT	RD	858.407	-0.412393
19.05	-0.222579	1	NT	RD	858.407	-0.427284
19.1	-0.208425	1	NT	RD	858.407	-0.400113
19.15	-0.192843	1	NT	RD	858.407	-0.3702
19.2	-0.206137	1	NT	RD	858.407	-0.39572
19.25	-0.232171	1	NT	RD	858.407	-0.445698
19.3	-0.282886	1	NT	RD	858.407	-0.543055
19.35	-0.325466	1	NT	RD	858.407	-0.624794
19.4	-0.36841	1	NT	RD	858.407	-0.707234
19.45	-0.409521	1	NT	RD	858.407	-0.786155
19.5	-0.407824	1	NT	RD	858.407	-0.782898
19.55	-0.411117	1	NT	RD	858.407	-0.789219
19.6	-0.423718	1	NT	RD	858.407	-0.813408
19.65	-0.434555	1	NT	RD	858.407	-0.834214
19.7	-0.441866	1	NT	RD	858.407	-0.848248
19.75	-0.437219	1	NT	RD	858.407	-0.839327
19.8	-0.442997	1	NT	RD	858.407	-0.850418
19.85	-0.455364	1	NT	RD	858.407	-0.87416
19.9	-0.467848	1	NT	RD	858.407	-0.898125
19.95	-0.477917	1	NT	RD	858.407	-0.917455
20	-0.467597	1	NT	RD	858.407	-0.897644
20.05	-0.449448	1	NT	RD	858.407	-0.862803
20.1	-0.437783	1	NT	RD	858.407	-0.840409
20.15	-0.406133	1	NT	RD	858.407	-0.77965
20.2	-0.392037	1	NT	RD	858.407	-0.752592
20.25	-0.379639	1	NT	RD	858.407	-0.728791
20.3	-0.369058	1	NT	RD	858.407	-0.708478
20.35	-0.351296	1	NT	RD	858.407	-0.674382
20.4	-0.321424	1	NT	RD	858.407	-0.617036
20.45	-0.279534	1	NT	RD	858.407	-0.53662
20.5	-0.223889	1	NT	RD	858.407	-0.429798
20.55	-0.169555	1	NT	RD	858.407	-0.325495
20.6	-0.166012	1	NT	RD	858.407	-0.318693
20.65	-0.195615	1	NT	RD	858.407	-0.375521
20.7	-0.253631	1	NT	RD	858.407	-0.486895
20.75	-0.294476	1	NT	RD	858.407	-0.565305
20.8	-0.327015	1	NT	RD	858.407	-0.627769
20.85	-0.357751	1	NT	RD	858.407	-0.686772
20.9	-0.398355	1	NT	RD	858.407	-0.764719
20.95	-0.463099	1	NT	RD	858.407	-0.889009
21	-0.506937	1	NT	RD	858.407	-0.973164
21.05	-0.518675	1	NT	RD	858.407	-0.995697
21.1	-0.517335	1	NT	RD	858.407	-0.993124
21.15	-0.510915	1	NT	RD	858.407	-0.9808
21.2	-0.521823	1	NT	RD	858.407	-1.00174
21.25	-0.534339	1	NT	RD	858.407	-1.02577
21.3	-0.529839	1	NT	RD	858.407	-1.01713
21.35	-0.509498	1	NT	RD	858.407	-0.978081
21.4	-0.497304	1	NT	RD	858.407	-0.954673
21.45	-0.514362	1	NT	RD	858.407	-0.987419
21.5	-0.538646	1	NT	RD	858.407	-1.03404
21.55	-0.532891	1	NT	RD	858.407	-1.02299
21.6	-0.538629	1	NT	RD	858.407	-1.034
21.65	-0.531778	1	NT	RD	858.407	-1.02085
21.7	-0.523453	1	NT	RD	858.407	-1.00487
21.75	-0.473606	1	NT	RD	858.407	-0.909179
21.8	0.0476195	1	NT	RD	858.407	0.0914149
21.85	1.62356	1	NT	RD	858.407	3.11674
21.9	4.18864	1	NT	RD	858.407	8.0409
21.95	6.73505	1	NT	RD	858.407	12.9292
22	7.93898	1	NT	RD	858.407	15.2404
22.05	7.16391	1	NT	RD	858.407	13.7525
22.1	4.89867	1	NT	RD	858.407	9.40395
22.15	2.2333	1	NT	RD	858.407	4.28724
22.2	0.30169	1	NT	RD	858.407	0.579153
22.25	-0.475324	1	NT	RD	858.407	-0.912477
22.3	-0.475518	1	NT	RD	858.407	-0.91285
22.35	-0.288149	1	NT	RD	858.407	-0.553158
22.4	-0.209368	1	NT	RD	858.407	-0.401923
22.45	-0.249113	1	NT	RD	858.407	-0.47822
22.5	-0.283378	1	NT	RD	858.407	-0.544
22.55	-0.296612	1	NT	RD	858.407	-0.569405
22.6	-0.297262	1	NT	RD	858.407	-0.570652
22.65	-0.262759	1	NT	RD	858.407	-0.504418
22.7	-0.219159	1	NT	RD	858.407	-0.420718
22.75	-0.150966	1	NT	RD	858.407	-0.289809
22.8	-0.0838414	1	NT	RD	858.407	-0.16095
22.85	-0.0451426	1	NT	RD	858.407	-0.08666
22.9	-0.0183898	1	NT	RD	858.407	-0.0353029
22.95	0.000184	1	NT	RD	858.407	0.000354
23	-0.0085242	1	NT	RD	858.407	-0.0163639
23.05	-0.0372659	1	NT	RD	858.407	-0.0715391
23.1	-0.0491772	1	NT	RD	858.407	-0.0944051
23.15	-0.0354607	1	NT	RD	858.407	-0.0680738
23.2	-0.025916	1	NT	RD	858.407	-0.0497509
23.25	-0.0165981	1	NT	RD	858.407	-0.0318632
23.3	0.00368773	1	NT	RD	858.407	0.00707932
23.35	0.0358619	1	NT	RD	858.407	0.0688439
23.4	0.0783049	1	NT	RD	858.407	0.150321
23.45	0.114685	1	NT	RD	858.407	0.220161
23.5	0.145039	1	NT	RD	858.407	0.278431
23.55	0.170851	1	NT	RD	858.407	0.327983
23.6	0.198141	1	NT	RD	858.407	0.38037
23.65	0.223595	1	NT	RD	858.407	0.429235
23.7	0.236123	1	NT	RD	858.407	0.453283
23.75	0.277195	1	NT	RD	858.407	0.532129
23.8	0.328855	1	NT	RD	858.407	0.631301
23.85	0.386535	1	NT	RD	858.407	0.742029
23.9	0.44941	1	NT	RD	858.407	0.862731
23.95	0.481426	1	NT	RD	858.407	0.924191
24	0.524575	1	NT	RD	858.407	1.00702
24.05	0.579115	1	NT	RD	858.407	1.11172
24.1	0.641056	1	NT	RD	858.407	1.23063
24.15	0.735525	1	NT	RD	858.407	1.41198
24.2	0.844025	1	NT	RD	858.407	1.62027
24.25	0.933712	1	NT	RD	858.407	1.79244
24.3	1.03539	1	NT	RD	858.407	1.98763
24.35	1.13453	1	NT	RD	858.407	2.17794
24.4	1.27131	1	NT	RD	858.407	2.44053
24.45	1.43688	1	NT	RD	858.407	2.75836
24.5	1.58648	1	NT	RD	858.407	3.04556
24.55	1.78796	1	NT	RD	858.407	3.43234
24.6	2.0432	1	NT	RD	858.407	3.92231
24.65	2.34908	1	NT	RD	858.407	4.50951
24.7	2.73467	1	NT	RD	858.407	5.24972
24.75	3.21597	1	NT	RD	858.407	6.17367
24.8	3.83431	1	NT	RD	858.407	7.3607
24.85	4.6581	1	NT	RD	858.407	8.94214
24.9	5.95035	1	NT	RD	858.407	11.4229
24.95	8.04811	1	NT	RD	858.407	15.4499
25	10.9945	1	NT	RD	858.407	21.1061
25.05	14.408	1	NT	RD	858.407	27.6589
25.1	17.6374	1	NT	RD	858.407	33.8585
25.15	20.1002	1	NT	RD	858.407	38.5863
25.2	21.3663	1	NT	RD	858.407	41.0167
25.25	21.3105	1	NT	RD	858.407	40.9096
25.3	20.2484	1	NT	RD	858.407	38.8708
25.35	18.5655	1	NT	RD	858.407	35.6401
25.4	16.6193	1	NT	RD	858.407	31.904
25.45	14.7277	1	NT	RD	858.407	28.2726
25.5	13.2163	1	NT	RD	858.407	25.3713
25.55	12.2967	1	NT	RD	858.407	23.6059
25.6	11.9269	1	NT	RD	858.407	22.8961
25.65	12.0775	1	NT	RD	858.407	23.1852
25.7	12.6457	1	NT	RD	858.407	24.2759
25.75	13.3704	1	NT	RD	858.407	25.667
25.8	14.264	1	NT	RD	858.407	27.3825
25.85	15.5764	1	NT	RD	858.407	29.9019
25.9	17.9803	1	NT	RD	858.407	34.5167
25.95	21.9135	1	NT	RD	858.407	42.0673
26	27.226	1	NT	RD	858.407	52.2656
26.05	33.1111	1	NT	RD	858.407	63.5632
26.1	38.4822	1	NT	RD	858.407	73.874
26.15	41.6009	1	NT	RD	858.407	79.8609
26.2	40.9956	1	NT	RD	858.407	78.699
26.25	36.1471	1	NT	RD	858.407	69.3913
26.3	28.917	1	NT	RD	858.407	55.5118
26.35	23.6666	1	NT	RD	858.407	45.4326
26.4	25.1157	1	NT	RD	858.407	48.2145
26.45	35.1989	1	NT	RD	858.407	67.5712
26.5	49.7108	1	NT	RD	858.407	95.4296
26.55	60.2969	1	NT	RD	858.407	115.752
26.6	60.841	1	NT	RD	858.407	116.796
26.65	51.0897	1	NT	RD	858.407	98.0765
26.7	36.0363	1	NT	RD	858.407	69.1786
26.75	22.0279	1	NT	RD	858.407	42.2868
26.8	13.1339	1	NT	RD	858.407	25.2132
26.85	9.81572	1	NT	RD	858.407	18.8432
26.9	9.66961	1	NT	RD	858.407	18.5627
26.95	10.1801	1	NT	RD	858.407	19.5428
27	10.5183	1	NT	RD	858.407	20.1918
27.05	10.591	1	NT	RD	858.407	20.3316
27.1	10.3571	1	NT	RD	858.407	19.8825
27.15	9.71409	1	NT	RD	858.407	18.6481
27.2	8.67319	1	NT	RD	858.407	16.6499
27.25	7.45956	1	NT	RD	858.407	14.3201
27.3	6.40496	1	NT	RD	858.407	12.2956
27.35	5.76852	1	NT	RD	858.407	11.0738
27.4	5.50138	1	NT	RD	858.407	10.561
27.45	5.35778	1	NT	RD	858.407	10.2853
27.5	5.08648	1	NT	RD	858.407	9.76448
27.55	4.54174	1	NT	RD	858.407	8.71875
27.6	3.81549	1	NT	RD	858.407	7.32458
27.65	3.16601	1	NT	RD	858.407	6.07777
27.7	2.78104	1	NT	RD	858.407	5.33875
27.75	2.61487	1	NT	RD	858.407	5.01974
27.8	2.57436	1	NT	RD	858.407	4.94198
27.85	2.58899	1	NT	RD	858.407	4.97007
27.9	2.66322	1	NT	RD	858.407	5.11257
27.95	2.78398	1	NT	RD	858.407	5.3444
28	2.93017	1	NT	RD	858.407	5.62504
28.05	3.06807	1	NT	RD	858.407	5.88976
28.1	3.12644	1	NT	RD	858.407	6.00181
28.15	3.10428	1	NT	RD	858.407	5.95927
28.2	3.04482	1	NT	RD	858.407	5.84512
28.25	3.03389	1	NT	RD	858.407	5.82414
28.3	3.19589	1	NT	RD	858.407	6.13513
28.35	3.63356	1	NT	RD	858.407	6.97534
28.4	4.45993	1	NT	RD	858.407	8.5617
28.45	5.64308	1	NT	RD	858.407	10.833
28.5	7.0672	1	NT	RD	858.407	13.5669
28.55	8.6533	1	NT	RD	858.407	16.6117
28.6	10.1679	1	NT	RD	858.407	19.5193
28.65	11.3269	1	NT	RD	858.407	21.7442
28.7	11.8204	1	NT	RD	858.407	22.6916
28.75	11.5174	1	NT	RD	858.407	22.11
28.8	10.6046	1	NT	RD	858.407	20.3576
28.85	9.52489	1	NT	RD	858.407	18.2849
28.9	8.93834	1	NT	RD	858.407	17.1589
28.95	9.15885	1	NT	RD	858.407	17.5822
29	10.0285	1	NT	RD	858.407	19.2517
29.05	10.9962	1	NT	RD	858.407	21.1094
29.1	11.4233	1	NT	RD	858.407	21.9293
29.15	10.9964	1	NT	RD	858.407	21.1097
29.2	9.85923	1	NT	RD	858.407	18.9267
29.25	8.47821	1	NT	RD	858.407	16.2756
29.3	7.28191	1	NT	RD	858.407	13.979
29.35	6.42281	1	NT	RD	858.407	12.3298
29.4	5.84028	1	NT	RD	858.407	11.2116
29.45	5.32907	1	NT	RD	858.407	10.2302
29.5	4.82625	1	NT	RD	858.407	9.26492
29.55	4.3547	1	NT	RD	858.407	8.3597
29.6	3.984	1	NT	RD	858.407	7.64806
29.65	3.76583	1	NT	RD	858.407	7.22924
29.7	3.70847	1	NT	RD	858.407	7.11912
29.75	3.73369	1	NT	RD	858.407	7.16755
29.8	3.79173	1	NT	RD	858.407	7.27896
29.85	3.91396	1	NT	RD	858.407	7.51361
29.9	4.11491	1	NT	RD	858.407	7.89938
29.95	4.35256	1	NT	RD	858.407	8.35559
30	4.55392	1	NT	RD	858.407	8.74214
30.05	4.66644	1	NT	RD	858.407	8.95813
30.1	4.64805	1	NT	RD	858.407	8.92283
30.15	4.56064	1	NT	RD	858.407	8.75504
30.2	4.48403	1	NT	RD	858.407	8.60797
30.25	4.44326	1	NT	RD	858.407	8.5297
30.3	4.44092	1	NT	RD	858.407	8.52522
30.35	4.46062	1	NT	RD	858.407	8.56304
30.4	4.55156	1	NT	RD	858.407	8.7376
30.45	4.7683	1	NT	RD	858.407	9.15368
30.5	5.25443	1	NT	RD	858.407	10.0869
30.55	6.082	1	NT	RD	858.407	11.6756
30.6	7.09922	1	NT	RD	858.407	13.6283
30.65	7.97226	1	NT	RD	858.407	15.3043
30.7	8.38705	1	NT	RD	858.407	16.1006
30.75	8.13968	1	NT	RD	858.407	15.6257
30.8	7.4156	1	NT	RD	858.407	14.2357
30.85	6.5841	1	NT	RD	858.407	12.6395
30.9	6.17722	1	NT	RD	858.407	11.8584
30.95	6.28886	1	NT	RD	858.407	12.0727
31	6.79725	1	NT	RD	858.407	13.0487
31.05	7.35752	1	NT	RD	858.407	14.1242
31.1	7.67296	1	NT	RD	858.407	14.7297
31.15	7.5863	1	NT	RD	858.407	14.5634
31.2	7.19039	1	NT	RD	858.407	13.8033
31.25	6.70144	1	NT	RD	858.407	12.8647
31.3	6.22867	1	NT	RD	858.407	11.9571
31.35	5.84003	1	NT	RD	858.407	11.2111
31.4	5.61172	1	NT	RD	858.407	10.7728
31.45	5.55035	1	NT	RD	858.407	10.655
31.5	5.66491	1	NT	RD	858.407	10.8749
31.55	5.90513	1	NT	RD	858.407	11.336
31.6	6.21887	1	NT	RD	858.407	11.9383
31.65	6.59449	1	NT	RD	858.407	12.6594
31.7	6.9173	1	NT	RD	858.407	13.2791
31.75	7.11799	1	NT	RD	858.407	13.6644
31.8	7.12667	1	NT	RD	858.407	13.681
31.85	6.96508	1	NT	RD	858.407	13.3708
31.9	6.66648	1	NT	RD	858.407	12.7976
31.95	6.24634	1	NT	RD	858.407	11.9911
32	5.82644	1	NT	RD	858.407	11.185
32.05	5.46328	1	NT	RD	858.407	10.4878
32.1	5.16836	1	NT	RD	858.407	9.92167
32.15	4.95023	1	NT	RD	858.407	9.50294
32.2	4.83742	1	NT	RD	858.407	9.28636
32.25	4.86519	1	NT	RD	858.407	9.33968
32.3	4.92864	1	NT	RD	858.407	9.46148
32.35	5.02765	1	NT	RD	858.407	9.65156
32.4	5.13865	1	NT	RD	858.407	9.86463
32.45	5.20386	1	NT	RD	858.407	9.98983
32.5	5.21123	1	NT	RD	858.407	10.004
32.55	5.21476	1	NT	RD	858.407	10.0107
32.6	5.29798	1	NT	RD	858.407	10.1705
32.65	5.43169	1	NT	RD	858.407	10.4272
32.7	5.60714	1	NT	RD	858.407	10.764
32.75	5.86028	1	NT	RD	858.407	11.25
32.8	6.08392	1	NT	RD	858.407	11.6793
32.85	6.25554	1	NT	RD	858.407	12.0087
32.9	6.38676	1	NT	RD	858.407	12.2606
32.95	6.54258	1	NT	RD	858.407	12.5598
33	6.68541	1	NT	RD	858.407	12.834
33.05	6.85307	1	NT	RD	858.407	13.1558
33.1	7.11028	1	NT	RD	858.407	13.6496
33.15	7.4714	1	NT	RD	858.407	14.3428
33.2	7.94415	1	NT	RD	858.407	15.2503
33.25	8.37184	1	NT	RD	858.407	16.0714
33.3	8.69065	1	NT	RD	858.407	16.6834
33.35	8.87162	1	NT	RD	858.407	17.0308
33.4	8.99227	1	NT	RD	858.407	17.2624
33.45	9.02762	1	NT	RD	858.407	17.3303
33.5	8.97485	1	NT	RD	858.407	17.229
33.55	8.80269	1	NT	RD	858.407	16.8985
33.6	8.5355	1	NT	RD	858.407	16.3856
33.65	8.1237	1	NT	RD	858.407	15.595
33.7	7.79213	1	NT	RD	858.407	14.9585
33.75	7.64839	1	NT	RD	858.407	14.6826
33.8	7.65132	1	NT	RD	858.407	14.6882
33.85	7.71511	1	NT	RD	858.407	14.8107
33.9	7.74885	1	NT	RD	858.407	14.8754
33.95	7.6914	1	NT	RD	858.407	14.7651
34	7.49138	1	NT	RD	858.407	14.3812
34.05	7.18014	1	NT	RD	858.407	13.7837
34.1	6.90171	1	NT	RD	858.407	13.2492
34.15	6.74174	1	NT	RD	858.407	12.9421
34.2	6.7589	1	NT	RD	858.407	12.975
34.25	6.92494	1	NT	RD	858.407	13.2938
34.3	7.20993	1	NT	RD	858.407	13.8409
34.35	7.5621	1	NT	RD	858.407	14.5169
34.4	7.84837	1	NT	RD	858.407	15.0665
34.45	7.99858	1	NT	RD	858.407	15.3548
34.5	8.0413	1	NT	RD	858.407	15.4368
34.55	7.99053	1	NT	RD	858.407	15.3394
34.6	7.85574	1	NT	RD	858.407	15.0806
34.65	7.67893	1	NT	RD	858.407	14.7412
34.7	7.61349	1	NT	RD	858.407	14.6156
34.75	7.68175	1	NT	RD	858.407	14.7466
34.8	7.83859	1	NT	RD	858.407	15.0477
34.85	8.08131	1	NT	RD	858.407	15.5136
34.9	8.42232	1	NT	RD	858.407	16.1683
34.95	8.83128	1	NT	RD	858.407	16.9534
35	9.45425	1	NT	RD	858.407	18.1493
35.05	10.1723	1	NT	RD	858.407	19.5277
35.1	10.9929	1	NT	RD	858.407	21.103
35.15	11.5326	1	NT	RD	858.407	22.139
35.2	11.6843	1	NT	RD	858.407	22.4303
35.25	11.5603	1	NT	RD	858.407	22.1922
35.3	11.2111	1	NT	RD	858.407	21.5219
35.35	10.8519	1	NT	RD	858.407	20.8324
35.4	10.6433	1	NT	RD	858.407	20.4318
35.45	10.5703	1	NT	RD	858.407	20.2918
35.5	10.658	1	NT	RD	858.407	20.46
35.55	10.8063	1	NT	RD	858.407	20.7448
35.6	11.0867	1	NT	RD	858.407	21.283
35.65	11.5036	1	NT	RD	858.407	22.0835
35.7	12.058	1	NT	RD	858.407	23.1477
35.75	12.6951	1	NT	RD	858.407	24.3707
35.8	13.2995	1	NT	RD	858.407	25.5311
35.85	13.7873	1	NT	RD	858.407	26.4673
35.9	14.0729	1	NT	RD	858.407	27.0156
35.95	14.2642	1	NT	RD	858.407	27.3829
36	14.418	1	NT	RD	858.407	27.6781
36.05	14.6518	1	NT	RD	858.407	28.127
36.1	14.9261	1	NT	RD	858.407	28.6536
36.15	15.1689	1	NT	RD	858.407	29.1196
36.2	15.3489	1	NT	RD	858.407	29.4652
36.25	15.3744	1	NT	RD	858.407	29.5142
36.3	15.1713	1	NT	RD	858.407	29.1243
36.35	14.6936	1	NT	RD	858.407	28.2071
36.4	13.9417	1	NT	RD	858.407	26.7639
36.45	13.0265	1	NT	RD	858.407	25.0068
36.5	12.1321	1	NT	RD	858.407	23.2899
36.55	11.4971	1	NT	RD	858.407	22.0709
36.6	11.2281	1	NT	RD	858.407	21.5546
36.65	11.2789	1	NT	RD	858.407	21.6521
36.7	11.6445	1	NT	RD	858.407	22.3538
36.75	12.1428	1	NT	RD	858.407	23.3104
36.8	12.6154	1	NT	RD	858.407	24.2176
36.85	12.944	1	NT	RD	858.407	24.8485
36.9	13.2382	1	NT	RD	858.407	25.4133
36.95	13.4861	1	NT	RD	858.407	25.8893
37	13.7837	1	NT	RD	858.407	26.4604
37.05	14.1496	1	NT	RD	858.407	27.163
37.1	14.5305	1	NT	RD	858.407	27.8941
37.15	15.0023	1	NT	RD	858.407	28.7998
37.2	15.496	1	NT	RD	858.407	29.7475
37.25	16.0695	1	NT	RD	858.407	30.8485
37.3	16.6589	1	NT	RD	858.407	31.9799
37.35	17.1594	1	NT	RD	858.407	32.9409
37.4	17.7751	1	NT	RD	858.407	34.1228
37.45	18.4317	1	NT	RD	858.407	35.3832
37.5	19.2291	1	NT	RD	858.407	36.9139
37.55	20.2866	1	NT	RD	858.407	38.9441
37.6	21.2744	1	NT	RD	858.407	40.8403
37.65	22.065	1	NT	RD	858.407	42.3581
37.7	22.327	1	NT	RD	858.407	42.861
37.75	22.1381	1	NT	RD	858.407	42.4984
37.8	21.5998	1	NT	RD	858.407	41.465
37.85	20.9251	1	NT	RD	858.407	40.1698
37.9	20.4021	1	NT	RD	858.407	39.1658
37.95	20.2494	1	NT	RD	858.407	38.8727
38	20.4099	1	NT	RD	858.407	39.1808
38.05	20.6107	1	NT	RD	858.407	39.5662
38.1	20.7057	1	NT	RD	858.407	39.7485
38.15	20.562	1	NT	RD	858.407	39.4727
38.2	20.1579	1	NT	RD	858.407	38.697
38.25	19.6936	1	NT	RD	858.407	37.8057
38.3	19.285	1	NT	RD	858.407	37.0214
38.35	18.9672	1	NT	RD	858.407	36.4113
38.4	18.7046	1	NT	RD	858.407	35.9071
38.45	18.6491	1	NT	RD	858.407	35.8006
38.5	18.8836	1	NT	RD	858.407	36.2507
38.55	19.4822	1	NT	RD	858.407	37.3999
38.6	20.6279	1	NT	RD	858.407	39.5992
38.65	22.2876	1	NT	RD	858.407	42.7854
38.7	24.4378	1	NT	RD	858.407	46.913
38.75	26.9906	1	NT	RD	858.407	51.8137
38.8	29.7576	1	NT	RD	858.407	57.1254
38.85	32.4662	1	NT	RD	858.407	62.3252
38.9	34.7228	1	NT	RD	858.407	66.6572
38.95	36	1	NT	RD	858.407	69.109
39	36.1351	1	NT	RD	858.407	69.3683
39.05	35.2554	1	NT	RD	858.407	67.6796
39.1	33.669	1	NT	RD	858.407	64.6343
39.15	32.033	1	NT	RD	858.407	61.4935
39.2	31.7151	1	NT	RD	858.407	60.8833
39.25	35.7029	1	NT	RD	858.407	68.5386
39.3	48.3715	1	NT	RD	858.407	92.8586
39.35	74.3641	1	NT	RD	858.407	142.756
39.4	115.025	1	NT	RD	858.407	220.812
39.45	164.952	1	NT	RD	858.407	316.657
39.5	214.008	1	NT	RD	858.407	410.83
39.55	251.281	1	NT	RD	858.407	482.384
39.6	269.25	1	NT	RD	858.407	516.877
39.65	266.751	1	NT	RD	858.407	512.081
39.7	249.138	1	NT	RD	858.407	478.269
39.75	223.632	1	NT	RD	858.407	429.306
39.8	195.847	1	NT	RD	858.407	375.967
39.85	169.965	1	NT	RD	858.407	326.281
39.9	147.694	1	NT	RD	858.407	283.527
39.95	129.348	1	NT	RD	858.407	248.308
40	114.67	1	NT	RD	858.407	220.132
40.05	102.339	1	NT	RD	858.407	196.459
40.1	91.0084	1	NT	RD	858.407	174.708
40.15	79.9639	1	NT	RD	858.407	153.506
40.2	68.9721	1	NT	RD	858.407	132.405
40.25	58.2171	1	NT	RD	858.407	111.759
40.3	47.9614	1	NT	RD	858.407	92.0712
40.35	38.9959	1	NT	RD	858.407	74.8603
40.4	31.7031	1	NT	RD	858.407	60.8603
40.45	26.0021	1	NT	RD	858.407	49.9161
40.5	21.7779	1	NT	RD	858.407	41.807
40.55	18.8292	1	NT	RD	858.407	36.1464
40.6	16.7723	1	NT	RD	858.407	32.1977
40.65	15.3773	1	NT	RD	858.407	29.5196
40.7	14.5541	1	NT	RD	858.407	27.9395
40.75	14.1791	1	NT	RD	858.407	27.2196
40.8	14.1305	1	NT	RD	858.407	27.1262
40.85	14.3075	1	NT	RD	858.407	27.466
40.9	14.7166	1	NT	RD	858.407	28.2515
40.95	15.4369	1	NT	RD	858.407	29.6342
41	16.2908	1	NT	RD	858.407	31.2735
41.05	17.2017	1	NT	RD	858.407	33.022
41.1	18.0998	1	NT	RD	858.407	34.7462
41.15	18.8947	1	NT	RD	858.407	36.2721
41.2	19.6343	1	NT	RD	858.407	37.6918
41.25	20.356	1	NT	RD	858.407	39.0773
41.3	21.1545	1	NT	RD	858.407	40.6103
41.35	22.0139	1	NT	RD	858.407	42.2599
41.4	23.0071	1	NT	RD	858.407	44.1666
41.45	24.223	1	NT	RD	858.407	46.5007
41.5	25.5779	1	NT	RD	858.407	49.1018
41.55	27.1652	1	NT	RD	858.407	52.1489
41.6	29.1186	1	NT	RD	858.407	55.8989
41.65	31.4245	1	NT	RD	858.407	60.3255
41.7	34.0491	1	NT	RD	858.407	65.3639
41.75	36.5723	1	NT	RD	858.407	70.2077
41.8	38.8793	1	NT	RD	858.407	74.6364
41.85	40.6633	1	NT	RD	858.407	78.0611
41.9	41.8341	1	NT	RD	858.407	80.3088
41.95	42.2068	1	NT	RD	858.407	81.0242
42	41.8454	1	NT	RD	858.407	80.3304
42.05	40.9334	1	NT	RD	858.407	78.5795
42.1	39.6122	1	NT	RD	858.407	76.0432
42.15	37.906	1	NT	RD	858.407	72.768
42.2	36.1743	1	NT	RD	858.407	69.4436
42.25	34.4597	1	NT	RD	858.407	66.152
42.3	32.7082	1	NT	RD	858.407	62.7897
42.35	30.9288	1	NT	RD	858.407	59.3738
42.4	29.2834	1	NT	RD	858.407	56.2153
42.45	27.7812	1	NT	RD	858.407	53.3315
42.5	26.2564	1	NT	RD	858.407	50.4043
42.55	24.8166	1	NT	RD	858.407	47.6404
42.6	23.5641	1	NT	RD	858.407	45.2359
42.65	22.5204	1	NT	RD	858.407	43.2323
42.7	21.8229	1	NT	RD	858.407	41.8933
42.75	21.4275	1	NT	RD	858.407	41.1342
42.8	21.2057	1	NT	RD	858.407	40.7085
42.85	21.1585	1	NT	RD	858.407	40.6178
42.9	21.2991	1	NT	RD	858.407	40.8878
42.95	21.6246	1	NT	RD	858.407	41.5126
43	22.1413	1	NT	RD	858.407	42.5045
43.05	22.8382	1	NT	RD	858.407	43.8424
43.1	23.5356	1	NT	RD	858.407	45.1811
43.15	24.04	1	NT	RD	858.407	46.1494
43.2	24.3058	1	NT	RD	858.407	46.6598
43.25	24.4623	1	NT	RD	858.407	46.96
43.3	24.5887	1	NT	RD	858.407	47.2028
43.35	24.6812	1	NT	RD	858.407	47.3804
43.4	24.8078	1	NT	RD	858.407	47.6234
43.45	24.9057	1	NT	RD	858.407	47.8114
43.5	24.8505	1	NT	RD	858.407	47.7053
43.55	24.6287	1	NT	RD	858.407	47.2795
43.6	24.2848	1	NT	RD	858.407	46.6193
43.65	23.9492	1	NT	RD	858.407	45.9752
43.7	23.5867	1	NT	RD	858.407	45.2793
43.75	23.2719	1	NT	RD	858.407	44.6749
43.8	22.9113	1	NT	RD	858.407	43.9828
43.85	22.5264	1	NT	RD	858.407	43.2437
43.9	22.1857	1	NT	RD	858.407	42.5898
43.95	21.9088	1	NT	RD	858.407	42.0582
44	21.866	1	NT	RD	858.407	41.9761
44.05	22.1894	1	NT	RD	858.407	42.5969
44.1	22.7298	1	NT	RD	858.407	43.6343
44.15	23.2705	1	NT	RD	858.407	44.6723
44.2	23.9377	1	NT	RD	858.407	45.953
44.25	24.6994	1	NT	RD	858.407	47.4153
44.3	25.4633	1	NT	RD	858.407	48.8818
44.35	26.4094	1	NT	RD	858.407	50.698
44.4	27.3995	1	NT	RD	858.407	52.5987
44.45	28.3996	1	NT	RD	858.407	54.5186
44.5	29.2151	1	NT	RD	858.407	56.0841
44.55	29.9458	1	NT	RD	858.407	57.4868
44.6	30.6713	1	NT	RD	858.407	58.8795
44.65	31.2929	1	NT	RD	858.407	60.0727
44.7	31.7479	1	NT	RD	858.407	60.9463
44.75	32.0589	1	NT	RD	858.407	61.5433
44.8	32.2312	1	NT	RD	858.407	61.874
44.85	32.3324	1	NT	RD	858.407	62.0683
44.9	32.381	1	NT	RD	858.407	62.1617
44.95	32.365	1	NT	RD	858.407	62.131
45	32.2683	1	NT	RD	858.407	61.9454
45.05	32.1476	1	NT	RD	858.407	61.7136
45.1	32.029	1	NT	RD	858.407	61.4858
45.15	32.0362	1	NT	RD	858.407	61.4997
45.2	32.1615	1	NT	RD	858.407	61.7402
45.25	32.5439	1	NT	RD	858.407	62.4743
45.3	33.1356	1	NT	RD	858.407	63.6103
45.35	33.8563	1	NT	RD	858.407	64.9937
45.4	34.9292	1	NT	RD	858.407	67.0534
45.45	36.266	1	NT	RD	858.407	69.6196
45.5	37.9467	1	NT	RD	858.407	72.8461
45.55	40.1183	1	NT	RD	858.407	77.0149
45.6	42.9738	1	NT	RD	858.407	82.4966
45.65	46.6764	1	NT	RD	858.407	89.6044
45.7	51.4588	1	NT	RD	858.407	98.7851
45.75	57.958	1	NT	RD	858.407	111.262
45.8	66.5003	1	NT	RD	858.407	127.66
45.85	77.0462	1	NT	RD	858.407	147.905
45.9	89.5123	1	NT	RD	858.407	171.836
45.95	103.777	1	NT	RD	858.407	199.221
46	118.82	1	NT	RD	858.407	228.098
46.05	134.028	1	NT	RD	858.407	257.293
46.1	148.253	1	NT	RD	858.407	284.601
46.15	161.003	1	NT	RD	858.407	309.077
46.2	171.178	1	NT	RD	858.407	328.61
46.25	178.605	1	NT	RD	858.407	342.866
46.3	183.155	1	NT	RD	858.407	351.603
46.35	185.096	1	NT	RD	858.407	355.328
46.4	184.014	1	NT	RD	858.407	353.251
46.45	181.055	1	NT	RD	858.407	347.571
46.5	176.123	1	NT	RD	858.407	338.103
46.55	169.55	1	NT	RD	858.407	325.485
46.6	161.542	1	NT	RD	858.407	310.111
46.65	152.795	1	NT	RD	858.407	293.319
46.7	143.361	1	NT	RD	858.407	275.209
46.75	133.672	1	NT	RD	858.407	256.609
46.8	123.995	1	NT	RD	858.407	238.033
46.85	114.666	1	NT	RD	858.407	220.124
46.9	105.196	1	NT	RD	858.407	201.943
46.95	96.1752	1	NT	RD	858.407	184.627
47	87.9202	1	NT	RD	858.407	168.78
47.05	80.3566	1	NT	RD	858.407	154.26
47.1	73.495	1	NT	RD	858.407	141.088
47.15	67.2107	1	NT	RD	858.407	129.024
47.2	61.4837	1	NT	RD	858.407	118.03
47.25	56.2815	1	NT	RD	858.407	108.043
47.3	51.8434	1	NT	RD	858.407	99.5235
47.35	48.2077	1	NT	RD	858.407	92.5441
47.4	44.9783	1	NT	RD	858.407	86.3447
47.45	41.8929	1	NT	RD	858.407	80.4215
47.5	39.033	1	NT	RD	858.407	74.9314
47.55	36.5467	1	NT	RD	858.407	70.1585
47.6	34.3566	1	NT	RD	858.407	65.9541
47.65	32.5161	1	NT	RD	858.407	62.421
47.7	30.9737	1	NT	RD	858.407	59.46
47.75	29.5043	1	NT	RD	858.407	56.6392
47.8	28.2112	1	NT	RD	858.407	54.1569
47.85	27.1715	1	NT	RD	858.407	52.161
47.9	26.5085	1	NT	RD	858.407	50.8882
47.95	25.9606	1	NT	RD	858.407	49.8364
48	25.6376	1	NT	RD	858.407	49.2163
48.05	25.4539	1	NT	RD	858.407	48.8637
48.1	25.2068	1	NT	RD	858.407	48.3894
48.15	24.933	1	NT	RD	858.407	47.8637
48.2	24.7805	1	NT	RD	858.407	47.5709
48.25	24.6219	1	NT	RD	858.407	47.2665
48.3	24.4442	1	NT	RD	858.407	46.9254
48.35	24.4274	1	NT	RD	858.407	46.8931
48.4	24.4294	1	NT	RD	858.407	46.897
48.45	24.2471	1	NT	RD	858.407	46.5471
48.5	23.9367	1	NT	RD	858.407	45.9511
48.55	23.65	1	NT	RD	858.407	45.4007
48.6	23.3255	1	NT	RD	858.407	44.7778
48.65	22.9813	1	NT	RD	858.407	44.1171
48.7	22.6617	1	NT	RD	858.407	43.5036
48.75	22.4741	1	NT	RD	858.407	43.1434
48.8	22.1447	1	NT	RD	858.407	42.5111
48.85	21.7414	1	NT	RD	858.407	41.7369
48.9	21.2522	1	NT	RD	858.407	40.7978
48.95	20.5694	1	NT	RD	858.407	39.487
49	19.8279	1	NT	RD	858.407	38.0635
49.05	19.169	1	NT	RD	858.407	36.7986
49.1	18.6191	1	NT	RD	858.407	35.7429
49.15	18.1906	1	NT	RD	858.407	34.9204
49.2	17.7249	1	NT	RD	858.407	34.0263
49.25	17.2864	1	NT	RD	858.407	33.1847
49.3	16.783	1	NT	RD	858.407	32.2182
49.35	16.2515	1	NT	RD	858.407	31.198
49.4	15.782	1	NT	RD	858.407	30.2967
49.45	15.3419	1	NT	RD	858.407	29.4518
49.5	15.0133	1	NT	RD	858.407	28.8209
49.55	14.708	1	NT	RD	858.407	28.2348
49.6	14.3423	1	NT	RD	858.407	27.5328
49.65	13.9895	1	NT	RD	858.407	26.8556
49.7	13.6751	1	NT	RD	858.407	26.252
49.75	13.4634	1	NT	RD	858.407	25.8457
49.8	13.282	1	NT	RD	858.407	25.4974
49.85	13.1628	1	NT	RD	858.407	25.2686
49.9	13.055	1	NT	RD	858.407	25.0617
49.95	12.7894	1	NT	RD	858.407	24.5517
50	12.5514	1	NT	RD	858.407	24.0949
50.05	12.4357	1	NT	RD	858.407	23.8728
50.1	12.4184	1	NT	RD	858.407	23.8396
50.15	12.3949	1	NT	RD	858.407	23.7944
50.2	12.3781	1	NT	RD	858.407	23.7622
50.25	12.4773	1	NT	RD	858.407	23.9525
50.3	12.5624	1	NT	RD	858.407	24.116
50.35	12.7503	1	NT	RD	858.407	24.4767
50.4	13.1288	1	NT	RD	858.407	25.2033
50.45	13.3435	1	NT	RD	858.407	25.6155
50.5	13.3776	1	NT	RD	858.407	25.6809
50.55	13.5548	1	NT	RD	858.407	26.021
50.6	13.9489	1	NT	RD	858.407	26.7777
50.65	14.3675	1	NT	RD	858.407	27.5811
50.7	14.656	1	NT	RD	858.407	28.1351
50.75	14.9193	1	NT	RD	858.407	28.6406
50.8	15.0433	1	NT	RD	858.407	28.8785
50.85	15.0926	1	NT	RD	858.407	28.9733
50.9	15.0466	1	NT	RD	858.407	28.885
50.95	15.0136	1	NT	RD	858.407	28.8216
51	14.9279	1	NT	RD	858.407	28.657
51.05	14.8161	1	NT	RD	858.407	28.4425
51.1	14.7813	1	NT	RD	858.407	28.3757
51.15	14.9137	1	NT	RD	858.407	28.6298
51.2	14.8881	1	NT	RD	858.407	28.5806
51.25	14.7181	1	NT	RD	858.407	28.2543
51.3	14.3229	1	NT	RD	858.407	27.4956
51.35	13.9006	1	NT	RD	858.407	26.6849
51.4	13.5647	1	NT	RD	858.407	26.04
51.45	13.3152	1	NT	RD	858.407	25.5611
51.5	13.2314	1	NT	RD	858.407	25.4002
51.55	13.1558	1	NT	RD	858.407	25.2551
51.6	12.9984	1	NT	RD	858.407	24.9529
51.65	12.7517	1	NT	RD	858.407	24.4793
51.7	12.4564	1	NT	RD	858.407	23.9124
51.75	12.2387	1	NT	RD	858.407	23.4946
51.8	12.054	1	NT	RD	858.407	23.14
51.85	11.8474	1	NT	RD	858.407	22.7434
51.9	11.6543	1	NT	RD	858.407	22.3728
51.95	11.5091	1	NT	RD	858.407	22.0939
52	11.341	1	NT	RD	858.407	21.7712
52.05	11.1265	1	NT	RD	858.407	21.3595
52.1	10.9474	1	NT	RD	858.407	21.0156
52.15	10.8397	1	NT	RD	858.407	20.8089
52.2	10.6326	1	NT	RD	858.407	20.4114
52.25	10.4523	1	NT	RD	858.407	20.0652
52.3	10.4042	1	NT	RD	858.407	19.9728
52.35	10.3848	1	NT	RD	858.407	19.9355
52.4	10.293	1	NT	RD	858.407	19.7594
52.45	10.2283	1	NT	RD	858.407	19.6351
52.5	10.2099	1	NT	RD	858.407	19.6
52.55	10.2193	1	NT	RD	858.407	19.6179
52.6	10.123	1	NT	RD	858.407	19.433
52.65	10.1803	1	NT	RD	858.407	19.5431
52.7	10.1557	1	NT	RD	858.407	19.4958
52.75	10.003	1	NT	RD	858.407	19.2026
52.8	9.84833	1	NT	RD	858.407	18.9058
52.85	9.7216	1	NT	RD	858.407	18.6625
52.9	9.602	1	NT	RD	858.407	18.4329
52.95	9.53758	1	NT	RD	858.407	18.3092
53	9.48473	1	NT	RD	858.407	18.2078
53.05	9.45752	1	NT	RD	858.407	18.1555
53.1	9.24214	1	NT	RD	858.407	17.7421
53.15	9.08222	1	NT	RD	858.407	17.4351
53.2	9.02499	1	NT	RD	858.407	17.3252
53.25	9.00402	1	NT	RD	858.407	17.285
53.3	8.89136	1	NT	RD	858.407	17.0687
53.35	8.74714	1	NT	RD	858.407	16.7918
53.4	8.67699	1	NT	RD	858.407	16.6572
53.45	8.6751	1	NT	RD	858.407	16.6535
53.5	8.72875	1	NT	RD	858.407	16.7565
53.55	8.74058	1	NT	RD	858.407	16.7792
53.6	8.62637	1	NT	RD	858.407	16.56
53.65	8.45121	1	NT	RD	858.407	16.2237
53.7	8.37937	1	NT	RD	858.407	16.0858
53.75	8.4134	1	NT	RD	858.407	16.1512
53.8	8.44728	1	NT	RD	858.407	16.2162
53.85	8.41267	1	NT	RD	858.407	16.1498
53.9	8.35154	1	NT	RD	858.407	16.0324
53.95	8.27279	1	NT	RD	858.407	15.8812
54	8.23205	1	NT	RD	858.407	15.803
54.05	8.24008	1	NT	RD	858.407	15.8184
54.1	8.26438	1	NT	RD	858.407	15.8651
54.15	8.27176	1	NT	RD	858.407	15.8792
54.2	8.20883	1	NT	RD	858.407	15.7584
54.25	8.27171	1	NT	RD	858.407	15.8791
54.3	8.36966	1	NT	RD	858.407	16.0672
54.35	8.32355	1	NT	RD	858.407	15.9787
54.4	8.31449	1	NT	RD	858.407	15.9613
54.45	8.32212	1	NT	RD	858.407	15.9759
54.5	8.39424	1	NT	RD	858.407	16.1144
54.55	8.34668	1	NT	RD	858.407	16.0231
54.6	8.27739	1	NT	RD	858.407	15.8901
54.65	8.25435	1	NT	RD	858.407	15.8458
54.7	8.08489	1	NT	RD	858.407	15.5205
54.75	7.91444	1	NT	RD	858.407	15.1933
54.8	7.88789	1	NT	RD	858.407	15.1423
54.85	7.9374	1	NT	RD	858.407	15.2374
54.9	8.01545	1	NT	RD	858.407	15.3872
54.95	7.99263	1	NT	RD	858.407	15.3434
55	7.93861	1	NT	RD	858.407	15.2397
55.05	7.90789	1	NT	RD	858.407	15.1807
55.1	7.75455	1	NT	RD	858.407	14.8864
55.15	7.75914	1	NT	RD	858.407	14.8952
55.2	7.76411	1	NT	RD	858.407	14.9047
55.25	7.77441	1	NT	RD	858.407	14.9245
55.3	7.73979	1	NT	RD	858.407	14.858
55.35	7.72931	1	NT	RD	858.407	14.8379
55.4	7.70758	1	NT	RD	858.407	14.7962
55.45	7.71641	1	NT	RD	858.407	14.8131
55.5	7.65956	1	NT	RD	858.407	14.704
55.55	7.615	1	NT	RD	858.407	14.6185
55.6	7.56693	1	NT	RD	858.407	14.5262
55.65	7.5591	1	NT	RD	858.407	14.5112
55.7	7.57658	1	NT	RD	858.407	14.5447
55.75	7.52181	1	NT	RD	858.407	14.4396
55.8	7.47328	1	NT	RD	858.407	14.3464
55.85	7.49368	1	NT	RD	858.407	14.3856
55.9	7.51145	1	NT	RD	858.407	14.4197
55.95	7.56797	1	NT	RD	858.407	14.5282
56	7.70327	1	NT	RD	858.407	14.7879
56.05	7.72769	1	NT	RD	858.407	14.8348
56.1	7.57657	1	NT	RD	858.407	14.5447
56.15	7.43974	1	NT	RD	858.407	14.282
56.2	7.37596	1	NT	RD	858.407	14.1596
56.25	7.33057	1	NT	RD	858.407	14.0725
56.3	7.25913	1	NT	RD	858.407	13.9353
56.35	7.22991	1	NT	RD	858.407	13.8792
56.4	7.19211	1	NT	RD	858.407	13.8067
56.45	7.05259	1	NT	RD	858.407	13.5388
56.5	6.97487	1	NT	RD	858.407	13.3896
56.55	6.97082	1	NT	RD	858.407	13.3818
56.6	6.85421	1	NT	RD	858.407	13.158
56.65	6.74306	1	NT	RD	858.407	12.9446
56.7	6.72858	1	NT	RD	858.407	12.9168
56.75	6.82449	1	NT	RD	858.407	13.1009
56.8	6.79319	1	NT	RD	858.407	13.0409
56.85	6.75688	1	NT	RD	858.407	12.9711
56.9	6.76652	1	NT	RD	858.407	12.9896
56.95	6.69946	1	NT	RD	858.407	12.8609
57	6.56156	1	NT	RD	858.407	12.5962
57.05	6.46406	1	NT	RD	858.407	12.409
57.1	6.46749	1	NT	RD	858.407	12.4156
57.15	6.43754	1	NT	RD	858.407	12.3581
57.2	6.34859	1	NT	RD	858.407	12.1873
57.25	6.34128	1	NT	RD	858.407	12.1733
57.3	6.28555	1	NT	RD	858.407	12.0663
57.35	6.23176	1	NT	RD	858.407	11.9631
57.4	6.17192	1	NT	RD	858.407	11.8482
57.45	6.2283	1	NT	RD	858.407	11.9564
57.5	6.25776	1	NT	RD	858.407	12.013
57.55	6.22088	1	NT	RD	858.407	11.9422
57.6	6.29239	1	NT	RD	858.407	12.0795
57.65	6.39011	1	NT	RD	858.407	12.2671
57.7	6.3506	1	NT	RD	858.407	12.1912
57.75	6.34475	1	NT	RD	858.407	12.18
57.8	6.35006	1	NT	RD	858.407	12.1902
57.85	6.32705	1	NT	RD	858.407	12.146
57.9	6.27489	1	NT	RD	858.407	12.0459
57.95	6.21464	1	NT	RD	858.407	11.9302
58	6.1637	1	NT	RD	858.407	11.8324
58.05	6.0918	1	NT	RD	858.407	11.6944
58.1	6.00886	1	NT	RD	858.407	11.5352
58.15	5.94243	1	NT	RD	858.407	11.4076
58.2	5.83317	1	NT	RD	858.407	11.1979
58.25	5.73879	1	NT	RD	858.407	11.0167
58.3	5.75855	1	NT	RD	858.407	11.0547
58.35	5.84237	1	NT	RD	858.407	11.2156
58.4	5.9901	1	NT	RD	858.407	11.4992
58.45	6.10099	1	NT	RD	858.407	11.712
58.5	6.06532	1	NT	RD	858.407	11.6436
58.55	5.88338	1	NT	RD	858.407	11.2943
58.6	5.67178	1	NT	RD	858.407	10.8881
58.65	5.5933	1	NT	RD	858.407	10.7374
58.7	5.57289	1	NT	RD	858.407	10.6982
58.75	5.58561	1	NT	RD	858.407	10.7227
58.8	5.65967	1	NT	RD	858.407	10.8648
58.85	5.65838	1	NT	RD	858.407	10.8624
58.9	5.59276	1	NT	RD	858.407	10.7364
58.95	5.54369	1	NT	RD	858.407	10.6422
59	5.59968	1	NT	RD	858.407	10.7497
59.05	5.53724	1	NT	RD	858.407	10.6298
59.1	5.45543	1	NT	RD	858.407	10.4728
59.15	5.45802	1	NT	RD	858.407	10.4777
59.2	5.44863	1	NT	RD	858.407	10.4597
59.25	5.41805	1	NT	RD	858.407	10.401
59.3	5.4399	1	NT	RD	858.407	10.4429
59.35	5.43891	1	NT	RD	858.407	10.441
59.4	5.45208	1	NT	RD	858.407	10.4663
59.45	5.26397	1	NT	RD	858.407	10.1052
59.5	5.2214	1	NT	RD	858.407	10.0235
59.55	5.18831	1	NT	RD	858.407	9.95997
59.6	5.20532	1	NT	RD	858.407	9.99262
59.65	5.32083	1	NT	RD	858.407	10.2144
59.7	5.43829	1	NT	RD	858.407	10.4398
59.75	5.4619	1	NT	RD	858.407	10.4852
59.8	5.37677	1	NT	RD	858.407	10.3218
59.85	5.21513	1	NT	RD	858.407	10.0114
59.9	5.17047	1	NT	RD	858.407	9.92573
59.95	5.19024	1	NT	RD	858.407	9.96367
60	5.33279	1	NT	RD	858.407	10.2373
60.05	5.42347	1	NT	RD	858.407	10.4114
60.1	5.413	1	NT	RD	858.407	10.3913
60.15	5.29891	1	NT	RD	858.407	10.1723
60.2	5.10685	1	NT	RD	858.407	9.80359
60.25	4.96925	1	NT	RD	858.407	9.53944
60.3	4.91665	1	NT	RD	858.407	9.43847
60.35	4.94259	1	NT	RD	858.407	9.48826
60.4	5.04482	1	NT	RD	858.407	9.68451
60.45	5.13021	1	NT	RD	858.407	9.84844
60.5	5.22902	1	NT	RD	858.407	10.0381
60.55	5.2693	1	NT	RD	858.407	10.1155
60.6	5.20361	1	NT	RD	858.407	9.98934
60.65	5.05234	1	NT	RD	858.407	9.69894
60.7	4.84673	1	NT	RD	858.407	9.30425
60.75	4.69594	1	NT	RD	858.407	9.01476
60.8	4.642	1	NT	RD	858.407	8.91122
60.85	4.71649	1	NT	RD	858.407	9.05423
60.9	4.82966	1	NT	RD	858.407	9.27147
60.95	4.83671	1	NT	RD	858.407	9.285
61	4.82576	1	NT	RD	858.407	9.26399
61.05	4.80856	1	NT	RD	858.407	9.23097
61.1	4.72773	1	NT	RD	858.407	9.07579
61.15	4.66475	1	NT	RD	858.407	8.9549
61.2	4.62072	1	NT	RD	858.407	8.87037
61.25	4.5929	1	NT	RD	858.407	8.81696
61.3	4.59571	1	NT	RD	858.407	8.82237
61.35	4.69124	1	NT	RD	858.407	9.00574
61.4	4.85921	1	NT	RD	858.407	9.32819
61.45	4.89218	1	NT	RD	858.407	9.39148
61.5	4.85178	1	NT	RD	858.407	9.31394
61.55	4.77424	1	NT	RD	858.407	9.16507
61.6	4.66364	1	NT	RD	858.407	8.95277
61.65	4.51483	1	NT	RD	858.407	8.66709
61.7	4.34481	1	NT	RD	858.407	8.3407
61.75	4.20618	1	NT	RD	858.407	8.07458
61.8	4.15929	1	NT	RD	858.407	7.98457
61.85	4.18539	1	NT	RD	858.407	8.03468
61.9	4.20225	1	NT	RD	858.407	8.06704
61.95	4.32338	1	NT	RD	858.407	8.29957
62	4.48935	1	NT	RD	858.407	8.61817
62.05	4.46905	1	NT	RD	858.407	8.57922
62.1	4.40314	1	NT	RD	858.407	8.45268
62.15	4.36067	1	NT	RD	858.407	8.37116
62.2	4.29951	1	NT	RD	858.407	8.25374
62.25	4.20592	1	NT	RD	858.407	8.07408
62.3	4.20249	1	NT	RD	858.407	8.0675
62.35	4.2511	1	NT	RD	858.407	8.16082
62.4	4.22639	1	NT	RD	858.407	8.11338
62.45	4.18733	1	NT	RD	858.407	8.0384
62.5	4.19648	1	NT	RD	858.407	8.05597
62.55	4.21093	1	NT	RD	858.407	8.0837
62.6	4.20265	1	NT	RD	858.407	8.0678
62.65	4.1464	1	NT	RD	858.407	7.95983
62.7	3.99862	1	NT	RD	858.407	7.67613
62.75	3.86074	1	NT	RD	858.407	7.41144
62.8	3.83625	1	NT	RD	858.407	7.36443
62.85	3.87529	1	NT	RD	858.407	7.43937
62.9	3.90777	1	NT	RD	858.407	7.50172
62.95	3.93497	1	NT	RD	858.407	7.55394
63	3.89403	1	NT	RD	858.407	7.47534
63.05	3.74332	1	NT	RD	858.407	7.18603
63.1	3.69067	1	NT	RD	858.407	7.08495
63.15	3.7049	1	NT	RD	858.407	7.11227
63.2	3.76318	1	NT	RD	858.407	7.22416
63.25	3.9064	1	NT	RD	858.407	7.49909
63.3	4.01984	1	NT	RD	858.407	7.71686
63.35	4.04465	1	NT	RD	858.407	7.76448
63.4	4.04197	1	NT	RD	858.407	7.75934
63.45	4.08162	1	NT	RD	858.407	7.83547
63.5	4.04944	1	NT	RD	858.407	7.77369
63.55	3.94485	1	NT	RD	858.407	7.57291
63.6	3.90511	1	NT	RD	858.407	7.49661
63.65	3.76618	1	NT	RD	858.407	7.22992
63.7	3.61809	1	NT	RD	858.407	6.94562
63.75	3.46982	1	NT	RD	858.407	6.66099
63.8	3.42018	1	NT	RD	858.407	6.5657
63.85	3.38578	1	NT	RD	858.407	6.49966
63.9	3.42984	1	NT	RD	858.407	6.58424
63.95	3.55836	1	NT	RD	858.407	6.83097
64	3.59827	1	NT	RD	858.407	6.90759
64.05	3.59202	1	NT	RD	858.407	6.89559
64.1	3.56031	1	NT	RD	858.407	6.8347
64.15	3.45831	1	NT	RD	858.407	6.6389
64.2	3.40802	1	NT	RD	858.407	6.54235
64.25	3.41473	1	NT	RD	858.407	6.55524
64.3	3.40147	1	NT	RD	858.407	6.52979
64.35	3.32142	1	NT	RD	858.407	6.37612
64.4	3.24087	1	NT	RD	858.407	6.22148
64.45	3.17991	1	NT	RD	858.407	6.10446
64.5	3.17244	1	NT	RD	858.407	6.09012
64.55	3.19907	1	NT	RD	858.407	6.14124
64.6	3.23125	1	NT	RD	858.407	6.20301
64.65	3.26168	1	NT	RD	858.407	6.26143
64.7	3.29427	1	NT	RD	858.407	6.32399
64.75	3.25746	1	NT	RD	858.407	6.25333
64.8	3.21276	1	NT	RD	858.407	6.16751
64.85	3.19918	1	NT	RD	858.407	6.14145
64.9	3.1376	1	NT	RD	858.407	6.02323
64.95	3.08382	1	NT	RD	858.407	5.92
17	0.0195319	2	NT	RD	793.53	0.0405608
17.05	0.00219615	2	NT	RD	793.53	0.00456063
17.1	-0.0115005	2	NT	RD	793.53	-0.0238824
17.15	0.00590539	2	NT	RD	793.53	0.0122634
17.2	0.0665459	2	NT	RD	793.53	0.138192
17.25	0.101344	2	NT	RD	793.53	0.210456
17.3	0.101403	2	NT	RD	793.53	0.210579
17.35	0.0773537	2	NT	RD	793.53	0.160636
17.4	0.0439947	2	NT	RD	793.53	0.0913614
17.45	0.00525976	2	NT	RD	793.53	0.0109226
17.5	-0.00643243	2	NT	RD	793.53	-0.0133579
17.55	0.031506	2	NT	RD	793.53	0.0654267
17.6	0.0580734	2	NT	RD	793.53	0.120598
17.65	0.0445751	2	NT	RD	793.53	0.0925665
17.7	0.0253528	2	NT	RD	793.53	0.0526488
17.75	-0.0152209	2	NT	RD	793.53	-0.0316085
17.8	-0.0677772	2	NT	RD	793.53	-0.140749
17.85	-0.10267	2	NT	RD	793.53	-0.21321
17.9	-0.0942522	2	NT	RD	793.53	-0.195728
17.95	-0.0746927	2	NT	RD	793.53	-0.15511
18	-0.0764086	2	NT	RD	793.53	-0.158674
18.05	-0.0532298	2	NT	RD	793.53	-0.110539
18.1	-0.0131613	2	NT	RD	793.53	-0.0273314
18.15	0.00586634	2	NT	RD	793.53	0.0121823
18.2	0.0183556	2	NT	RD	793.53	0.0381181
18.25	0.00601912	2	NT	RD	793.53	0.0124996
18.3	0.000241	2	NT	RD	793.53	0.0005
18.35	-0.021333	2	NT	RD	793.53	-0.0443011
18.4	-0.0177288	2	NT	RD	793.53	-0.0368163
18.45	0.0172897	2	NT	RD	793.53	0.0359046
18.5	0.0473924	2	NT	RD	793.53	0.0984171
18.55	0.0560366	2	NT	RD	793.53	0.116368
18.6	0.0435275	2	NT	RD	793.53	0.090391
18.65	0.0319368	2	NT	RD	793.53	0.0663214
18.7	0.0293817	2	NT	RD	793.53	0.0610154
18.75	0.0154711	2	NT	RD	793.53	0.0321279
18.8	-0.0140768	2	NT	RD	793.53	-0.0292325
18.85	-0.0246987	2	NT	RD	793.53	-0.0512904
18.9	-0.0339071	2	NT	RD	793.53	-0.0704131
18.95	-0.0535264	2	NT	RD	793.53	-0.111155
19	-0.0753624	2	NT	RD	793.53	-0.156501
19.05	-0.0803131	2	NT	RD	793.53	-0.166782
19.1	-0.0736253	2	NT	RD	793.53	-0.152893
19.15	-0.0758281	2	NT	RD	793.53	-0.157468
19.2	-0.0630639	2	NT	RD	793.53	-0.130961
19.25	-0.052473	2	NT	RD	793.53	-0.108968
19.3	-0.0543951	2	NT	RD	793.53	-0.112959
19.35	-0.0551277	2	NT	RD	793.53	-0.114481
19.4	-0.0441132	2	NT	RD	793.53	-0.0916074
19.45	-0.0210872	2	NT	RD	793.53	-0.0437907
19.5	-0.0111261	2	NT	RD	793.53	-0.023105
19.55	-0.00947569	2	NT	RD	793.53	-0.0196776
19.6	-0.0160702	2	NT	RD	793.53	-0.0333721
19.65	-0.0239189	2	NT	RD	793.53	-0.0496711
19.7	-0.0204921	2	NT	RD	793.53	-0.0425547
19.75	-0.0202666	2	NT	RD	793.53	-0.0420865
19.8	-0.0300387	2	NT	RD	793.53	-0.0623796
19.85	-0.0482537	2	NT	RD	793.53	-0.100206
19.9	-0.057083	2	NT	RD	793.53	-0.118541
19.95	-0.0696806	2	NT	RD	793.53	-0.144702
20	-0.0844351	2	NT	RD	793.53	-0.175342
20.05	-0.0665775	2	NT	RD	793.53	-0.138258
20.1	-0.0370198	2	NT	RD	793.53	-0.0768769
20.15	0.00599167	2	NT	RD	793.53	0.0124426
20.2	0.067004	2	NT	RD	793.53	0.139143
20.25	0.0986494	2	NT	RD	793.53	0.20486
20.3	0.0800445	2	NT	RD	793.53	0.166224
20.35	0.00727882	2	NT	RD	793.53	0.0151155
20.4	-0.040262	2	NT	RD	793.53	-0.0836098
20.45	-0.069273	2	NT	RD	793.53	-0.143855
[truncated: 41,210 more rows]

## Sheet: Fig 2B
Column description
Colname	Description
cell_line	which cell line was used
target	indicates the transcript that the Cas13 gRNA was targeting
rep	indicates the replicate.
auc_deg_spline	the area under the curve of the Cas13 degradation fragments, indicated by the shaded box in figure 2A. It was calculated with the AUC function from the DescTools R package using method "spline".
cell_line	target	rep	auc_deg_spline
HAP1	NT	1	115.551
HAP1	NT	2	128.335
HAP1	NT	3	107.496
RD	NT	1	106.582
RD	NT	2	106.511
RD	NT	3	88.0663
U2OS	NT	1	110.939
U2OS	NT	2	109.393
U2OS	NT	3	115.704
ARPE19	NT	1	118.25
ARPE19	NT	3	89.1549
HAP1	18S	1	425.135
HAP1	18S	2	451.977
HAP1	18S	3	438.773
RD	18S	1	349.456
RD	18S	2	331.68
RD	18S	3	352.994
U2OS	18S	1	320.671
U2OS	18S	3	264.319
ARPE19	18S	1	235.642
ARPE19	18S	2	245.293
ARPE19	18S	3	319.891
HAP1	RPS19	1	284.243
HAP1	RPS19	2	289.057
HAP1	RPS19	3	278.794
RD	RPS19	1	149.299
RD	RPS19	2	186.114
RD	RPS19	3	200.876
U2OS	RPS19	1	191.344
U2OS	RPS19	2	170.454
U2OS	RPS19	3	150.42
ARPE19	RPS19	1	112.749
ARPE19	RPS19	2	129.446
ARPE19	RPS19	3	215.674
HAP1	GAPDH	1	333.677
HAP1	GAPDH	2	336.296
HAP1	GAPDH	3	348.365
RD	GAPDH	1	250.747
RD	GAPDH	2	260.381
RD	GAPDH	3	261.332
U2OS	GAPDH	1	262.501
U2OS	GAPDH	2	208.51
ARPE19	GAPDH	1	123.484
ARPE19	GAPDH	2	158.567
ARPE19	GAPDH	3	162.629

## Sheet: Fig 2C
Column description
Colname	Description
cell_line	which cell line was used
cas13_target	indicates the transcript that the Cas13 gRNA was targeting
rep	indicates the replicate.
pcr_target	shows which qPCR primer pair was used. 5prime and 3prime indicate whether the primers were targeted to the 5' or 3' side of the transcript.
dcq	Cq values of the treatments substracted by the Cq values of the empty transduction control.
cell_line	cas13_target	rep	pcr_target	dcq
HAP1	nt	1	GAPDH_3prime	-0.266667
HAP1	nt	1	GAPDH_5prime	-0.185556
HAP1	nt	2	GAPDH_3prime	-0.575556
HAP1	nt	2	GAPDH_5prime	-1.16444
HAP1	nt	3	GAPDH_3prime	-1.16778
HAP1	nt	3	GAPDH_5prime	-1.25111
HAP1	18S	1	GAPDH_3prime	3.16667
HAP1	18S	1	GAPDH_5prime	4.64833
HAP1	18S	2	GAPDH_3prime	2.42
HAP1	18S	2	GAPDH_5prime	3.57222
HAP1	18S	3	GAPDH_3prime	2.61222
HAP1	18S	3	GAPDH_5prime	4.165
HAP1	GAPDH	1	GAPDH_3prime	1.66778
HAP1	GAPDH	1	GAPDH_5prime	2.94778
HAP1	GAPDH	2	GAPDH_3prime	0.672222
HAP1	GAPDH	2	GAPDH_5prime	2.39111
HAP1	GAPDH	3	GAPDH_3prime	0.842222
HAP1	GAPDH	3	GAPDH_5prime	1.77
HAP1	RPS19	1	GAPDH_3prime	0.75
HAP1	RPS19	1	GAPDH_5prime	1.69778
HAP1	RPS19	2	GAPDH_3prime	0.0966667
HAP1	RPS19	2	GAPDH_5prime	1.54444
HAP1	RPS19	3	GAPDH_3prime	-0.172222
HAP1	RPS19	3	GAPDH_5prime	1.15667
RD	nt	1	GAPDH_3prime	-0.966667
RD	nt	1	GAPDH_5prime	-0.197778
RD	nt	2	GAPDH_3prime	1.33556
RD	nt	2	GAPDH_5prime	1.37556
RD	nt	3	GAPDH_3prime	-0.401111
RD	nt	3	GAPDH_5prime	-0.940556
RD	18S	1	GAPDH_3prime	-0.36
RD	18S	1	GAPDH_5prime	0.661111
RD	18S	2	GAPDH_3prime	0.527778
RD	18S	2	GAPDH_5prime	1.72889
RD	18S	3	GAPDH_3prime	0.317778
RD	18S	3	GAPDH_5prime	1.99
RD	GAPDH	1	GAPDH_3prime	-0.381111
RD	GAPDH	1	GAPDH_5prime	0.425556
RD	GAPDH	2	GAPDH_3prime	0.251111
RD	GAPDH	2	GAPDH_5prime	1.65222
RD	GAPDH	3	GAPDH_3prime	-0.145556
RD	GAPDH	3	GAPDH_5prime	1.35
RD	RPS19	1	GAPDH_3prime	-1.35
RD	RPS19	1	GAPDH_5prime	-1.02
RD	RPS19	2	GAPDH_3prime	-0.515556
RD	RPS19	2	GAPDH_5prime	-0.0366667
RD	RPS19	3	GAPDH_3prime	-0.362222
RD	RPS19	3	GAPDH_5prime	0.492222
U2OS	nt	1	GAPDH_3prime	0.0344444
U2OS	nt	1	GAPDH_5prime	0.235556
U2OS	nt	2	GAPDH_3prime	-0.993889
U2OS	nt	2	GAPDH_5prime	-1.33444
U2OS	nt	3	GAPDH_3prime	-0.241111
U2OS	nt	3	GAPDH_5prime	-0.19
U2OS	18S	1	GAPDH_3prime	0.983333
U2OS	18S	1	GAPDH_5prime	1.56444
U2OS	18S	2	GAPDH_3prime	-0.0155556
U2OS	18S	2	GAPDH_5prime	0.394444
U2OS	18S	3	GAPDH_3prime	0.216667
U2OS	18S	3	GAPDH_5prime	0.785556
U2OS	GAPDH	1	GAPDH_3prime	0.683333
U2OS	GAPDH	1	GAPDH_5prime	1.11444
U2OS	GAPDH	2	GAPDH_3prime	-1.05667
U2OS	GAPDH	2	GAPDH_5prime	-0.12
U2OS	GAPDH	3	GAPDH_3prime	-0.385556
U2OS	GAPDH	3	GAPDH_5prime	0.321111
U2OS	RPS19	1	GAPDH_3prime	-0.811111
U2OS	RPS19	1	GAPDH_5prime	-0.296667
U2OS	RPS19	2	GAPDH_3prime	-1.80222
U2OS	RPS19	2	GAPDH_5prime	-1.28556
U2OS	RPS19	3	GAPDH_3prime	-0.824444
U2OS	RPS19	3	GAPDH_5prime	-0.771111
ARPE19	nt	1	GAPDH_3prime	0.0422222
ARPE19	nt	1	GAPDH_5prime	0.546667
ARPE19	nt	2	GAPDH_3prime	-1.00333
ARPE19	nt	2	GAPDH_5prime	-0.28
ARPE19	nt	3	GAPDH_3prime	-1.18444
ARPE19	nt	3	GAPDH_5prime	-1.34222
ARPE19	18S	1	GAPDH_3prime	1.94889
ARPE19	18S	1	GAPDH_5prime	2.18556
ARPE19	18S	2	GAPDH_3prime	0.761667
ARPE19	18S	2	GAPDH_5prime	0.827778
ARPE19	18S	3	GAPDH_3prime	0.562222
ARPE19	18S	3	GAPDH_5prime	1.10833
ARPE19	GAPDH	1	GAPDH_3prime	0.881111
ARPE19	GAPDH	1	GAPDH_5prime	1.28222
ARPE19	GAPDH	2	GAPDH_3prime	-0.138889
ARPE19	GAPDH	2	GAPDH_5prime	-0.286667
ARPE19	GAPDH	3	GAPDH_3prime	-0.274444
ARPE19	GAPDH	3	GAPDH_5prime	0.272222
ARPE19	RPS19	1	GAPDH_3prime	0.386667
ARPE19	RPS19	1	GAPDH_5prime	1.26333
ARPE19	RPS19	2	GAPDH_3prime	-0.242222
ARPE19	RPS19	2	GAPDH_5prime	0.144444
ARPE19	RPS19	3	GAPDH_3prime	-1.02222
ARPE19	RPS19	3	GAPDH_5prime	-0.898889

## Sheet: Fig 3B
Column description
Colname	Description
cell_line	shows whether wild type HAP1 cells or target RNA expressing HAP1-dEGFP cells were imaged.
treatment	indicates whether wells were exposed to an empty transduction (ctrl), or a transduction with LbuCas13a and one of three different GFP targeting guides (treatments SP1, SP2 and SP3).
replicate	indicates the replicate.
time	time in hours post transduction.
sumav	the number of Annexin V positive cells. Four positions were imaged per well. The number of positive cells of these four positions were added together.
sumct	the number of CellTox Green positive cells. Four positions were imaged per well. The number of positive cells of these four positions were added together.
cell_line	treatment	replicate	time	sumav	sumct
HAP1	SP2	1	5.25	97	77
HAP1	SP2	1	5.5	106	72
HAP1	SP2	1	5.75	107	75
HAP1	SP2	1	6	104	78
HAP1	SP2	1	6.25	104	80
HAP1	SP2	1	6.5	109	74
HAP1	SP2	1	6.75	109	71
HAP1	SP2	1	7	112	75
HAP1	SP2	1	7.25	120	80
HAP1	SP2	1	7.5	120	77
HAP1	SP2	1	7.75	119	81
HAP1	SP2	1	8	121	76
HAP1	SP2	1	8.25	121	79
HAP1	SP2	1	8.5	122	78
HAP1	SP2	1	8.75	120	83
HAP1	SP2	1	9	115	79
HAP1	SP2	1	9.25	118	81
HAP1	SP2	1	9.5	123	80
HAP1	SP2	1	9.75	121	78
HAP1	SP2	1	10	125	81
HAP1	SP2	1	10.25	128	84
HAP1	SP2	1	10.5	132	88
HAP1	SP2	1	10.75	134	80
HAP1	SP2	1	11	136	82
HAP1	SP2	1	11.25	130	85
HAP1	SP2	1	11.5	134	89
HAP1	SP2	1	11.75	134	83
HAP1	SP2	1	12	131	86
HAP1	SP2	1	12.25	136	85
HAP1	SP2	1	12.5	135	87
HAP1	SP2	1	12.75	134	84
HAP1	SP2	1	13	139	86
HAP1	SP2	1	13.25	140	91
HAP1	SP2	1	13.5	139	90
HAP1	SP2	1	13.75	139	85
HAP1	SP2	1	14	138	85
HAP1	SP2	1	14.25	141	88
HAP1	SP2	1	14.5	141	87
HAP1	SP2	1	14.75	148	86
HAP1	SP2	1	15	143	85
HAP1	SP2	1	15.25	151	89
HAP1	SP2	1	15.5	158	86
HAP1	SP2	1	15.75	164	87
HAP1	SP2	1	16	152	89
HAP1	SP2	1	16.25	159	91
HAP1	SP2	1	16.5	155	92
HAP1	SP2	1	16.75	162	93
HAP1	SP2	1	17	164	92
HAP1	SP2	1	17.25	157	88
HAP1	SP2	1	17.5	159	95
HAP1	SP2	1	17.75	167	93
HAP1	SP2	1	18	163	89
HAP1	SP2	1	18.25	164	93
HAP1	SP2	1	18.5	164	96
HAP1	SP2	1	18.75	156	95
HAP1	SP2	1	19	159	93
HAP1	SP2	1	19.25	161	93
HAP1	SP2	1	19.5	168	93
HAP1	SP2	1	19.75	171	94
HAP1	SP2	1	20	171	98
HAP1	SP2	1	20.25	170	92
HAP1	SP2	1	20.5	164	90
HAP1	SP2	1	20.75	168	96
HAP1	SP2	1	21	166	94
HAP1	SP2	1	21.25	171	91
HAP1	SP2	1	21.5	167	95
HAP1	SP2	1	21.75	166	96
HAP1	SP2	1	22	164	96
HAP1	SP2	1	22.25	164	96
HAP1	SP2	1	22.5	157	98
HAP1	SP2	1	22.75	162	98
HAP1	SP2	1	23	161	96
HAP1	SP2	1	23.25	165	100
HAP1	SP2	1	23.5	172	97
HAP1	SP2	1	23.75	169	103
HAP1	SP2	1	24	173	105
HAP1	SP2	1	24.25	172	105
HAP1	SP2	1	24.5	168	99
HAP1	SP2	1	24.75	173	107
HAP1	SP3	1	5.25	88	49
HAP1	SP3	1	5.5	91	49
HAP1	SP3	1	5.75	93	50
HAP1	SP3	1	6	91	48
HAP1	SP3	1	6.25	95	49
HAP1	SP3	1	6.5	92	51
HAP1	SP3	1	6.75	95	51
HAP1	SP3	1	7	96	52
HAP1	SP3	1	7.25	99	53
HAP1	SP3	1	7.5	97	52
HAP1	SP3	1	7.75	103	51
HAP1	SP3	1	8	105	51
HAP1	SP3	1	8.25	104	50
HAP1	SP3	1	8.5	101	52
HAP1	SP3	1	8.75	104	53
HAP1	SP3	1	9	105	52
HAP1	SP3	1	9.25	101	50
HAP1	SP3	1	9.5	101	51
HAP1	SP3	1	9.75	100	51
HAP1	SP3	1	10	100	50
HAP1	SP3	1	10.25	103	52
HAP1	SP3	1	10.5	103	51
HAP1	SP3	1	10.75	106	53
HAP1	SP3	1	11	106	52
HAP1	SP3	1	11.25	102	54
HAP1	SP3	1	11.5	106	54
HAP1	SP3	1	11.75	110	56
HAP1	SP3	1	12	109	56
HAP1	SP3	1	12.25	112	55
HAP1	SP3	1	12.5	108	57
HAP1	SP3	1	12.75	106	53
HAP1	SP3	1	13	113	55
HAP1	SP3	1	13.25	110	58
HAP1	SP3	1	13.5	111	59
HAP1	SP3	1	13.75	109	58
HAP1	SP3	1	14	115	59
HAP1	SP3	1	14.25	113	64
HAP1	SP3	1	14.5	119	61
HAP1	SP3	1	14.75	119	62
HAP1	SP3	1	15	123	61
HAP1	SP3	1	15.25	120	64
HAP1	SP3	1	15.5	125	63
HAP1	SP3	1	15.75	121	64
HAP1	SP3	1	16	119	62
HAP1	SP3	1	16.25	127	64
HAP1	SP3	1	16.5	121	66
HAP1	SP3	1	16.75	125	66
HAP1	SP3	1	17	125	66
HAP1	SP3	1	17.25	124	64
HAP1	SP3	1	17.5	124	63
HAP1	SP3	1	17.75	128	66
HAP1	SP3	1	18	131	67
HAP1	SP3	1	18.25	128	66
HAP1	SP3	1	18.5	123	64
HAP1	SP3	1	18.75	129	66
HAP1	SP3	1	19	132	67
HAP1	SP3	1	19.25	132	68
HAP1	SP3	1	19.5	137	66
HAP1	SP3	1	19.75	133	69
HAP1	SP3	1	20	132	68
HAP1	SP3	1	20.25	136	68
HAP1	SP3	1	20.5	142	66
HAP1	SP3	1	20.75	135	67
HAP1	SP3	1	21	136	68
HAP1	SP3	1	21.25	139	68
HAP1	SP3	1	21.5	139	71
HAP1	SP3	1	21.75	136	69
HAP1	SP3	1	22	142	69
HAP1	SP3	1	22.25	141	70
HAP1	SP3	1	22.5	145	74
HAP1	SP3	1	22.75	146	72
HAP1	SP3	1	23	153	70
HAP1	SP3	1	23.25	147	72
HAP1	SP3	1	23.5	146	79
HAP1	SP3	1	23.75	143	77
HAP1	SP3	1	24	142	73
HAP1	SP3	1	24.25	145	74
HAP1	SP3	1	24.5	152	75
HAP1	SP3	1	24.75	145	79
HAP1-dGFP	CTRL	1	5.25	78	50
HAP1-dGFP	CTRL	1	5.5	79	51
HAP1-dGFP	CTRL	1	5.75	79	49
HAP1-dGFP	CTRL	1	6	74	51
HAP1-dGFP	CTRL	1	6.25	75	47
HAP1-dGFP	CTRL	1	6.5	83	49
HAP1-dGFP	CTRL	1	6.75	83	50
HAP1-dGFP	CTRL	1	7	83	47
HAP1-dGFP	CTRL	1	7.25	83	43
HAP1-dGFP	CTRL	1	7.5	87	46
HAP1-dGFP	CTRL	1	7.75	89	45
HAP1-dGFP	CTRL	1	8	86	49
HAP1-dGFP	CTRL	1	8.25	93	49
HAP1-dGFP	CTRL	1	8.5	94	47
HAP1-dGFP	CTRL	1	8.75	92	49
HAP1-dGFP	CTRL	1	9	93	47
HAP1-dGFP	CTRL	1	9.25	96	42
HAP1-dGFP	CTRL	1	9.5	99	44
HAP1-dGFP	CTRL	1	9.75	101	49
HAP1-dGFP	CTRL	1	10	107	46
HAP1-dGFP	CTRL	1	10.25	108	45
HAP1-dGFP	CTRL	1	10.5	107	48
HAP1-dGFP	CTRL	1	10.75	107	53
HAP1-dGFP	CTRL	1	11	108	49
HAP1-dGFP	CTRL	1	11.25	110	46
HAP1-dGFP	CTRL	1	11.5	110	42
HAP1-dGFP	CTRL	1	11.75	111	43
HAP1-dGFP	CTRL	1	12	114	45
HAP1-dGFP	CTRL	1	12.25	118	46
HAP1-dGFP	CTRL	1	12.5	120	45
HAP1-dGFP	CTRL	1	12.75	114	50
HAP1-dGFP	CTRL	1	13	111	49
HAP1-dGFP	CTRL	1	13.25	110	47
HAP1-dGFP	CTRL	1	13.5	114	49
HAP1-dGFP	CTRL	1	13.75	118	52
HAP1-dGFP	CTRL	1	14	116	53
HAP1-dGFP	CTRL	1	14.25	117	53
HAP1-dGFP	CTRL	1	14.5	117	56
HAP1-dGFP	CTRL	1	14.75	120	52
HAP1-dGFP	CTRL	1	15	125	51
HAP1-dGFP	CTRL	1	15.25	125	55
HAP1-dGFP	CTRL	1	15.5	124	55
HAP1-dGFP	CTRL	1	15.75	127	57
HAP1-dGFP	CTRL	1	16	127	52
HAP1-dGFP	CTRL	1	16.25	123	55
HAP1-dGFP	CTRL	1	16.5	129	59
HAP1-dGFP	CTRL	1	16.75	123	57
HAP1-dGFP	CTRL	1	17	128	60
HAP1-dGFP	CTRL	1	17.25	130	61
HAP1-dGFP	CTRL	1	17.5	128	62
HAP1-dGFP	CTRL	1	17.75	132	58
HAP1-dGFP	CTRL	1	18	133	61
HAP1-dGFP	CTRL	1	18.25	130	62
HAP1-dGFP	CTRL	1	18.5	126	58
HAP1-dGFP	CTRL	1	18.75	131	64
HAP1-dGFP	CTRL	1	19	125	59
HAP1-dGFP	CTRL	1	19.25	130	62
HAP1-dGFP	CTRL	1	19.5	128	61
HAP1-dGFP	CTRL	1	19.75	131	60
HAP1-dGFP	CTRL	1	20	126	64
HAP1-dGFP	CTRL	1	20.25	124	68
HAP1-dGFP	CTRL	1	20.5	122	64
HAP1-dGFP	CTRL	1	20.75	126	65
HAP1-dGFP	CTRL	1	21	129	63
HAP1-dGFP	CTRL	1	21.25	123	67
HAP1-dGFP	CTRL	1	21.5	126	64
HAP1-dGFP	CTRL	1	21.75	121	64
HAP1-dGFP	CTRL	1	22	127	63
HAP1-dGFP	CTRL	1	22.25	130	61
HAP1-dGFP	CTRL	1	22.5	129	63
HAP1-dGFP	CTRL	1	22.75	129	68
HAP1-dGFP	CTRL	1	23	125	68
HAP1-dGFP	CTRL	1	23.25	130	66
HAP1-dGFP	CTRL	1	23.5	124	65
HAP1-dGFP	CTRL	1	23.75	129	65
HAP1-dGFP	CTRL	1	24	130	70
HAP1-dGFP	CTRL	1	24.25	130	70
HAP1-dGFP	CTRL	1	24.5	132	67
HAP1-dGFP	CTRL	1	24.75	133	67
HAP1-dGFP	SP1	1	5.25	68	61
HAP1-dGFP	SP1	1	5.5	74	60
HAP1-dGFP	SP1	1	5.75	73	61
HAP1-dGFP	SP1	1	6	72	63
HAP1-dGFP	SP1	1	6.25	69	61
HAP1-dGFP	SP1	1	6.5	74	58
HAP1-dGFP	SP1	1	6.75	77	60
HAP1-dGFP	SP1	1	7	81	63
HAP1-dGFP	SP1	1	7.25	79	59
HAP1-dGFP	SP1	1	7.5	86	62
HAP1-dGFP	SP1	1	7.75	92	60
HAP1-dGFP	SP1	1	8	95	60
HAP1-dGFP	SP1	1	8.25	97	60
HAP1-dGFP	SP1	1	8.5	94	59
HAP1-dGFP	SP1	1	8.75	99	61
HAP1-dGFP	SP1	1	9	105	59
HAP1-dGFP	SP1	1	9.25	112	59
HAP1-dGFP	SP1	1	9.5	113	59
HAP1-dGFP	SP1	1	9.75	119	62
HAP1-dGFP	SP1	1	10	127	60
HAP1-dGFP	SP1	1	10.25	135	60
HAP1-dGFP	SP1	1	10.5	145	58
HAP1-dGFP	SP1	1	10.75	146	59
HAP1-dGFP	SP1	1	11	156	57
HAP1-dGFP	SP1	1	11.25	160	59
HAP1-dGFP	SP1	1	11.5	165	57
HAP1-dGFP	SP1	1	11.75	164	59
HAP1-dGFP	SP1	1	12	175	58
HAP1-dGFP	SP1	1	12.25	175	59
HAP1-dGFP	SP1	1	12.5	181	61
HAP1-dGFP	SP1	1	12.75	178	61
HAP1-dGFP	SP1	1	13	179	62
HAP1-dGFP	SP1	1	13.25	183	61
HAP1-dGFP	SP1	1	13.5	190	62
HAP1-dGFP	SP1	1	13.75	197	62
HAP1-dGFP	SP1	1	14	204	62
HAP1-dGFP	SP1	1	14.25	206	66
HAP1-dGFP	SP1	1	14.5	211	66
HAP1-dGFP	SP1	1	14.75	210	63
HAP1-dGFP	SP1	1	15	211	70
HAP1-dGFP	SP1	1	15.25	215	70
HAP1-dGFP	SP1	1	15.5	214	75
HAP1-dGFP	SP1	1	15.75	216	74
HAP1-dGFP	SP1	1	16	221	76
HAP1-dGFP	SP1	1	16.25	231	77
HAP1-dGFP	SP1	1	16.5	235	81
HAP1-dGFP	SP1	1	16.75	235	76
HAP1-dGFP	SP1	1	17	231	80
HAP1-dGFP	SP1	1	17.25	235	80
HAP1-dGFP	SP1	1	17.5	233	81
HAP1-dGFP	SP1	1	17.75	240	86
HAP1-dGFP	SP1	1	18	242	89
HAP1-dGFP	SP1	1	18.25	245	92
HAP1-dGFP	SP1	1	18.5	247	94
HAP1-dGFP	SP1	1	18.75	248	94
HAP1-dGFP	SP1	1	19	256	94
HAP1-dGFP	SP1	1	19.25	249	99
HAP1-dGFP	SP1	1	19.5	255	98
HAP1-dGFP	SP1	1	19.75	260	103
HAP1-dGFP	SP1	1	20	263	102
HAP1-dGFP	SP1	1	20.25	271	97
HAP1-dGFP	SP1	1	20.5	269	104
HAP1-dGFP	SP1	1	20.75	277	101
HAP1-dGFP	SP1	1	21	275	106
HAP1-dGFP	SP1	1	21.25	282	107
HAP1-dGFP	SP1	1	21.5	283	110
HAP1-dGFP	SP1	1	21.75	279	114
HAP1-dGFP	SP1	1	22	290	114
HAP1-dGFP	SP1	1	22.25	289	112
HAP1-dGFP	SP1	1	22.5	286	115
HAP1-dGFP	SP1	1	22.75	288	120
HAP1-dGFP	SP1	1	23	299	123
HAP1-dGFP	SP1	1	23.25	292	123
HAP1-dGFP	SP1	1	23.5	286	128
HAP1-dGFP	SP1	1	23.75	294	126
HAP1-dGFP	SP1	1	24	298	134
HAP1-dGFP	SP1	1	24.25	300	132
HAP1-dGFP	SP1	1	24.5	295	130
HAP1-dGFP	SP1	1	24.75	300	140
HAP1-dGFP	SP2	1	5.25	72	49
HAP1-dGFP	SP2	1	5.5	77	51
HAP1-dGFP	SP2	1	5.75	76	48
HAP1-dGFP	SP2	1	6	76	46
HAP1-dGFP	SP2	1	6.25	77	54
HAP1-dGFP	SP2	1	6.5	81	53
HAP1-dGFP	SP2	1	6.75	87	48
HAP1-dGFP	SP2	1	7	86	47
HAP1-dGFP	SP2	1	7.25	90	46
HAP1-dGFP	SP2	1	7.5	96	52
HAP1-dGFP	SP2	1	7.75	104	47
HAP1-dGFP	SP2	1	8	112	51
HAP1-dGFP	SP2	1	8.25	115	50
HAP1-dGFP	SP2	1	8.5	119	48
HAP1-dGFP	SP2	1	8.75	122	50
HAP1-dGFP	SP2	1	9	137	53
HAP1-dGFP	SP2	1	9.25	148	55
HAP1-dGFP	SP2	1	9.5	151	53
HAP1-dGFP	SP2	1	9.75	157	51
HAP1-dGFP	SP2	1	10	181	52
HAP1-dGFP	SP2	1	10.25	180	54
HAP1-dGFP	SP2	1	10.5	189	55
HAP1-dGFP	SP2	1	10.75	198	50
HAP1-dGFP	SP2	1	11	208	49
HAP1-dGFP	SP2	1	11.25	217	53
HAP1-dGFP	SP2	1	11.5	234	52
HAP1-dGFP	SP2	1	11.75	235	55
HAP1-dGFP	SP2	1	12	244	54
HAP1-dGFP	SP2	1	12.25	253	55
HAP1-dGFP	SP2	1	12.5	252	55
HAP1-dGFP	SP2	1	12.75	261	59
HAP1-dGFP	SP2	1	13	265	59
HAP1-dGFP	SP2	1	13.25	270	61
HAP1-dGFP	SP2	1	13.5	285	64
HAP1-dGFP	SP2	1	13.75	297	61
HAP1-dGFP	SP2	1	14	295	61
HAP1-dGFP	SP2	1	14.25	307	61
HAP1-dGFP	SP2	1	14.5	312	65
HAP1-dGFP	SP2	1	14.75	317	65
HAP1-dGFP	SP2	1	15	323	66
HAP1-dGFP	SP2	1	15.25	328	66
HAP1-dGFP	SP2	1	15.5	332	70
HAP1-dGFP	SP2	1	15.75	336	72
HAP1-dGFP	SP2	1	16	332	73
HAP1-dGFP	SP2	1	16.25	336	74
HAP1-dGFP	SP2	1	16.5	334	75
HAP1-dGFP	SP2	1	16.75	345	80
HAP1-dGFP	SP2	1	17	352	85
HAP1-dGFP	SP2	1	17.25	353	85
HAP1-dGFP	SP2	1	17.5	360	86
HAP1-dGFP	SP2	1	17.75	363	90
HAP1-dGFP	SP2	1	18	366	89
HAP1-dGFP	SP2	1	18.25	362	95
HAP1-dGFP	SP2	1	18.5	378	93
HAP1-dGFP	SP2	1	18.75	378	94
HAP1-dGFP	SP2	1	19	379	94
HAP1-dGFP	SP2	1	19.25	383	95
HAP1-dGFP	SP2	1	19.5	380	100
HAP1-dGFP	SP2	1	19.75	385	106
HAP1-dGFP	SP2	1	20	376	106
HAP1-dGFP	SP2	1	20.25	382	109
HAP1-dGFP	SP2	1	20.5	380	117
HAP1-dGFP	SP2	1	20.75	381	118
HAP1-dGFP	SP2	1	21	377	118
HAP1-dGFP	SP2	1	21.25	387	116
HAP1-dGFP	SP2	1	21.5	386	124
HAP1-dGFP	SP2	1	21.75	383	126
HAP1-dGFP	SP2	1	22	387	132
HAP1-dGFP	SP2	1	22.25	394	135
HAP1-dGFP	SP2	1	22.5	388	134
HAP1-dGFP	SP2	1	22.75	392	136
HAP1-dGFP	SP2	1	23	394	139
HAP1-dGFP	SP2	1	23.25	404	152
HAP1-dGFP	SP2	1	23.5	410	155
HAP1-dGFP	SP2	1	23.75	400	158
HAP1-dGFP	SP2	1	24	399	165
HAP1-dGFP	SP2	1	24.25	403	169
HAP1-dGFP	SP2	1	24.5	400	168
HAP1-dGFP	SP2	1	24.75	390	176
HAP1-dGFP	SP3	1	5.25	46	35
HAP1-dGFP	SP3	1	5.5	45	36
HAP1-dGFP	SP3	1	5.75	45	36
HAP1-dGFP	SP3	1	6	48	33
HAP1-dGFP	SP3	1	6.25	51	36
HAP1-dGFP	SP3	1	6.5	47	37
HAP1-dGFP	SP3	1	6.75	51	36
HAP1-dGFP	SP3	1	7	52	36
HAP1-dGFP	SP3	1	7.25	53	36
HAP1-dGFP	SP3	1	7.5	60	34
HAP1-dGFP	SP3	1	7.75	66	34
HAP1-dGFP	SP3	1	8	75	34
HAP1-dGFP	SP3	1	8.25	77	34
HAP1-dGFP	SP3	1	8.5	79	36
HAP1-dGFP	SP3	1	8.75	81	35
HAP1-dGFP	SP3	1	9	84	33
HAP1-dGFP	SP3	1	9.25	93	36
HAP1-dGFP	SP3	1	9.5	95	35
HAP1-dGFP	SP3	1	9.75	104	35
HAP1-dGFP	SP3	1	10	113	36
HAP1-dGFP	SP3	1	10.25	123	38
HAP1-dGFP	SP3	1	10.5	127	36
HAP1-dGFP	SP3	1	10.75	130	37
HAP1-dGFP	SP3	1	11	136	36
HAP1-dGFP	SP3	1	11.25	143	36
HAP1-dGFP	SP3	1	11.5	147	40
HAP1-dGFP	SP3	1	11.75	159	41
HAP1-dGFP	SP3	1	12	160	39
HAP1-dGFP	SP3	1	12.25	165	39
HAP1-dGFP	SP3	1	12.5	172	40
HAP1-dGFP	SP3	1	12.75	176	41
HAP1-dGFP	SP3	1	13	189	42
HAP1-dGFP	SP3	1	13.25	198	43
HAP1-dGFP	SP3	1	13.5	203	42
HAP1-dGFP	SP3	1	13.75	202	41
HAP1-dGFP	SP3	1	14	209	41
HAP1-dGFP	SP3	1	14.25	212	46
HAP1-dGFP	SP3	1	14.5	226	44
HAP1-dGFP	SP3	1	14.75	223	43
HAP1-dGFP	SP3	1	15	225	47
HAP1-dGFP	SP3	1	15.25	230	46
HAP1-dGFP	SP3	1	15.5	228	46
HAP1-dGFP	SP3	1	15.75	239	51
HAP1-dGFP	SP3	1	16	239	51
HAP1-dGFP	SP3	1	16.25	234	50
HAP1-dGFP	SP3	1	16.5	239	51
HAP1-dGFP	SP3	1	16.75	243	54
HAP1-dGFP	SP3	1	17	246	59
HAP1-dGFP	SP3	1	17.25	244	64
HAP1-dGFP	SP3	1	17.5	247	63
HAP1-dGFP	SP3	1	17.75	251	66
HAP1-dGFP	SP3	1	18	251	70
HAP1-dGFP	SP3	1	18.25	260	70
HAP1-dGFP	SP3	1	18.5	254	72
HAP1-dGFP	SP3	1	18.75	251	74
HAP1-dGFP	SP3	1	19	260	75
HAP1-dGFP	SP3	1	19.25	259	81
HAP1-dGFP	SP3	1	19.5	264	83
HAP1-dGFP	SP3	1	19.75	267	85
HAP1-dGFP	SP3	1	20	269	88
HAP1-dGFP	SP3	1	20.25	271	91
HAP1-dGFP	SP3	1	20.5	275	100
HAP1-dGFP	SP3	1	20.75	269	97
HAP1-dGFP	SP3	1	21	271	98
HAP1-dGFP	SP3	1	21.25	279	100
HAP1-dGFP	SP3	1	21.5	278	97
HAP1-dGFP	SP3	1	21.75	278	104
HAP1-dGFP	SP3	1	22	280	113
HAP1-dGFP	SP3	1	22.25	286	113
HAP1-dGFP	SP3	1	22.5	279	115
HAP1-dGFP	SP3	1	22.75	277	119
HAP1-dGFP	SP3	1	23	279	122
HAP1-dGFP	SP3	1	23.25	283	123
HAP1-dGFP	SP3	1	23.5	281	128
HAP1-dGFP	SP3	1	23.75	283	133
HAP1-dGFP	SP3	1	24	274	136
HAP1-dGFP	SP3	1	24.25	277	132
HAP1-dGFP	SP3	1	24.5	280	136
HAP1-dGFP	SP3	1	24.75	282	142
HAP1	CTRL	2	5	130	87
HAP1	CTRL	2	5.25	129	83
HAP1	CTRL	2	5.5	126	86
HAP1	CTRL	2	5.75	120	80
HAP1	CTRL	2	6	121	79
HAP1	CTRL	2	6.25	123	83
HAP1	CTRL	2	6.5	123	86
HAP1	CTRL	2	6.75	128	86
HAP1	CTRL	2	7	134	84
HAP1	CTRL	2	7.25	136	84
HAP1	CTRL	2	7.5	128	84
HAP1	CTRL	2	7.75	127	83
HAP1	CTRL	2	8	136	83
HAP1	CTRL	2	8.25	136	80
HAP1	CTRL	2	8.5	139	86
HAP1	CTRL	2	8.75	129	85
HAP1	CTRL	2	9	137	85
HAP1	CTRL	2	9.25	139	86
HAP1	CTRL	2	9.5	141	82
HAP1	CTRL	2	9.75	140	82
HAP1	CTRL	2	10	151	83
HAP1	CTRL	2	10.25	147	84
HAP1	CTRL	2	10.5	154	85
HAP1	CTRL	2	10.75	155	87
HAP1	CTRL	2	11	147	87
HAP1	CTRL	2	11.25	153	92
HAP1	CTRL	2	11.5	147	91
HAP1	CTRL	2	11.75	158	92
HAP1	CTRL	2	12	153	90
HAP1	CTRL	2	12.25	155	91
HAP1	CTRL	2	12.5	150	89
HAP1	CTRL	2	12.75	158	89
HAP1	CTRL	2	13	147	88
HAP1	CTRL	2	13.25	157	91
HAP1	CTRL	2	13.5	153	88
HAP1	CTRL	2	13.75	157	87
HAP1	CTRL	2	14	156	87
HAP1	CTRL	2	14.25	152	90
HAP1	CTRL	2	14.5	157	88
HAP1	CTRL	2	14.75	157	86
HAP1	CTRL	2	15	160	90
HAP1	CTRL	2	15.25	157	90
HAP1	CTRL	2	15.5	167	86
HAP1	CTRL	2	15.75	168	90
HAP1	CTRL	2	16	167	90
HAP1	CTRL	2	16.25	162	87
HAP1	CTRL	2	16.5	161	92
HAP1	CTRL	2	16.75	164	89
HAP1	CTRL	2	17	173	90
HAP1	CTRL	2	17.25	172	89
HAP1	CTRL	2	17.5	177	87
HAP1	CTRL	2	17.75	168	89
HAP1	CTRL	2	18	175	86
HAP1	CTRL	2	18.25	176	89
HAP1	CTRL	2	18.5	176	89
HAP1	CTRL	2	18.75	174	91
HAP1	CTRL	2	19	172	90
HAP1	CTRL	2	19.25	170	90
HAP1	CTRL	2	19.5	174	92
HAP1	CTRL	2	19.75	176	95
HAP1	CTRL	2	20	176	92
HAP1	CTRL	2	20.25	183	94
HAP1	CTRL	2	20.5	182	96
HAP1	CTRL	2	20.75	189	93
HAP1	CTRL	2	21	182	87
HAP1	CTRL	2	21.25	185	90
HAP1	CTRL	2	21.5	183	95
HAP1	CTRL	2	21.75	181	88
HAP1	CTRL	2	22	187	85
HAP1	CTRL	2	22.25	192	84
HAP1	CTRL	2	22.5	189	83
HAP1	CTRL	2	22.75	182	92
HAP1	CTRL	2	23	180	93
HAP1	CTRL	2	23.25	189	87
HAP1	CTRL	2	23.5	183	95
HAP1	CTRL	2	23.75	183	95
HAP1	CTRL	2	24	182	97
HAP1	CTRL	2	24.25	177	91
HAP1	CTRL	2	24.5	180	97
HAP1	CTRL	2	24.75	184	93
HAP1	SP1	2	5	89	47
HAP1	SP1	2	5.25	93	42
HAP1	SP1	2	5.5	89	44
HAP1	SP1	2	5.75	91	43
HAP1	SP1	2	6	96	39
HAP1	SP1	2	6.25	98	45
HAP1	SP1	2	6.5	93	46
HAP1	SP1	2	6.75	96	44
HAP1	SP1	2	7	101	44
HAP1	SP1	2	7.25	98	43
HAP1	SP1	2	7.5	100	46
HAP1	SP1	2	7.75	99	46
HAP1	SP1	2	8	99	48
HAP1	SP1	2	8.25	105	45
HAP1	SP1	2	8.5	106	49
HAP1	SP1	2	8.75	107	45
HAP1	SP1	2	9	108	50
HAP1	SP1	2	9.25	107	54
HAP1	SP1	2	9.5	110	52
HAP1	SP1	2	9.75	112	51
HAP1	SP1	2	10	112	54
HAP1	SP1	2	10.25	116	51
HAP1	SP1	2	10.5	118	51
HAP1	SP1	2	10.75	124	58
HAP1	SP1	2	11	119	53
HAP1	SP1	2	11.25	118	54
HAP1	SP1	2	11.5	123	51
HAP1	SP1	2	11.75	124	58
HAP1	SP1	2	12	128	57
HAP1	SP1	2	12.25	129	61
HAP1	SP1	2	12.5	133	54
HAP1	SP1	2	12.75	130	54
HAP1	SP1	2	13	133	52
HAP1	SP1	2	13.25	131	54
HAP1	SP1	2	13.5	131	58
HAP1	SP1	2	13.75	126	53
HAP1	SP1	2	14	135	59
HAP1	SP1	2	14.25	138	59
HAP1	SP1	2	14.5	141	65
HAP1	SP1	2	14.75	137	61
HAP1	SP1	2	15	141	55
HAP1	SP1	2	15.25	143	59
HAP1	SP1	2	15.5	142	61
HAP1	SP1	2	15.75	149	64
HAP1	SP1	2	16	148	64
HAP1	SP1	2	16.25	151	61
HAP1	SP1	2	16.5	146	64
HAP1	SP1	2	16.75	146	60
HAP1	SP1	2	17	149	61
HAP1	SP1	2	17.25	148	65
HAP1	SP1	2	17.5	147	66
HAP1	SP1	2	17.75	152	68
HAP1	SP1	2	18	151	64
HAP1	SP1	2	18.25	151	67
HAP1	SP1	2	18.5	148	67
HAP1	SP1	2	18.75	150	69
HAP1	SP1	2	19	149	68
HAP1	SP1	2	19.25	148	67
HAP1	SP1	2	19.5	149	71
HAP1	SP1	2	19.75	157	70
HAP1	SP1	2	20	152	77
HAP1	SP1	2	20.25	159	78
HAP1	SP1	2	20.5	158	78
HAP1	SP1	2	20.75	158	82
HAP1	SP1	2	21	164	81
HAP1	SP1	2	21.25	169	82
HAP1	SP1	2	21.5	173	86
HAP1	SP1	2	21.75	174	87
HAP1	SP1	2	22	173	87
HAP1	SP1	2	22.25	182	90
HAP1	SP1	2	22.5	174	91
HAP1	SP1	2	22.75	171	92
HAP1	SP1	2	23	173	96
HAP1	SP1	2	23.25	175	95
HAP1	SP1	2	23.5	172	92
HAP1	SP1	2	23.75	177	96
HAP1	SP1	2	24	174	99
HAP1	SP1	2	24.25	181	100
HAP1	SP1	2	24.5	181	95
HAP1	SP1	2	24.75	181	102
HAP1	SP3	2	5	92	56
HAP1	SP3	2	5.25	91	57
HAP1	SP3	2	5.5	94	54
HAP1	SP3	2	5.75	95	48
HAP1	SP3	2	6	99	48
HAP1	SP3	2	6.25	99	46
HAP1	SP3	2	6.5	100	46
HAP1	SP3	2	6.75	99	52
HAP1	SP3	2	7	98	51
HAP1	SP3	2	7.25	104	47
HAP1	SP3	2	7.5	101	41
HAP1	SP3	2	7.75	99	41
HAP1	SP3	2	8	101	38
HAP1	SP3	2	8.25	101	42
HAP1	SP3	2	8.5	108	42
HAP1	SP3	2	8.75	106	43
HAP1	SP3	2	9	107	41
HAP1	SP3	2	9.25	104	40
HAP1	SP3	2	9.5	109	46
HAP1	SP3	2	9.75	112	44
HAP1	SP3	2	10	114	47
HAP1	SP3	2	10.25	114	46
HAP1	SP3	2	10.5	117	44
HAP1	SP3	2	10.75	113	46
HAP1	SP3	2	11	119	45
HAP1	SP3	2	11.25	116	46
HAP1	SP3	2	11.5	118	42
HAP1	SP3	2	11.75	121	45
HAP1	SP3	2	12	120	46
HAP1	SP3	2	12.25	120	44
HAP1	SP3	2	12.5	118	47
HAP1	SP3	2	12.75	119	45
HAP1	SP3	2	13	130	48
HAP1	SP3	2	13.25	123	53
HAP1	SP3	2	13.5	132	55
HAP1	SP3	2	13.75	129	53
HAP1	SP3	2	14	135	53
HAP1	SP3	2	14.25	136	54
HAP1	SP3	2	14.5	135	56
HAP1	SP3	2	14.75	145	57
HAP1	SP3	2	15	138	54
HAP1	SP3	2	15.25	143	52
HAP1	SP3	2	15.5	144	54
HAP1	SP3	2	15.75	141	54
HAP1	SP3	2	16	148	55
HAP1	SP3	2	16.25	155	58
HAP1	SP3	2	16.5	154	56
HAP1	SP3	2	16.75	147	63
HAP1	SP3	2	17	147	65
HAP1	SP3	2	17.25	152	69
HAP1	SP3	2	17.5	150	66
HAP1	SP3	2	17.75	148	64
HAP1	SP3	2	18	143	65
HAP1	SP3	2	18.25	152	65
HAP1	SP3	2	18.5	153	67
HAP1	SP3	2	18.75	153	70
HAP1	SP3	2	19	149	69
HAP1	SP3	2	19.25	158	72
HAP1	SP3	2	19.5	161	74
HAP1	SP3	2	19.75	159	78
HAP1	SP3	2	20	163	79
HAP1	SP3	2	20.25	161	77
HAP1	SP3	2	20.5	168	83
HAP1	SP3	2	20.75	165	81
HAP1	SP3	2	21	160	85
HAP1	SP3	2	21.25	165	90
HAP1	SP3	2	21.5	165	87
HAP1	SP3	2	21.75	163	87
HAP1	SP3	2	22	163	79
HAP1	SP3	2	22.25	172	83
HAP1	SP3	2	22.5	170	84
HAP1	SP3	2	22.75	173	89
HAP1	SP3	2	23	168	88
HAP1	SP3	2	23.25	172	89
HAP1	SP3	2	23.5	176	95
HAP1	SP3	2	23.75	177	91
HAP1	SP3	2	24	177	91
HAP1	SP3	2	24.25	183	97
HAP1	SP3	2	24.5	185	96
HAP1	SP3	2	24.75	192	91
HAP1-dGFP	CTRL	2	5	74	62
HAP1-dGFP	CTRL	2	5.25	75	58
HAP1-dGFP	CTRL	2	5.5	76	55
HAP1-dGFP	CTRL	2	5.75	76	63
HAP1-dGFP	CTRL	2	6	76	57
HAP1-dGFP	CTRL	2	6.25	77	61
HAP1-dGFP	CTRL	2	6.5	84	57
HAP1-dGFP	CTRL	2	6.75	73	54
HAP1-dGFP	CTRL	2	7	81	56
HAP1-dGFP	CTRL	2	7.25	80	58
HAP1-dGFP	CTRL	2	7.5	85	58
HAP1-dGFP	CTRL	2	7.75	87	61
HAP1-dGFP	CTRL	2	8	88	59
HAP1-dGFP	CTRL	2	8.25	89	55
HAP1-dGFP	CTRL	2	8.5	93	56
HAP1-dGFP	CTRL	2	8.75	86	64
HAP1-dGFP	CTRL	2	9	84	57
HAP1-dGFP	CTRL	2	9.25	87	59
HAP1-dGFP	CTRL	2	9.5	90	63
HAP1-dGFP	CTRL	2	9.75	90	57
HAP1-dGFP	CTRL	2	10	89	62
HAP1-dGFP	CTRL	2	10.25	85	63
HAP1-dGFP	CTRL	2	10.5	86	63
HAP1-dGFP	CTRL	2	10.75	85	60
HAP1-dGFP	CTRL	2	11	93	65
HAP1-dGFP	CTRL	2	11.25	93	66
HAP1-dGFP	CTRL	2	11.5	93	67
HAP1-dGFP	CTRL	2	11.75	96	61
HAP1-dGFP	CTRL	2	12	100	60
HAP1-dGFP	CTRL	2	12.25	100	58
HAP1-dGFP	CTRL	2	12.5	95	68
HAP1-dGFP	CTRL	2	12.75	90	63
HAP1-dGFP	CTRL	2	13	93	64
HAP1-dGFP	CTRL	2	13.25	90	65
HAP1-dGFP	CTRL	2	13.5	95	66
HAP1-dGFP	CTRL	2	13.75	97	66
HAP1-dGFP	CTRL	2	14	99	64
HAP1-dGFP	CTRL	2	14.25	102	64
HAP1-dGFP	CTRL	2	14.5	98	67
HAP1-dGFP	CTRL	2	14.75	102	65
HAP1-dGFP	CTRL	2	15	101	63
HAP1-dGFP	CTRL	2	15.25	109	63
HAP1-dGFP	CTRL	2	15.5	109	62
HAP1-dGFP	CTRL	2	15.75	106	64
HAP1-dGFP	CTRL	2	16	112	65
HAP1-dGFP	CTRL	2	16.25	113	67
HAP1-dGFP	CTRL	2	16.5	108	64
HAP1-dGFP	CTRL	2	16.75	107	63
HAP1-dGFP	CTRL	2	17	115	64
HAP1-dGFP	CTRL	2	17.25	112	66
HAP1-dGFP	CTRL	2	17.5	122	67
HAP1-dGFP	CTRL	2	17.75	122	63
HAP1-dGFP	CTRL	2	18	129	66
HAP1-dGFP	CTRL	2	18.25	122	71
HAP1-dGFP	CTRL	2	18.5	125	66
HAP1-dGFP	CTRL	2	18.75	124	67
HAP1-dGFP	CTRL	2	19	128	67
HAP1-dGFP	CTRL	2	19.25	134	74
HAP1-dGFP	CTRL	2	19.5	132	71
HAP1-dGFP	CTRL	2	19.75	136	74
HAP1-dGFP	CTRL	2	20	139	73
HAP1-dGFP	CTRL	2	20.25	139	78
HAP1-dGFP	CTRL	2	20.5	142	79
HAP1-dGFP	CTRL	2	20.75	144	77
HAP1-dGFP	CTRL	2	21	141	81
HAP1-dGFP	CTRL	2	21.25	140	77
HAP1-dGFP	CTRL	2	21.5	137	73
HAP1-dGFP	CTRL	2	21.75	151	75
HAP1-dGFP	CTRL	2	22	144	84
HAP1-dGFP	CTRL	2	22.25	144	82
HAP1-dGFP	CTRL	2	22.5	144	80
HAP1-dGFP	CTRL	2	22.75	145	86
HAP1-dGFP	CTRL	2	23	148	79
HAP1-dGFP	CTRL	2	23.25	146	77
HAP1-dGFP	CTRL	2	23.5	145	77
HAP1-dGFP	CTRL	2	23.75	145	71
HAP1-dGFP	CTRL	2	24	153	76
HAP1-dGFP	CTRL	2	24.25	153	80
HAP1-dGFP	CTRL	2	24.5	159	80
HAP1-dGFP	CTRL	2	24.75	158	80
HAP1-dGFP	SP1	2	5	26	13
HAP1-dGFP	SP1	2	5.25	23	13
HAP1-dGFP	SP1	2	5.5	28	12
HAP1-dGFP	SP1	2	5.75	29	13
HAP1-dGFP	SP1	2	6	31	12
HAP1-dGFP	SP1	2	6.25	28	12
HAP1-dGFP	SP1	2	6.5	33	13
HAP1-dGFP	SP1	2	6.75	35	12
HAP1-dGFP	SP1	2	7	38	11
HAP1-dGFP	SP1	2	7.25	37	11
HAP1-dGFP	SP1	2	7.5	43	12
HAP1-dGFP	SP1	2	7.75	45	13
HAP1-dGFP	SP1	2	8	48	12
HAP1-dGFP	SP1	2	8.25	52	16
HAP1-dGFP	SP1	2	8.5	56	13
HAP1-dGFP	SP1	2	8.75	57	16
HAP1-dGFP	SP1	2	9	58	15
HAP1-dGFP	SP1	2	9.25	65	15
HAP1-dGFP	SP1	2	9.5	77	13
HAP1-dGFP	SP1	2	9.75	77	14
HAP1-dGFP	SP1	2	10	91	14
HAP1-dGFP	SP1	2	10.25	91	12
HAP1-dGFP	SP1	2	10.5	95	12
HAP1-dGFP	SP1	2	10.75	98	14
HAP1-dGFP	SP1	2	11	105	13
HAP1-dGFP	SP1	2	11.25	106	13
HAP1-dGFP	SP1	2	11.5	111	14
HAP1-dGFP	SP1	2	11.75	114	15
HAP1-dGFP	SP1	2	12	123	15
HAP1-dGFP	SP1	2	12.25	135	14
HAP1-dGFP	SP1	2	12.5	131	14
HAP1-dGFP	SP1	2	12.75	134	15
HAP1-dGFP	SP1	2	13	133	14
HAP1-dGFP	SP1	2	13.25	136	14
HAP1-dGFP	SP1	2	13.5	141	15
HAP1-dGFP	SP1	2	13.75	153	15
HAP1-dGFP	SP1	2	14	156	16
HAP1-dGFP	SP1	2	14.25	158	16
HAP1-dGFP	SP1	2	14.5	155	17
HAP1-dGFP	SP1	2	14.75	156	18
HAP1-dGFP	SP1	2	15	154	19
HAP1-dGFP	SP1	2	15.25	155	18
HAP1-dGFP	SP1	2	15.5	161	19
HAP1-dGFP	SP1	2	15.75	162	18
HAP1-dGFP	SP1	2	16	163	17
HAP1-dGFP	SP1	2	16.25	165	18
HAP1-dGFP	SP1	2	16.5	167	17
HAP1-dGFP	SP1	2	16.75	170	18
HAP1-dGFP	SP1	2	17	178	18
HAP1-dGFP	SP1	2	17.25	175	19
HAP1-dGFP	SP1	2	17.5	178	19
HAP1-dGFP	SP1	2	17.75	181	21
HAP1-dGFP	SP1	2	18	178	22
HAP1-dGFP	SP1	2	18.25	181	25
HAP1-dGFP	SP1	2	18.5	182	26
HAP1-dGFP	SP1	2	18.75	184	28
HAP1-dGFP	SP1	2	19	183	29
HAP1-dGFP	SP1	2	19.25	181	31
HAP1-dGFP	SP1	2	19.5	184	30
HAP1-dGFP	SP1	2	19.75	184	30
HAP1-dGFP	SP1	2	20	184	31
HAP1-dGFP	SP1	2	20.25	181	33
HAP1-dGFP	SP1	2	20.5	187	35
HAP1-dGFP	SP1	2	20.75	191	38
HAP1-dGFP	SP1	2	21	188	36
HAP1-dGFP	SP1	2	21.25	190	37
HAP1-dGFP	SP1	2	21.5	194	40
HAP1-dGFP	SP1	2	21.75	193	40
HAP1-dGFP	SP1	2	22	201	41
HAP1-dGFP	SP1	2	22.25	203	43
HAP1-dGFP	SP1	2	22.5	203	42
HAP1-dGFP	SP1	2	22.75	210	45
HAP1-dGFP	SP1	2	23	208	48
HAP1-dGFP	SP1	2	23.25	214	47
HAP1-dGFP	SP1	2	23.5	211	49
HAP1-dGFP	SP1	2	23.75	213	53
HAP1-dGFP	SP1	2	24	217	59
HAP1-dGFP	SP1	2	24.25	216	58
HAP1-dGFP	SP1	2	24.5	227	61
HAP1-dGFP	SP1	2	24.75	226	69
HAP1-dGFP	SP2	2	5	74	50
HAP1-dGFP	SP2	2	5.25	74	46
HAP1-dGFP	SP2	2	5.5	75	45
HAP1-dGFP	SP2	2	5.75	80	44
HAP1-dGFP	SP2	2	6	76	45
HAP1-dGFP	SP2	2	6.25	76	42
HAP1-dGFP	SP2	2	6.5	82	40
HAP1-dGFP	SP2	2	6.75	82	42
HAP1-dGFP	SP2	2	7	88	42
HAP1-dGFP	SP2	2	7.25	91	44
HAP1-dGFP	SP2	2	7.5	99	47
HAP1-dGFP	SP2	2	7.75	104	44
HAP1-dGFP	SP2	2	8	111	46
HAP1-dGFP	SP2	2	8.25	125	39
HAP1-dGFP	SP2	2	8.5	130	43
HAP1-dGFP	SP2	2	8.75	131	47
HAP1-dGFP	SP2	2	9	134	45
HAP1-dGFP	SP2	2	9.25	145	46
HAP1-dGFP	SP2	2	9.5	150	44
HAP1-dGFP	SP2	2	9.75	159	47
HAP1-dGFP	SP2	2	10	173	47
HAP1-dGFP	SP2	2	10.25	175	41
HAP1-dGFP	SP2	2	10.5	179	46
HAP1-dGFP	SP2	2	10.75	183	48
HAP1-dGFP	SP2	2	11	193	47
HAP1-dGFP	SP2	2	11.25	194	48
HAP1-dGFP	SP2	2	11.5	197	47
HAP1-dGFP	SP2	2	11.75	205	45
HAP1-dGFP	SP2	2	12	211	50
HAP1-dGFP	SP2	2	12.25	217	52
HAP1-dGFP	SP2	2	12.5	215	47
HAP1-dGFP	SP2	2	12.75	227	45
HAP1-dGFP	SP2	2	13	232	51
HAP1-dGFP	SP2	2	13.25	233	51
HAP1-dGFP	SP2	2	13.5	237	48
HAP1-dGFP	SP2	2	13.75	249	46
HAP1-dGFP	SP2	2	14	245	52
HAP1-dGFP	SP2	2	14.25	249	45
HAP1-dGFP	SP2	2	14.5	257	43
HAP1-dGFP	SP2	2	14.75	254	47
HAP1-dGFP	SP2	2	15	257	52
HAP1-dGFP	SP2	2	15.25	270	50
HAP1-dGFP	SP2	2	15.5	258	55
HAP1-dGFP	SP2	2	15.75	265	57
HAP1-dGFP	SP2	2	16	271	54
HAP1-dGFP	SP2	2	16.25	281	59
HAP1-dGFP	SP2	2	16.5	275	61
HAP1-dGFP	SP2	2	16.75	281	60
HAP1-dGFP	SP2	2	17	287	61
HAP1-dGFP	SP2	2	17.25	287	66
HAP1-dGFP	SP2	2	17.5	305	63
HAP1-dGFP	SP2	2	17.75	311	67
HAP1-dGFP	SP2	2	18	315	69
HAP1-dGFP	SP2	2	18.25	308	69
HAP1-dGFP	SP2	2	18.5	305	67
HAP1-dGFP	SP2	2	18.75	313	70
HAP1-dGFP	SP2	2	19	318	70
HAP1-dGFP	SP2	2	19.25	317	75
HAP1-dGFP	SP2	2	19.5	322	76
HAP1-dGFP	SP2	2	19.75	330	73
HAP1-dGFP	SP2	2	20	325	76
HAP1-dGFP	SP2	2	20.25	328	74
HAP1-dGFP	SP2	2	20.5	327	73
HAP1-dGFP	SP2	2	20.75	329	77
HAP1-dGFP	SP2	2	21	337	81
HAP1-dGFP	SP2	2	21.25	336	83
HAP1-dGFP	SP2	2	21.5	323	84
HAP1-dGFP	SP2	2	21.75	326	86
HAP1-dGFP	SP2	2	22	325	85
HAP1-dGFP	SP2	2	22.25	331	85
HAP1-dGFP	SP2	2	22.5	330	91
HAP1-dGFP	SP2	2	22.75	334	99
HAP1-dGFP	SP2	2	23	331	94
HAP1-dGFP	SP2	2	23.25	329	93
HAP1-dGFP	SP2	2	23.5	338	95
HAP1-dGFP	SP2	2	23.75	335	98
HAP1-dGFP	SP2	2	24	337	95
HAP1-dGFP	SP2	2	24.25	336	98
HAP1-dGFP	SP2	2	24.5	342	97
HAP1-dGFP	SP2	2	24.75	340	103
HAP1-dGFP	SP3	2	5	86	53
HAP1-dGFP	SP3	2	5.25	82	53
HAP1-dGFP	SP3	2	5.5	85	50
HAP1-dGFP	SP3	2	5.75	82	51
HAP1-dGFP	SP3	2	6	85	49
HAP1-dGFP	SP3	2	6.25	85	47
HAP1-dGFP	SP3	2	6.5	85	49
HAP1-dGFP	SP3	2	6.75	89	47
HAP1-dGFP	SP3	2	7	93	47
HAP1-dGFP	SP3	2	7.25	98	46
HAP1-dGFP	SP3	2	7.5	102	43
HAP1-dGFP	SP3	2	7.75	107	46
HAP1-dGFP	SP3	2	8	115	46
HAP1-dGFP	SP3	2	8.25	120	44
HAP1-dGFP	SP3	2	8.5	122	47
HAP1-dGFP	SP3	2	8.75	138	47
HAP1-dGFP	SP3	2	9	134	49
HAP1-dGFP	SP3	2	9.25	146	46
HAP1-dGFP	SP3	2	9.5	150	44
HAP1-dGFP	SP3	2	9.75	161	45
HAP1-dGFP	SP3	2	10	167	46
HAP1-dGFP	SP3	2	10.25	169	42
HAP1-dGFP	SP3	2	10.5	180	41
HAP1-dGFP	SP3	2	10.75	186	48
HAP1-dGFP	SP3	2	11	191	47
HAP1-dGFP	SP3	2	11.25	194	46
HAP1-dGFP	SP3	2	11.5	200	50
HAP1-dGFP	SP3	2	11.75	200	50
HAP1-dGFP	SP3	2	12	203	51
HAP1-dGFP	SP3	2	12.25	203	48
HAP1-dGFP	SP3	2	12.5	211	48
HAP1-dGFP	SP3	2	12.75	218	52
HAP1-dGFP	SP3	2	13	232	55
HAP1-dGFP	SP3	2	13.25	228	54
HAP1-dGFP	SP3	2	13.5	238	54
HAP1-dGFP	SP3	2	13.75	240	57
HAP1-dGFP	SP3	2	14	239	56
HAP1-dGFP	SP3	2	14.25	245	61
HAP1-dGFP	SP3	2	14.5	246	61
HAP1-dGFP	SP3	2	14.75	254	60
HAP1-dGFP	SP3	2	15	256	61
HAP1-dGFP	SP3	2	15.25	264	63
HAP1-dGFP	SP3	2	15.5	264	67
HAP1-dGFP	SP3	2	15.75	269	65
HAP1-dGFP	SP3	2	16	273	71
HAP1-dGFP	SP3	2	16.25	268	74
HAP1-dGFP	SP3	2	16.5	273	67
HAP1-dGFP	SP3	2	16.75	283	68
HAP1-dGFP	SP3	2	17	284	73
HAP1-dGFP	SP3	2	17.25	283	71
HAP1-dGFP	SP3	2	17.5	294	71
HAP1-dGFP	SP3	2	17.75	292	78
HAP1-dGFP	SP3	2	18	300	72
HAP1-dGFP	SP3	2	18.25	300	78
HAP1-dGFP	SP3	2	18.5	297	82
HAP1-dGFP	SP3	2	18.75	294	84
HAP1-dGFP	SP3	2	19	297	85
HAP1-dGFP	SP3	2	19.25	310	89
HAP1-dGFP	SP3	2	19.5	313	88
HAP1-dGFP	SP3	2	19.75	317	91
HAP1-dGFP	SP3	2	20	321	93
HAP1-dGFP	SP3	2	20.25	314	105
HAP1-dGFP	SP3	2	20.5	310	105
HAP1-dGFP	SP3	2	20.75	303	105
HAP1-dGFP	SP3	2	21	308	108
HAP1-dGFP	SP3	2	21.25	305	112
HAP1-dGFP	SP3	2	21.5	321	112
HAP1-dGFP	SP3	2	21.75	316	112
HAP1-dGFP	SP3	2	22	320	113
HAP1-dGFP	SP3	2	22.25	341	116
HAP1-dGFP	SP3	2	22.5	336	117
HAP1-dGFP	SP3	2	22.75	331	121
HAP1-dGFP	SP3	2	23	340	125
HAP1-dGFP	SP3	2	23.25	339	128
HAP1-dGFP	SP3	2	23.5	342	123
HAP1-dGFP	SP3	2	23.75	340	131
HAP1-dGFP	SP3	2	24	356	130
HAP1-dGFP	SP3	2	24.25	349	136
HAP1-dGFP	SP3	2	24.5	345	145
HAP1-dGFP	SP3	2	24.75	339	145
HAP1	CTRL	3	4.25	96	80
HAP1	CTRL	3	4.5	102	81
HAP1	CTRL	3	4.75	104	82
HAP1	CTRL	3	5	107	83
HAP1	CTRL	3	5.25	104	84
HAP1	CTRL	3	5.5	107	87
HAP1	CTRL	3	5.75	111	85
HAP1	CTRL	3	6	110	84
HAP1	CTRL	3	6.25	110	85
HAP1	CTRL	3	6.5	109	85
HAP1	CTRL	3	6.75	104	85
HAP1	CTRL	3	7	113	85
HAP1	CTRL	3	7.25	104	82
HAP1	CTRL	3	7.5	106	81
HAP1	CTRL	3	7.75	105	83
HAP1	CTRL	3	8	107	84
HAP1	CTRL	3	8.25	114	81
HAP1	CTRL	3	8.5	114	81
HAP1	CTRL	3	8.75	119	80
HAP1	CTRL	3	9	113	81
HAP1	CTRL	3	9.25	120	79
HAP1	CTRL	3	9.5	123	81
HAP1	CTRL	3	9.75	117	79
HAP1	CTRL	3	10	118	81
HAP1	CTRL	3	10.25	113	81
HAP1	CTRL	3	10.5	112	79
HAP1	CTRL	3	10.75	118	83
HAP1	CTRL	3	11	119	81
HAP1	CTRL	3	11.25	116	83
HAP1	CTRL	3	11.5	118	80
HAP1	CTRL	3	11.75	122	81
HAP1	CTRL	3	12	122	79
HAP1	CTRL	3	12.25	120	80
HAP1	CTRL	3	12.5	119	79
HAP1	CTRL	3	12.75	116	81
HAP1	CTRL	3	13	126	84
HAP1	CTRL	3	13.25	123	84
HAP1	CTRL	3	13.5	119	83
HAP1	CTRL	3	13.75	120	85
HAP1	CTRL	3	14	127	84
HAP1	CTRL	3	14.25	130	84
HAP1	CTRL	3	14.5	126	85
HAP1	CTRL	3	14.75	128	83
HAP1	CTRL	3	15	132	86
HAP1	CTRL	3	15.25	129	87
HAP1	CTRL	3	15.5	124	85
HAP1	CTRL	3	15.75	132	83
HAP1	CTRL	3	16	125	86
HAP1	CTRL	3	16.25	133	85
HAP1	CTRL	3	16.5	128	86
HAP1	CTRL	3	16.75	130	88
HAP1	CTRL	3	17	135	85
HAP1	CTRL	3	17.25	134	86
HAP1	CTRL	3	17.5	137	88
HAP1	CTRL	3	17.75	135	88
HAP1	CTRL	3	18	137	87
HAP1	CTRL	3	18.25	133	88
HAP1	CTRL	3	18.5	131	90
HAP1	CTRL	3	18.75	134	89
HAP1	CTRL	3	19	137	91
HAP1	CTRL	3	19.25	136	89
HAP1	CTRL	3	19.5	140	85
HAP1	CTRL	3	19.75	132	88
HAP1	CTRL	3	20	134	89
HAP1	CTRL	3	20.25	134	86
HAP1	CTRL	3	20.5	142	88
HAP1	CTRL	3	20.75	140	88
HAP1	CTRL	3	21	137	88
HAP1	CTRL	3	21.25	138	88
HAP1	CTRL	3	21.5	128	85
HAP1	CTRL	3	21.75	125	86
HAP1	CTRL	3	22	136	82
HAP1	CTRL	3	22.25	132	83
HAP1	CTRL	3	22.5	138	84
HAP1	CTRL	3	22.75	142	86
HAP1	CTRL	3	23	137	87
HAP1	CTRL	3	23.25	141	84
HAP1	CTRL	3	23.5	133	79
HAP1	CTRL	3	23.75	132	83
HAP1	CTRL	3	24	142	81
HAP1	CTRL	3	24.25	140	83
HAP1	CTRL	3	24.5	145	87
HAP1	CTRL	3	24.75	147	89
HAP1	SP1	3	4.25	100	78
HAP1	SP1	3	4.5	98	79
HAP1	SP1	3	4.75	99	80
HAP1	SP1	3	5	103	81
HAP1	SP1	3	5.25	108	78
HAP1	SP1	3	5.5	108	80
HAP1	SP1	3	5.75	101	80
HAP1	SP1	3	6	106	80
HAP1	SP1	3	6.25	113	79
HAP1	SP1	3	6.5	110	82
HAP1	SP1	3	6.75	112	79
HAP1	SP1	3	7	108	81
HAP1	SP1	3	7.25	110	80
HAP1	SP1	3	7.5	112	77
HAP1	SP1	3	7.75	111	79
HAP1	SP1	3	8	115	75
HAP1	SP1	3	8.25	111	74
HAP1	SP1	3	8.5	118	79
HAP1	SP1	3	8.75	120	80
HAP1	SP1	3	9	114	81
HAP1	SP1	3	9.25	123	81
HAP1	SP1	3	9.5	126	81
HAP1	SP1	3	9.75	125	83
HAP1	SP1	3	10	126	83
HAP1	SP1	3	10.25	126	84
HAP1	SP1	3	10.5	135	83
HAP1	SP1	3	10.75	135	85
HAP1	SP1	3	11	136	82
HAP1	SP1	3	11.25	134	82
HAP1	SP1	3	11.5	133	81
HAP1	SP1	3	11.75	138	84
HAP1	SP1	3	12	139	77
HAP1	SP1	3	12.25	145	78
HAP1	SP1	3	12.5	140	80
HAP1	SP1	3	12.75	138	79
HAP1	SP1	3	13	142	82
HAP1	SP1	3	13.25	139	83
HAP1	SP1	3	13.5	142	81
HAP1	SP1	3	13.75	141	76
HAP1	SP1	3	14	141	77
HAP1	SP1	3	14.25	138	72
HAP1	SP1	3	14.5	150	73
HAP1	SP1	3	14.75	144	80
HAP1	SP1	3	15	147	81
HAP1	SP1	3	15.25	146	81
HAP1	SP1	3	15.5	147	84
HAP1	SP1	3	15.75	148	85
HAP1	SP1	3	16	152	90
HAP1	SP1	3	16.25	156	90
HAP1	SP1	3	16.5	155	91
HAP1	SP1	3	16.75	152	89
HAP1	SP1	3	17	145	90
HAP1	SP1	3	17.25	144	89
HAP1	SP1	3	17.5	146	90
HAP1	SP1	3	17.75	148	96
HAP1	SP1	3	18	142	90
HAP1	SP1	3	18.25	146	97
HAP1	SP1	3	18.5	148	100
HAP1	SP1	3	18.75	144	94
HAP1	SP1	3	19	148	93
HAP1	SP1	3	19.25	145	91
HAP1	SP1	3	19.5	150	90
HAP1	SP1	3	19.75	151	93
HAP1	SP1	3	20	148	95
HAP1	SP1	3	20.25	162	93
HAP1	SP1	3	20.5	154	99
HAP1	SP1	3	20.75	152	101
HAP1	SP1	3	21	149	96
HAP1	SP1	3	21.25	149	102
HAP1	SP1	3	21.5	163	102
HAP1	SP1	3	21.75	152	104
HAP1	SP1	3	22	166	101
HAP1	SP1	3	22.25	168	101
HAP1	SP1	3	22.5	163	99
HAP1	SP1	3	22.75	159	102
HAP1	SP1	3	23	160	98
HAP1	SP1	3	23.25	167	105
HAP1	SP1	3	23.5	166	100
HAP1	SP1	3	23.75	166	100
HAP1	SP1	3	24	160	104
HAP1	SP1	3	24.25	161	107
HAP1	SP1	3	24.5	169	107
HAP1	SP1	3	24.75	168	110
HAP1	SP2	3	4.25	87	58
HAP1	SP2	3	4.5	80	59
HAP1	SP2	3	4.75	83	60
HAP1	SP2	3	5	92	61
HAP1	SP2	3	5.25	89	62
HAP1	SP2	3	5.5	91	62
HAP1	SP2	3	5.75	90	62
HAP1	SP2	3	6	93	62
HAP1	SP2	3	6.25	92	62
HAP1	SP2	3	6.5	93	61
HAP1	SP2	3	6.75	98	61
HAP1	SP2	3	7	103	60
HAP1	SP2	3	7.25	97	63
HAP1	SP2	3	7.5	94	63
HAP1	SP2	3	7.75	100	63
HAP1	SP2	3	8	108	65
HAP1	SP2	3	8.25	106	65
HAP1	SP2	3	8.5	108	63
HAP1	SP2	3	8.75	113	64
HAP1	SP2	3	9	107	64
HAP1	SP2	3	9.25	115	65
HAP1	SP2	3	9.5	113	63
HAP1	SP2	3	9.75	120	67
HAP1	SP2	3	10	120	69
HAP1	SP2	3	10.25	131	70
HAP1	SP2	3	10.5	139	72
HAP1	SP2	3	10.75	135	69
HAP1	SP2	3	11	141	71
HAP1	SP2	3	11.25	145	70
HAP1	SP2	3	11.5	150	73
HAP1	SP2	3	11.75	148	72
HAP1	SP2	3	12	151	73
HAP1	SP2	3	12.25	151	72
HAP1	SP2	3	12.5	154	71
HAP1	SP2	3	12.75	157	75
HAP1	SP2	3	13	164	71
HAP1	SP2	3	13.25	161	71
HAP1	SP2	3	13.5	157	71
HAP1	SP2	3	13.75	167	78
HAP1	SP2	3	14	158	78
HAP1	SP2	3	14.25	155	78
HAP1	SP2	3	14.5	156	80
HAP1	SP2	3	14.75	160	82
HAP1	SP2	3	15	161	79
HAP1	SP2	3	15.25	164	78
HAP1	SP2	3	15.5	168	80
HAP1	SP2	3	15.75	172	82
HAP1	SP2	3	16	181	86
HAP1	SP2	3	16.25	172	83
HAP1	SP2	3	16.5	176	80
HAP1	SP2	3	16.75	171	86
HAP1	SP2	3	17	176	82
HAP1	SP2	3	17.25	172	84
HAP1	SP2	3	17.5	173	85
HAP1	SP2	3	17.75	170	79
HAP1	SP2	3	18	168	82
HAP1	SP2	3	18.25	167	82
HAP1	SP2	3	18.5	174	82
HAP1	SP2	3	18.75	179	79
HAP1	SP2	3	19	176	85
HAP1	SP2	3	19.25	176	84
HAP1	SP2	3	19.5	184	82
HAP1	SP2	3	19.75	187	81
HAP1	SP2	3	20	188	84
HAP1	SP2	3	20.25	184	83
HAP1	SP2	3	20.5	190	82
HAP1	SP2	3	20.75	191	84
HAP1	SP2	3	21	180	85
HAP1	SP2	3	21.25	186	87
HAP1	SP2	3	21.5	192	86
HAP1	SP2	3	21.75	191	88
HAP1	SP2	3	22	190	85
HAP1	SP2	3	22.25	196	86
HAP1	SP2	3	22.5	192	88
HAP1	SP2	3	22.75	187	88
HAP1	SP2	3	23	185	90
HAP1	SP2	3	23.25	185	87
HAP1	SP2	3	23.5	189	92
HAP1	SP2	3	23.75	187	95
HAP1	SP2	3	24	186	94
HAP1	SP2	3	24.25	199	98
HAP1	SP2	3	24.5	191	92
HAP1	SP2	3	24.75	195	91
HAP1	SP3	3	4.25	91	74
HAP1	SP3	3	4.5	90	73
HAP1	SP3	3	4.75	90	73
HAP1	SP3	3	5	88	72
HAP1	SP3	3	5.25	92	77
HAP1	SP3	3	5.5	95	76
HAP1	SP3	3	5.75	93	76
HAP1	SP3	3	6	93	74
HAP1	SP3	3	6.25	96	73
HAP1	SP3	3	6.5	90	75
HAP1	SP3	3	6.75	95	74
HAP1	SP3	3	7	103	79
HAP1	SP3	3	7.25	101	77
HAP1	SP3	3	7.5	104	78
HAP1	SP3	3	7.75	104	76
HAP1	SP3	3	8	104	80
HAP1	SP3	3	8.25	105	77
HAP1	SP3	3	8.5	108	79
HAP1	SP3	3	8.75	105	79
HAP1	SP3	3	9	112	78
HAP1	SP3	3	9.25	103	81
HAP1	SP3	3	9.5	108	80
HAP1	SP3	3	9.75	110	81
HAP1	SP3	3	10	108	81
HAP1	SP3	3	10.25	109	78
HAP1	SP3	3	10.5	112	76
HAP1	SP3	3	10.75	117	77
HAP1	SP3	3	11	117	76
HAP1	SP3	3	11.25	117	78
HAP1	SP3	3	11.5	115	82
HAP1	SP3	3	11.75	117	82
HAP1	SP3	3	12	117	81
HAP1	SP3	3	12.25	115	83
HAP1	SP3	3	12.5	114	81
HAP1	SP3	3	12.75	116	80
HAP1	SP3	3	13	120	82
HAP1	SP3	3	13.25	121	81
HAP1	SP3	3	13.5	123	84
HAP1	SP3	3	13.75	120	82
HAP1	SP3	3	14	121	82
HAP1	SP3	3	14.25	126	81
HAP1	SP3	3	14.5	124	88
HAP1	SP3	3	14.75	120	82
HAP1	SP3	3	15	118	83
HAP1	SP3	3	15.25	120	80
HAP1	SP3	3	15.5	119	85
HAP1	SP3	3	15.75	127	86
HAP1	SP3	3	16	122	88
HAP1	SP3	3	16.25	126	89
HAP1	SP3	3	16.5	122	91
HAP1	SP3	3	16.75	125	92
HAP1	SP3	3	17	125	88
HAP1	SP3	3	17.25	123	87
HAP1	SP3	3	17.5	125	86
HAP1	SP3	3	17.75	124	89
HAP1	SP3	3	18	122	88
HAP1	SP3	3	18.25	118	84
HAP1	SP3	3	18.5	120	87
HAP1	SP3	3	18.75	122	86
HAP1	SP3	3	19	126	86
HAP1	SP3	3	19.25	119	84
HAP1	SP3	3	19.5	117	85
HAP1	SP3	3	19.75	121	84
HAP1	SP3	3	20	122	88
HAP1	SP3	3	20.25	125	87
HAP1	SP3	3	20.5	122	87
HAP1	SP3	3	20.75	125	89
HAP1	SP3	3	21	126	88
HAP1	SP3	3	21.25	124	94
HAP1	SP3	3	21.5	129	89
HAP1	SP3	3	21.75	127	95
HAP1	SP3	3	22	127	93
HAP1	SP3	3	22.25	125	92
HAP1	SP3	3	22.5	128	87
HAP1	SP3	3	22.75	129	91
HAP1	SP3	3	23	136	93
HAP1	SP3	3	23.25	133	94
HAP1	SP3	3	23.5	127	94
HAP1	SP3	3	23.75	133	92
HAP1	SP3	3	24	125	92
HAP1	SP3	3	24.25	126	97
HAP1	SP3	3	24.5	121	100
HAP1	SP3	3	24.75	126	98
HAP1-dGFP	CTRL	3	4.25	72	71
HAP1-dGFP	CTRL	3	4.5	73	70
HAP1-dGFP	CTRL	3	4.75	76	73
HAP1-dGFP	CTRL	3	5	76	74
HAP1-dGFP	CTRL	3	5.25	84	72
HAP1-dGFP	CTRL	3	5.5	85	75
HAP1-dGFP	CTRL	3	5.75	87	74
HAP1-dGFP	CTRL	3	6	85	75
HAP1-dGFP	CTRL	3	6.25	82	75
HAP1-dGFP	CTRL	3	6.5	83	75
HAP1-dGFP	CTRL	3	6.75	84	74
HAP1-dGFP	CTRL	3	7	84	77
HAP1-dGFP	CTRL	3	7.25	91	72
HAP1-dGFP	CTRL	3	7.5	81	74
HAP1-dGFP	CTRL	3	7.75	74	74
HAP1-dGFP	CTRL	3	8	84	65
HAP1-dGFP	CTRL	3	8.25	85	72
HAP1-dGFP	CTRL	3	8.5	91	72
HAP1-dGFP	CTRL	3	8.75	92	75
HAP1-dGFP	CTRL	3	9	93	74
HAP1-dGFP	CTRL	3	9.25	92	71
HAP1-dGFP	CTRL	3	9.5	92	72
HAP1-dGFP	CTRL	3	9.75	95	75
HAP1-dGFP	CTRL	3	10	89	76
HAP1-dGFP	CTRL	3	10.25	94	72
HAP1-dGFP	CTRL	3	10.5	95	75
HAP1-dGFP	CTRL	3	10.75	94	72
HAP1-dGFP	CTRL	3	11	96	77
HAP1-dGFP	CTRL	3	11.25	100	76
HAP1-dGFP	CTRL	3	11.5	99	75
HAP1-dGFP	CTRL	3	11.75	100	72
HAP1-dGFP	CTRL	3	12	105	77
HAP1-dGFP	CTRL	3	12.25	110	75
HAP1-dGFP	CTRL	3	12.5	111	75
HAP1-dGFP	CTRL	3	12.75	103	73
HAP1-dGFP	CTRL	3	13	108	73
HAP1-dGFP	CTRL	3	13.25	107	74
HAP1-dGFP	CTRL	3	13.5	109	76
HAP1-dGFP	CTRL	3	13.75	107	78
HAP1-dGFP	CTRL	3	14	112	72
HAP1-dGFP	CTRL	3	14.25	111	74
HAP1-dGFP	CTRL	3	14.5	111	71
HAP1-dGFP	CTRL	3	14.75	107	73
HAP1-dGFP	CTRL	3	15	113	75
HAP1-dGFP	CTRL	3	15.25	109	74
HAP1-dGFP	CTRL	3	15.5	112	73
HAP1-dGFP	CTRL	3	15.75	114	78
HAP1-dGFP	CTRL	3	16	124	83
HAP1-dGFP	CTRL	3	16.25	122	80
HAP1-dGFP	CTRL	3	16.5	126	85
HAP1-dGFP	CTRL	3	16.75	132	81
HAP1-dGFP	CTRL	3	17	128	80
HAP1-dGFP	CTRL	3	17.25	126	73
HAP1-dGFP	CTRL	3	17.5	133	84
HAP1-dGFP	CTRL	3	17.75	130	85
HAP1-dGFP	CTRL	3	18	130	82
HAP1-dGFP	CTRL	3	18.25	128	81
HAP1-dGFP	CTRL	3	18.5	137	81
HAP1-dGFP	CTRL	3	18.75	132	83
HAP1-dGFP	CTRL	3	19	145	86
HAP1-dGFP	CTRL	3	19.25	141	84
HAP1-dGFP	CTRL	3	19.5	136	88
HAP1-dGFP	CTRL	3	19.75	133	87
HAP1-dGFP	CTRL	3	20	136	84
HAP1-dGFP	CTRL	3	20.25	138	84
HAP1-dGFP	CTRL	3	20.5	141	86
HAP1-dGFP	CTRL	3	20.75	146	87
HAP1-dGFP	CTRL	3	21	146	85
HAP1-dGFP	CTRL	3	21.25	151	88
HAP1-dGFP	CTRL	3	21.5	153	87
HAP1-dGFP	CTRL	3	21.75	149	86
HAP1-dGFP	CTRL	3	22	156	88
HAP1-dGFP	CTRL	3	22.25	150	89
HAP1-dGFP	CTRL	3	22.5	153	88
HAP1-dGFP	CTRL	3	22.75	154	94
HAP1-dGFP	CTRL	3	23	155	95
HAP1-dGFP	CTRL	3	23.25	160	95
HAP1-dGFP	CTRL	3	23.5	152	95
HAP1-dGFP	CTRL	3	23.75	152	95
HAP1-dGFP	CTRL	3	24	154	97
HAP1-dGFP	CTRL	3	24.25	155	94
HAP1-dGFP	CTRL	3	24.5	161	94
HAP1-dGFP	CTRL	3	24.75	162	103
HAP1-dGFP	SP1	3	4.25	56	39
HAP1-dGFP	SP1	3	4.5	55	39
HAP1-dGFP	SP1	3	4.75	56	40
HAP1-dGFP	SP1	3	5	57	40
HAP1-dGFP	SP1	3	5.25	61	40
HAP1-dGFP	SP1	3	5.5	62	40
HAP1-dGFP	SP1	3	5.75	62	40
HAP1-dGFP	SP1	3	6	64	39
HAP1-dGFP	SP1	3	6.25	64	39
HAP1-dGFP	SP1	3	6.5	64	40
HAP1-dGFP	SP1	3	6.75	74	39
HAP1-dGFP	SP1	3	7	69	41
HAP1-dGFP	SP1	3	7.25	75	40
HAP1-dGFP	SP1	3	7.5	75	39
HAP1-dGFP	SP1	3	7.75	77	38
HAP1-dGFP	SP1	3	8	83	39
HAP1-dGFP	SP1	3	8.25	97	37
HAP1-dGFP	SP1	3	8.5	98	40
HAP1-dGFP	SP1	3	8.75	103	41
HAP1-dGFP	SP1	3	9	103	40
HAP1-dGFP	SP1	3	9.25	105	38
HAP1-dGFP	SP1	3	9.5	109	39
HAP1-dGFP	SP1	3	9.75	118	39
HAP1-dGFP	SP1	3	10	119	39
HAP1-dGFP	SP1	3	10.25	121	40
HAP1-dGFP	SP1	3	10.5	130	40
HAP1-dGFP	SP1	3	10.75	137	42
HAP1-dGFP	SP1	3	11	151	41
HAP1-dGFP	SP1	3	11.25	157	40
HAP1-dGFP	SP1	3	11.5	157	42
HAP1-dGFP	SP1	3	11.75	163	44
HAP1-dGFP	SP1	3	12	174	45
HAP1-dGFP	SP1	3	12.25	181	41
HAP1-dGFP	SP1	3	12.5	191	42
HAP1-dGFP	SP1	3	12.75	191	44
HAP1-dGFP	SP1	3	13	191	42
HAP1-dGFP	SP1	3	13.25	200	43
HAP1-dGFP	SP1	3	13.5	207	46
HAP1-dGFP	SP1	3	13.75	206	43
HAP1-dGFP	SP1	3	14	213	44
HAP1-dGFP	SP1	3	14.25	212	45
HAP1-dGFP	SP1	3	14.5	226	47
HAP1-dGFP	SP1	3	14.75	232	48
HAP1-dGFP	SP1	3	15	230	51
HAP1-dGFP	SP1	3	15.25	227	50
HAP1-dGFP	SP1	3	15.5	234	48
HAP1-dGFP	SP1	3	15.75	234	51
HAP1-dGFP	SP1	3	16	229	54
HAP1-dGFP	SP1	3	16.25	233	58
HAP1-dGFP	SP1	3	16.5	232	55
HAP1-dGFP	SP1	3	16.75	234	57
HAP1-dGFP	SP1	3	17	236	62
HAP1-dGFP	SP1	3	17.25	236	63
HAP1-dGFP	SP1	3	17.5	235	62
HAP1-dGFP	SP1	3	17.75	232	64
HAP1-dGFP	SP1	3	18	236	69
HAP1-dGFP	SP1	3	18.25	234	67
HAP1-dGFP	SP1	3	18.5	233	70
HAP1-dGFP	SP1	3	18.75	231	73
HAP1-dGFP	SP1	3	19	228	70
HAP1-dGFP	SP1	3	19.25	235	69
HAP1-dGFP	SP1	3	19.5	238	71
HAP1-dGFP	SP1	3	19.75	239	74
HAP1-dGFP	SP1	3	20	232	75
HAP1-dGFP	SP1	3	20.25	234	75
HAP1-dGFP	SP1	3	20.5	228	77
HAP1-dGFP	SP1	3	20.75	227	77
HAP1-dGFP	SP1	3	21	235	78
HAP1-dGFP	SP1	3	21.25	232	74
HAP1-dGFP	SP1	3	21.5	238	83
HAP1-dGFP	SP1	3	21.75	229	84
HAP1-dGFP	SP1	3	22	227	90
HAP1-dGFP	SP1	3	22.25	240	91
HAP1-dGFP	SP1	3	22.5	229	89
HAP1-dGFP	SP1	3	22.75	231	92
HAP1-dGFP	SP1	3	23	237	88
HAP1-dGFP	SP1	3	23.25	235	92
HAP1-dGFP	SP1	3	23.5	238	100
HAP1-dGFP	SP1	3	23.75	235	96
HAP1-dGFP	SP1	3	24	231	98
HAP1-dGFP	SP1	3	24.25	243	101
HAP1-dGFP	SP1	3	24.5	241	97
HAP1-dGFP	SP1	3	24.75	242	100
HAP1-dGFP	SP2	3	4.25	104	75
HAP1-dGFP	SP2	3	4.5	96	78
HAP1-dGFP	SP2	3	4.75	97	76
HAP1-dGFP	SP2	3	5	96	78
HAP1-dGFP	SP2	3	5.25	103	76
HAP1-dGFP	SP2	3	5.5	104	77
HAP1-dGFP	SP2	3	5.75	103	76
HAP1-dGFP	SP2	3	6	104	73
HAP1-dGFP	SP2	3	6.25	106	75
HAP1-dGFP	SP2	3	6.5	102	73
HAP1-dGFP	SP2	3	6.75	105	74
HAP1-dGFP	SP2	3	7	105	75
HAP1-dGFP	SP2	3	7.25	107	74
HAP1-dGFP	SP2	3	7.5	111	75
HAP1-dGFP	SP2	3	7.75	113	75
HAP1-dGFP	SP2	3	8	117	73
HAP1-dGFP	SP2	3	8.25	124	77
HAP1-dGFP	SP2	3	8.5	129	75
HAP1-dGFP	SP2	3	8.75	137	79
HAP1-dGFP	SP2	3	9	136	73
HAP1-dGFP	SP2	3	9.25	151	78
HAP1-dGFP	SP2	3	9.5	155	79
HAP1-dGFP	SP2	3	9.75	161	77
HAP1-dGFP	SP2	3	10	168	75
HAP1-dGFP	SP2	3	10.25	172	76
HAP1-dGFP	SP2	3	10.5	176	75
HAP1-dGFP	SP2	3	10.75	187	75
HAP1-dGFP	SP2	3	11	197	74
HAP1-dGFP	SP2	3	11.25	192	75
HAP1-dGFP	SP2	3	11.5	194	77
HAP1-dGFP	SP2	3	11.75	207	77
HAP1-dGFP	SP2	3	12	205	77
HAP1-dGFP	SP2	3	12.25	212	79
HAP1-dGFP	SP2	3	12.5	212	79
HAP1-dGFP	SP2	3	12.75	215	80
HAP1-dGFP	SP2	3	13	222	79
HAP1-dGFP	SP2	3	13.25	221	77
HAP1-dGFP	SP2	3	13.5	228	78
HAP1-dGFP	SP2	3	13.75	228	79
HAP1-dGFP	SP2	3	14	242	84
HAP1-dGFP	SP2	3	14.25	241	81
HAP1-dGFP	SP2	3	14.5	248	77
HAP1-dGFP	SP2	3	14.75	247	81
HAP1-dGFP	SP2	3	15	253	79
HAP1-dGFP	SP2	3	15.25	255	80
HAP1-dGFP	SP2	3	15.5	256	81
HAP1-dGFP	SP2	3	15.75	264	82
HAP1-dGFP	SP2	3	16	263	86
HAP1-dGFP	SP2	3	16.25	271	85
HAP1-dGFP	SP2	3	16.5	274	86
HAP1-dGFP	SP2	3	16.75	270	90
HAP1-dGFP	SP2	3	17	278	91
HAP1-dGFP	SP2	3	17.25	280	91
HAP1-dGFP	SP2	3	17.5	292	96
HAP1-dGFP	SP2	3	17.75	281	94
HAP1-dGFP	SP2	3	18	283	95
HAP1-dGFP	SP2	3	18.25	290	96
HAP1-dGFP	SP2	3	18.5	285	98
HAP1-dGFP	SP2	3	18.75	298	98
HAP1-dGFP	SP2	3	19	303	103
HAP1-dGFP	SP2	3	19.25	303	105
HAP1-dGFP	SP2	3	19.5	295	108
HAP1-dGFP	SP2	3	19.75	300	110
HAP1-dGFP	SP2	3	20	307	106
HAP1-dGFP	SP2	3	20.25	317	113
HAP1-dGFP	SP2	3	20.5	310	112
HAP1-dGFP	SP2	3	20.75	304	113
HAP1-dGFP	SP2	3	21	310	117
HAP1-dGFP	SP2	3	21.25	303	116
HAP1-dGFP	SP2	3	21.5	301	121
HAP1-dGFP	SP2	3	21.75	305	118
HAP1-dGFP	SP2	3	22	307	125
HAP1-dGFP	SP2	3	22.25	305	128
HAP1-dGFP	SP2	3	22.5	307	133
HAP1-dGFP	SP2	3	22.75	310	130
HAP1-dGFP	SP2	3	23	301	132
HAP1-dGFP	SP2	3	23.25	302	138
HAP1-dGFP	SP2	3	23.5	303	140
HAP1-dGFP	SP2	3	23.75	305	143
HAP1-dGFP	SP2	3	24	305	134
HAP1-dGFP	SP2	3	24.25	303	141
HAP1-dGFP	SP2	3	24.5	308	148
HAP1-dGFP	SP2	3	24.75	302	150
HAP1-dGFP	SP3	3	4.25	75	63
HAP1-dGFP	SP3	3	4.5	80	65
HAP1-dGFP	SP3	3	4.75	73	63
HAP1-dGFP	SP3	3	5	75	63
HAP1-dGFP	SP3	3	5.25	78	64
HAP1-dGFP	SP3	3	5.5	80	63
HAP1-dGFP	SP3	3	5.75	76	66
HAP1-dGFP	SP3	3	6	76	64
HAP1-dGFP	SP3	3	6.25	81	67
HAP1-dGFP	SP3	3	6.5	84	68
HAP1-dGFP	SP3	3	6.75	88	61
HAP1-dGFP	SP3	3	7	82	65
HAP1-dGFP	SP3	3	7.25	93	65
HAP1-dGFP	SP3	3	7.5	91	63
HAP1-dGFP	SP3	3	7.75	85	65
HAP1-dGFP	SP3	3	8	87	64
HAP1-dGFP	SP3	3	8.25	92	62
HAP1-dGFP	SP3	3	8.5	92	61
HAP1-dGFP	SP3	3	8.75	99	60
HAP1-dGFP	SP3	3	9	104	59
HAP1-dGFP	SP3	3	9.25	112	59
HAP1-dGFP	SP3	3	9.5	117	59
HAP1-dGFP	SP3	3	9.75	115	59
HAP1-dGFP	SP3	3	10	119	63
HAP1-dGFP	SP3	3	10.25	122	62
HAP1-dGFP	SP3	3	10.5	129	60
HAP1-dGFP	SP3	3	10.75	134	58
HAP1-dGFP	SP3	3	11	137	61
HAP1-dGFP	SP3	3	11.25	137	63
HAP1-dGFP	SP3	3	11.5	136	61
HAP1-dGFP	SP3	3	11.75	150	64
HAP1-dGFP	SP3	3	12	160	63
HAP1-dGFP	SP3	3	12.25	161	63
HAP1-dGFP	SP3	3	12.5	167	66
HAP1-dGFP	SP3	3	12.75	172	66
HAP1-dGFP	SP3	3	13	177	68
HAP1-dGFP	SP3	3	13.25	182	71
HAP1-dGFP	SP3	3	13.5	186	68
HAP1-dGFP	SP3	3	13.75	195	71
HAP1-dGFP	SP3	3	14	195	69
HAP1-dGFP	SP3	3	14.25	201	71
HAP1-dGFP	SP3	3	14.5	204	75
HAP1-dGFP	SP3	3	14.75	209	74
HAP1-dGFP	SP3	3	15	217	72
HAP1-dGFP	SP3	3	15.25	221	73
HAP1-dGFP	SP3	3	15.5	229	76
HAP1-dGFP	SP3	3	15.75	229	78
HAP1-dGFP	SP3	3	16	233	79
HAP1-dGFP	SP3	3	16.25	227	84
HAP1-dGFP	SP3	3	16.5	230	86
HAP1-dGFP	SP3	3	16.75	238	89
HAP1-dGFP	SP3	3	17	241	91
HAP1-dGFP	SP3	3	17.25	235	88
HAP1-dGFP	SP3	3	17.5	238	92
HAP1-dGFP	SP3	3	17.75	247	94
HAP1-dGFP	SP3	3	18	246	99
HAP1-dGFP	SP3	3	18.25	250	99
HAP1-dGFP	SP3	3	18.5	249	98
HAP1-dGFP	SP3	3	18.75	243	105
HAP1-dGFP	SP3	3	19	249	101
HAP1-dGFP	SP3	3	19.25	250	107
HAP1-dGFP	SP3	3	19.5	258	105
HAP1-dGFP	SP3	3	19.75	263	110
HAP1-dGFP	SP3	3	20	267	112
HAP1-dGFP	SP3	3	20.25	271	117
HAP1-dGFP	SP3	3	20.5	271	119
HAP1-dGFP	SP3	3	20.75	273	116
HAP1-dGFP	SP3	3	21	272	120
HAP1-dGFP	SP3	3	21.25	276	126
HAP1-dGFP	SP3	3	21.5	265	124
HAP1-dGFP	SP3	3	21.75	275	127
HAP1-dGFP	SP3	3	22	276	131
HAP1-dGFP	SP3	3	22.25	274	129
HAP1-dGFP	SP3	3	22.5	287	128
HAP1-dGFP	SP3	3	22.75	278	133
HAP1-dGFP	SP3	3	23	278	132
HAP1-dGFP	SP3	3	23.25	272	138
HAP1-dGFP	SP3	3	23.5	276	135
HAP1-dGFP	SP3	3	23.75	280	145
HAP1-dGFP	SP3	3	24	283	143
HAP1-dGFP	SP3	3	24.25	279	144
HAP1-dGFP	SP3	3	24.5	289	136
HAP1-dGFP	SP3	3	24.75	288	145

## Sheet: Fig 4B
Column description
Colname	Description
time	time in hours post iTOP transfection
treatment	indicates whether cells were subjected to an empty iTOP transduction (Empty iTOP), an iTOP transduction with LbuCas13a and a non-targeting crRNA (Non-targeting) or a transduction with LbuCas13a and a EGFP targeting guide (SP2).
rep	indicates the replicate.
gfp_pos	the percentage of cells that were GFP positive, as measured by FACS analysis.
time	treatment	rep	gfp_pos
1	Empty iTOP	1	73.2
1	Empty iTOP	1	75.4
1	Empty iTOP	1	77.3
1	Non-targeting	1	74.4
1	Non-targeting	1	73.9
1	Non-targeting	1	75
1	SP2	1	73.2
1	SP2	1	75.4
1	SP2	1	71.8
8	Empty iTOP	1	72.1
8	Empty iTOP	1	73
8	Empty iTOP	1	74.4
8	Non-targeting	1	71.3
8	Non-targeting	1	72
8	Non-targeting	1	71.8
8	SP2	1	70.6
8	SP2	1	71
8	SP2	1	70.1
24	Empty iTOP	1	70.3
24	Empty iTOP	1	72.2
24	Empty iTOP	1	71.3
24	Non-targeting	1	68.5
24	Non-targeting	1	65
24	Non-targeting	1	67.2
24	SP2	1	55.4
24	SP2	1	56
24	SP2	1	53.1
48	Empty iTOP	1	68.4
48	Empty iTOP	1	68.3
48	Empty iTOP	1	69
48	Non-targeting	1	65.4
48	Non-targeting	1	64.3
48	Non-targeting	1	66
48	SP2	1	48.5
48	SP2	1	49.6
48	SP2	1	45
96	Empty iTOP	1	65.5
96	Empty iTOP	1	64.4
96	Empty iTOP	1	67
96	Non-targeting	1	63.2
96	Non-targeting	1	62.4
96	Non-targeting	1	63.2
96	SP2	1	38.3
96	SP2	1	40
96	SP2	1	35.1
144	Empty iTOP	1	63.1
144	Empty iTOP	1	62.1
144	Empty iTOP	1	65
144	Non-targeting	1	59.3
144	Non-targeting	1
144	Non-targeting	1	63.2
144	SP2	1	34.2
144	SP2	1	35.6
144	SP2	1	37.4
1	Empty iTOP	2	70.2
1	Empty iTOP	2	71.6
1	Empty iTOP	2	69.5
1	Non-targeting	2	68.4
1	Non-targeting	2	69
1	Non-targeting	2	70.2
1	SP2	2	68.1
1	SP2	2	67
1	SP2	2	67.7
8	Empty iTOP	2	69.3
8	Empty iTOP	2	68.8
8	Empty iTOP	2	70.6
8	Non-targeting	2	65.4
8	Non-targeting	2	70
8	Non-targeting	2	68.8
8	SP2	2	65
8	SP2	2	66.7
8	SP2	2	66.9
24	Empty iTOP	2	67
24	Empty iTOP	2	68.1
24	Empty iTOP	2	68.2
24	Non-targeting	2	64.5
24	Non-targeting	2	65.4
24	Non-targeting	2	65
24	SP2	2	52.5
24	SP2	2	53
24	SP2	2	54.2
48	Empty iTOP	2	65.4
48	Empty iTOP	2	67.3
48	Empty iTOP	2	68.2
48	Non-targeting	2	64.1
48	Non-targeting	2	65.5
48	Non-targeting	2	64
48	SP2	2	47.3
48	SP2	2	48
48	SP2	2	46.3
96	Empty iTOP	2	64.2
96	Empty iTOP	2	62.8
96	Empty iTOP	2	63
96	Non-targeting	2	61.6
96	Non-targeting	2	62
96	Non-targeting	2
96	SP2	2	39.1
96	SP2	2	40
96	SP2	2	39.4
144	Empty iTOP	2	61.2
144	Empty iTOP	2	59.9
144	Empty iTOP	2	60
144	Non-targeting	2	58.2
144	Non-targeting	2	58.3
144	Non-targeting	2	59.1
144	SP2	2	36.3
144	SP2	2	37.1
144	SP2	2	36.9
1	Empty iTOP	3	72.4
1	Empty iTOP	3	71.9
1	Empty iTOP	3	75
1	Non-targeting	3	72.1
1	Non-targeting	3	73.1
1	Non-targeting	3	72
1	SP2	3	72
1	SP2	3	71.4
1	SP2	3	71.2
8	Empty iTOP	3	72.2
8	Empty iTOP	3	71.5
8	Empty iTOP	3	70.3
8	Non-targeting	3	69.6
8	Non-targeting	3	69
8	Non-targeting	3	71.2
8	SP2	3	68.9
8	SP2	3	68.5
8	SP2	3	68
24	Empty iTOP	3	69.1
24	Empty iTOP	3	70.3
24	Empty iTOP	3	68.8
24	Non-targeting	3	67.4
24	Non-targeting	3	68.1
24	Non-targeting	3	66.2
24	SP2	3	55.4
24	SP2	3	52.6
24	SP2	3	53
48	Empty iTOP	3	68
48	Empty iTOP	3	68.2
48	Empty iTOP	3	68.6
48	Non-targeting	3	65.4
48	Non-targeting	3	66.3
48	Non-targeting	3
48	SP2	3	44.2
48	SP2	3	46
48	SP2	3	45.7
96	Empty iTOP	3	66.4
96	Empty iTOP	3	65
96	Empty iTOP	3	68
96	Non-targeting	3	64.2
96	Non-targeting	3	64
96	Non-targeting	3	63.9
96	SP2	3	40.2
96	SP2	3	39.5
96	SP2	3	38.8
144	Empty iTOP	3	62.5
144	Empty iTOP	3	63
144	Empty iTOP	3
144	Non-targeting	3	62.1
144	Non-targeting	3	62
144	Non-targeting	3	61
144	SP2	3	37.1
144	SP2	3	36.4
144	SP2	3	36

## Sheet: Fig 4C
Column description
Colname	Description
treatment	indicates whether cells were subjected to an empty iTOP transfection (Empty transfection), an iTOP transfection with LbuCas13a and a non-targeting crRNA (Non-targeting), or one or more transfections with LbuCas13a and a EGFP targeting guide (GFP targeting once/GFP targeting twice/GFP targeting three times). After the first selection round, cells that have been transfected with LbuCas13a and a EGF…
rep	indicates the replicate.
timepoint	time in days from the first iTOP.
itop_num	the number of selection rounds the cells have been exposed to at that timepoint.
gfp_pos	the percentage of cells that were GFP positive, as measured by FACS analysis.
treatment	rep	timepoint	itop_num	gfp_pos
Empty transduction	1	2	1	81.6
Empty transduction	1	2	1	82.3
Empty transduction	1	2	1	80
Non-targeting	1	2	1	79.6
Non-targeting	1	2	1	80.1
Non-targeting	1	2	1	82.5
GFP targeting	1	2	1	52.4
GFP targeting	1	2	1	53.1
GFP targeting	1	2	1	51.6
Empty transduction	2	2	1	84.6
Empty transduction	2	2	1	83.5
Empty transduction	2	2	1	82.6
Non-targeting	2	2	1	81.9
Non-targeting	2	2	1	80.6
Non-targeting	2	2	1	81.3
GFP targeting	2	2	1	57.7
GFP targeting	2	2	1	54
GFP targeting	2	2	1	55.6
Empty transduction	3	2	1	79.6
Empty transduction	3	2	1	78.3
Empty transduction	3	2	1	78.4
Non-targeting	3	2	1	77.7
Non-targeting	3	2	1	78.1
Non-targeting	3	2	1	76.9
GFP targeting	3	2	1	51.2
GFP targeting	3	2	1	51.4
GFP targeting	3	2	1	52.3
Empty transduction	1	4	2	75.6
Empty transduction	1	4	2	77.3
Empty transduction	1	4	2	76.4
Non-targeting	1	4	2	77.6
Non-targeting	1	4	2	78.5
Non-targeting	1	4	2	77.5
GFP targeting once	1	4	1	52
GFP targeting once	1	4	1	48.4
GFP targeting once	1	4	1	49.3
GFP targeting twice	1	4	2	35.6
GFP targeting twice	1	4	2	33.4
GFP targeting twice	1	4	2	34.1
Empty transduction	2	4	2	79.4
Empty transduction	2	4	2	80.1
Empty transduction	2	4	2	83
Non-targeting	2	4	2	78.6
Non-targeting	2	4	2	75.5
Non-targeting	2	4	2	79
GFP targeting once	2	4	1	48
GFP targeting once	2	4	1	51.2
GFP targeting once	2	4	1	50.6
GFP targeting twice	2	4	2	34.6
GFP targeting twice	2	4	2	36
GFP targeting twice	2	4	2	32
Empty transduction	3	4	2	76.5
Empty transduction	3	4	2	75.9
Empty transduction	3	4	2	76.1
Non-targeting	3	4	2	74.5
Non-targeting	3	4	2	75.6
Non-targeting	3	4	2	75.2
GFP targeting once	3	4	1	50.1
GFP targeting once	3	4	1	52.1
GFP targeting once	3	4	1	51.1
GFP targeting twice	3	4	2	32.1
GFP targeting twice	3	4	2	32
GFP targeting twice	3	4	2	32.2
Empty transduction	1	6	3	73.4
Empty transduction	1	6	3	72.5
Empty transduction	1	6	3	75.2
Non-targeting	1	6	3	73.5
Non-targeting	1	6	3	72.3
Non-targeting	1	6	3	74.1
GFP targeting once	1	6	1	42.2
GFP targeting once	1	6	1	45.5
GFP targeting once	1	6	1	46
GFP targeting twice	1	6	2	30.1
GFP targeting twice	1	6	2	31
GFP targeting twice	1	6	2	29.5
GFP targeting three times	1	6	3	13.2
GFP targeting three times	1	6	3	16.7
GFP targeting three times	1	6	3	14.4
Empty transduction	2	6	3	75.4
Empty transduction	2	6	3	73
Empty transduction	2	6	3	77.2
Non-targeting	2	6	3	70.5
Non-targeting	2	6	3	69
Non-targeting	2	6	3	73.1
GFP targeting once	2	6	1	43.2
GFP targeting once	2	6	1	47
GFP targeting once	2	6	1	48.8
GFP targeting twice	2	6	2	31.5
GFP targeting twice	2	6	2	32
GFP targeting twice	2	6	2	32.2
GFP targeting three times	2	6	3	16.1
GFP targeting three times	2	6	3	17.3
GFP targeting three times	2	6	3	15.9
Empty transduction	3	6	3	72.2
Empty transduction	3	6	3	73.1
Empty transduction	3	6	3	74
Non-targeting	3	6	3	72.1
Non-targeting	3	6	3	73
Non-targeting	3	6	3	72.6
GFP targeting once	3	6	1	43.6
GFP targeting once	3	6	1	44
GFP targeting once	3	6	1	45.2
GFP targeting twice	3	6	2	30.2
GFP targeting twice	3	6	2	29.1
GFP targeting twice	3	6	2	29.8
GFP targeting three times	3	6	3	13.9
GFP targeting three times	3	6	3	12.9
GFP targeting three times	3	6	3	12

[truncated: 6 more sheets: Fig 4E, Fig 4F, Fig 6C, Fig 6D, Fig 7A, Fig 7C]
