# Supplementary material for: Temporal dynamics of collateral RNA cleavage by LbuCas13a in human cells
Source: Commun Biol. 2026 Jan 19;9:233. doi: 10.1038/s42003-026-09511-3 (PMC12901986; doi:10.1038/s42003-026-09511-3)
Supplement: Supplementary file 5 — Supplementary Data 2 [file 42003_2026_9511_MOESM5_ESM.xlsx]

## Sheet: notes
supplementary figure
9BCD	The RNA sequencing data has been deposited at the NCBI GEO (GSE220759). Code used to perform the differential gene expression analysis is available on github (https://github.com/Geijsenlab/cas13).
10	The total RNA sequencing data with ERCC spike-in RNAs has been deposited at the NCBI GEO (GSE308909). Code used to perform the analysis is available on github (https://github.com/Geijsenlab/cas13).
12C	The Nanopore sequencing reads are available at the NCBI SRA (PRJNA912090). Code used the generate the plots is available on github (https://github.com/Geijsenlab/cas13).

## Sheet: sup fig 1b
column descriptions
column name	description
protein	denotes the Cas13 ortholog used
target	the concentration of the target RNA in nM
avg_rate	the average rate across three reactions. The rate was calculated in excel by taking the slope of the initial linear increase in fluorescence. At 0.01nM both LwaCas13a and PspCas13b didn't show any activity.
sd	the standard deviation of the cleavage rate across three reactions.
protein	target	avg_rate	sd
LbuCas13a	1	1636.69	20.0089
LbuCas13a	0.1	1498.8	175.498
LbuCas13a	0.01	236.814	22.7449
RspCas13d	1	999.278	78.8848
RspCas13d	0.1	546.353	29.7222
RspCas13d	0.01	65.3484	4.32499
BzCas13b	1	417.767	106.048
BzCas13b	0.1	323.004	12.8086
BzCas13b	0.01	5.54605	0.184304
LwaCas13a	1	283.844	34.3844
LwaCas13a	0.1	61.1841	0.302601
LwaCas13a	0.01	NA	NA
PspCas13b	1	401.392	8.74435
PspCas13b	0.1	188.034	11.3746
PspCas13b	0.01	NA	NA

## Sheet: sup fig 1c
Column description
Colname	Description
time_min	the timepoint of the fluoresence measurment in minutes
fluorescence	the fluoresence values (a.u.)
guide	whether a non-targeting guide (NT) or one of 3 different EGFP targeting guides was used (SP1, SP2, SP3)
target concentration	the concentration of the target RNA in nM
rep	the replicate
time_min	fluorescence	guide	target concentration	rep
0.102333	27.6917	SP1	0	1
1.08137	27.7864	SP1	0	1
2.08247	27.9259	SP1	0	1
3.08255	27.9156	SP1	0	1
4.08233	27.9885	SP1	0	1
5.08267	28.1344	SP1	0	1
6.08387	28.2659	SP1	0	1
7.08338	28.4516	SP1	0	1
8.08485	28.6487	SP1	0	1
9.08505	28.9685	SP1	0	1
10.0849	29.3532	SP1	0	1
11.0854	29.6385	SP1	0	1
12.0855	29.8952	SP1	0	1
13.0849	30.1244	SP1	0	1
14.0856	30.3825	SP1	0	1
15.087	30.7563	SP1	0	1
16.0873	31.0641	SP1	0	1
17.0876	31.2979	SP1	0	1
18.0881	31.4747	SP1	0	1
19.0885	31.6586	SP1	0	1
20.0891	31.7652	SP1	0	1
21.0892	31.8839	SP1	0	1
22.0902	32.0039	SP1	0	1
23.0899	32.2273	SP1	0	1
24.0902	32.3135	SP1	0	1
25.0908	32.4926	SP1	0	1
26.0907	32.553	SP1	0	1
27.0915	32.7019	SP1	0	1
28.0903	32.8596	SP1	0	1
29.0904	33.0392	SP1	0	1
30.0907	33.2518	SP1	0	1
31.0917	33.4966	SP1	0	1
32.0924	33.9242	SP1	0	1
33.093	34.4115	SP1	0	1
34.0934	34.9893	SP1	0	1
35.0944	35.4851	SP1	0	1
36.0938	35.7239	SP1	0	1
37.0949	35.5641	SP1	0	1
38.0945	35.1705	SP1	0	1
39.0945	34.5794	SP1	0	1
40.0967	34.086	SP1	0	1
41.0965	33.8002	SP1	0	1
42.0967	33.5587	SP1	0	1
43.0958	33.4595	SP1	0	1
44.096	33.2864	SP1	0	1
45.0968	33.1156	SP1	0	1
46.0985	33.0532	SP1	0	1
47.0981	32.9496	SP1	0	1
48.0985	32.8364	SP1	0	1
49.0978	32.7757	SP1	0	1
50.0992	32.6743	SP1	0	1
51.0986	32.6131	SP1	0	1
52.0994	32.52	SP1	0	1
53.0984	32.5058	SP1	0	1
54.1	32.4334	SP1	0	1
55.0994	32.4006	SP1	0	1
56.1011	32.3915	SP1	0	1
57.1011	32.3909	SP1	0	1
58.1004	32.3047	SP1	0	1
59.1011	32.2819	SP1	0	1
60.101	32.28	SP1	0	1
61.1023	32.2636	SP1	0	1
62.1024	32.2431	SP1	0	1
63.1025	32.1695	SP1	0	1
64.1039	32.1969	SP1	0	1
65.1049	32.1955	SP1	0	1
66.1044	32.1558	SP1	0	1
67.1054	32.1458	SP1	0	1
68.1052	32.1675	SP1	0	1
69.1059	32.1336	SP1	0	1
70.106	32.1084	SP1	0	1
71.1063	32.0978	SP1	0	1
72.1064	32.1165	SP1	0	1
73.1059	32.0928	SP1	0	1
74.1064	32.0765	SP1	0	1
75.1079	32.044	SP1	0	1
76.1093	31.9507	SP1	0	1
77.1095	31.9741	SP1	0	1
78.1102	32.0095	SP1	0	1
79.1102	31.9524	SP1	0	1
80.1104	31.935	SP1	0	1
81.1111	31.937	SP1	0	1
82.1107	31.9536	SP1	0	1
83.1111	31.9544	SP1	0	1
84.1119	31.8519	SP1	0	1
85.1126	31.8491	SP1	0	1
86.1144	31.8672	SP1	0	1
87.1139	31.8511	SP1	0	1
88.1131	31.8061	SP1	0	1
89.1139	31.8231	SP1	0	1
90.1144	31.7774	SP1	0	1
91.1154	31.7603	SP1	0	1
92.1161	31.7582	SP1	0	1
93.1172	31.6586	SP1	0	1
94.1169	31.7484	SP1	0	1
95.1171	31.7425	SP1	0	1
96.1172	31.6712	SP1	0	1
97.118	31.6436	SP1	0	1
98.1174	31.6364	SP1	0	1
99.1178	31.6362	SP1	0	1
0.112633	27.9968	SP1	0	2
1.09143	28.0227	SP1	0	2
2.0925	28.1619	SP1	0	2
3.09272	28.2044	SP1	0	2
4.09255	28.3687	SP1	0	2
5.09275	28.5574	SP1	0	2
6.094	28.7866	SP1	0	2
7.09352	28.9934	SP1	0	2
8.09492	29.2547	SP1	0	2
9.09533	29.5903	SP1	0	2
10.0949	29.9095	SP1	0	2
11.0957	30.189	SP1	0	2
12.0956	30.4345	SP1	0	2
13.0959	30.5826	SP1	0	2
14.0958	30.8077	SP1	0	2
15.097	31.1815	SP1	0	2
16.0974	31.4612	SP1	0	2
17.0978	31.7224	SP1	0	2
18.0981	31.8333	SP1	0	2
19.0986	32.0125	SP1	0	2
20.0991	32.0423	SP1	0	2
21.0994	32.1835	SP1	0	2
22.1002	32.2482	SP1	0	2
23.0999	32.4658	SP1	0	2
24.1003	32.5464	SP1	0	2
25.1009	32.6712	SP1	0	2
26.1008	32.733	SP1	0	2
27.1017	32.8043	SP1	0	2
28.1014	32.8549	SP1	0	2
29.1005	32.9838	SP1	0	2
30.1009	33.0352	SP1	0	2
31.1019	33.1584	SP1	0	2
32.1025	33.419	SP1	0	2
33.1033	33.6373	SP1	0	2
34.1034	34.0587	SP1	0	2
35.1046	34.4151	SP1	0	2
36.104	34.8514	SP1	0	2
37.1051	35.02	SP1	0	2
38.1046	34.9666	SP1	0	2
39.1048	34.5774	SP1	0	2
40.1067	34.1826	SP1	0	2
41.1067	33.7919	SP1	0	2
42.1069	33.5094	SP1	0	2
43.1071	33.3796	SP1	0	2
44.1062	33.2212	SP1	0	2
45.1067	33.0725	SP1	0	2
46.1085	32.9432	SP1	0	2
47.1082	32.7869	SP1	0	2
48.1086	32.6343	SP1	0	2
49.1079	32.5152	SP1	0	2
50.1095	32.4466	SP1	0	2
51.1086	32.3242	SP1	0	2
52.1096	32.2597	SP1	0	2
53.1086	32.1802	SP1	0	2
54.1102	32.0968	SP1	0	2
55.1097	32.0205	SP1	0	2
56.1114	31.9937	SP1	0	2
57.1113	31.9724	SP1	0	2
58.1116	31.9364	SP1	0	2
59.1112	31.9114	SP1	0	2
60.1111	31.9651	SP1	0	2
61.1125	31.9912	SP1	0	2
62.1125	31.9925	SP1	0	2
63.1125	31.9802	SP1	0	2
64.1141	32.0567	SP1	0	2
65.1152	32.0706	SP1	0	2
66.1144	32.0648	SP1	0	2
67.1155	32.1041	SP1	0	2
68.1154	32.1081	SP1	0	2
69.1162	32.1301	SP1	0	2
70.116	32.1159	SP1	0	2
71.1163	32.0768	SP1	0	2
72.1166	32.0572	SP1	0	2
73.1169	32.0729	SP1	0	2
74.1165	32.0895	SP1	0	2
75.1179	31.9903	SP1	0	2
76.1195	31.9584	SP1	0	2
77.1197	31.9654	SP1	0	2
78.1205	31.9066	SP1	0	2
79.1202	31.8605	SP1	0	2
80.1206	31.877	SP1	0	2
81.1213	31.8516	SP1	0	2
82.1209	31.8288	SP1	0	2
83.1213	31.7804	SP1	0	2
84.1221	31.7722	SP1	0	2
85.1226	31.7026	SP1	0	2
86.1247	31.7042	SP1	0	2
87.124	31.6991	SP1	0	2
88.1243	31.699	SP1	0	2
89.124	31.6501	SP1	0	2
90.1245	31.6593	SP1	0	2
91.1255	31.6259	SP1	0	2
92.1262	31.6447	SP1	0	2
93.1275	31.5407	SP1	0	2
94.127	31.6139	SP1	0	2
95.1273	31.5687	SP1	0	2
96.1274	31.5367	SP1	0	2
97.1282	31.5146	SP1	0	2
98.1274	31.5404	SP1	0	2
99.128	31.5347	SP1	0	2
0.122733	28.3968	SP1	0	3
1.10153	28.6158	SP1	0	3
2.10252	28.8793	SP1	0	3
3.10292	29.0455	SP1	0	3
4.10258	29.2849	SP1	0	3
5.10272	29.4303	SP1	0	3
6.10402	29.7022	SP1	0	3
7.10355	29.8819	SP1	0	3
8.10497	30.1377	SP1	0	3
9.10538	30.5221	SP1	0	3
10.1049	30.8412	SP1	0	3
11.1059	31.1263	SP1	0	3
12.1057	31.3232	SP1	0	3
13.1061	31.4933	SP1	0	3
14.1072	31.73	SP1	0	3
15.1072	32.0319	SP1	0	3
16.1076	32.2317	SP1	0	3
17.108	32.4176	SP1	0	3
18.1082	32.5824	SP1	0	3
19.1087	32.7118	SP1	0	3
20.1093	32.7486	SP1	0	3
21.1095	32.8561	SP1	0	3
22.1105	32.8953	SP1	0	3
23.1101	33.0483	SP1	0	3
24.1105	33.0964	SP1	0	3
25.1109	33.1727	SP1	0	3
26.1108	33.2222	SP1	0	3
27.1119	33.2844	SP1	0	3
28.1116	33.3118	SP1	0	3
29.1118	33.3901	SP1	0	3
30.1109	33.4704	SP1	0	3
31.1121	33.5792	SP1	0	3
32.1125	33.8215	SP1	0	3
33.1135	34.0093	SP1	0	3
34.1135	34.4904	SP1	0	3
35.1147	34.8195	SP1	0	3
36.1142	35.0767	SP1	0	3
37.1152	35.1149	SP1	0	3
38.1149	34.9883	SP1	0	3
39.1151	34.5966	SP1	0	3
40.1169	34.2346	SP1	0	3
41.1168	33.8822	SP1	0	3
42.1169	33.6414	SP1	0	3
43.1172	33.5281	SP1	0	3
44.1176	33.3499	SP1	0	3
45.117	33.2883	SP1	0	3
46.1187	33.1646	SP1	0	3
47.1184	33.0231	SP1	0	3
48.1189	32.9158	SP1	0	3
49.118	32.8824	SP1	0	3
50.1194	32.7976	SP1	0	3
51.1188	32.7476	SP1	0	3
52.1196	32.6492	SP1	0	3
53.1187	32.6093	SP1	0	3
54.1202	32.5085	SP1	0	3
55.1199	32.4608	SP1	0	3
56.1214	32.4612	SP1	0	3
57.1214	32.3953	SP1	0	3
58.1217	32.425	SP1	0	3
59.1225	32.4242	SP1	0	3
60.1213	32.4605	SP1	0	3
61.1226	32.492	SP1	0	3
62.1225	32.4606	SP1	0	3
63.1225	32.4854	SP1	0	3
64.1242	32.5687	SP1	0	3
65.1252	32.528	SP1	0	3
66.1246	32.5484	SP1	0	3
67.1256	32.5835	SP1	0	3
68.1256	32.593	SP1	0	3
69.1262	32.5647	SP1	0	3
70.126	32.5559	SP1	0	3
71.1263	32.5565	SP1	0	3
72.1265	32.5807	SP1	0	3
73.1269	32.5748	SP1	0	3
74.1278	32.5873	SP1	0	3
75.1281	32.5633	SP1	0	3
76.1296	32.5139	SP1	0	3
77.1299	32.4553	SP1	0	3
78.1307	32.4581	SP1	0	3
79.1305	32.3792	SP1	0	3
80.1307	32.3892	SP1	0	3
81.1313	32.3761	SP1	0	3
82.1309	32.3533	SP1	0	3
83.1313	32.3213	SP1	0	3
84.1321	32.323	SP1	0	3
85.1328	32.2219	SP1	0	3
86.1347	32.2126	SP1	0	3
87.134	32.2075	SP1	0	3
88.1345	32.201	SP1	0	3
89.1354	32.1588	SP1	0	3
90.1346	32.1844	SP1	0	3
91.1356	32.1291	SP1	0	3
92.1363	32.1424	SP1	0	3
93.1376	32.0321	SP1	0	3
94.1372	32.1448	SP1	0	3
95.1375	32.127	SP1	0	3
96.1373	32.0558	SP1	0	3
97.1382	32.0338	SP1	0	3
98.1375	32.0047	SP1	0	3
99.1382	31.9947	SP1	0	3
0.132883	27.3109	SP1	0.01	1
1.1115	27.7666	SP1	0.01	1
2.11275	28.0778	SP1	0.01	1
3.11297	28.2547	SP1	0.01	1
4.11273	28.4673	SP1	0.01	1
5.11297	28.6289	SP1	0.01	1
6.11405	28.8578	SP1	0.01	1
7.11367	29.0424	SP1	0.01	1
8.11513	29.2336	SP1	0.01	1
9.1154	29.5423	SP1	0.01	1
10.115	29.8289	SP1	0.01	1
11.1163	30.0918	SP1	0.01	1
12.1157	30.2886	SP1	0.01	1
13.1161	30.4581	SP1	0.01	1
14.1175	30.748	SP1	0.01	1
15.118	31.04	SP1	0.01	1
16.1177	31.2655	SP1	0.01	1
17.1181	31.5048	SP1	0.01	1
18.1182	31.7028	SP1	0.01	1
19.1189	31.8646	SP1	0.01	1
20.1196	31.9494	SP1	0.01	1
21.1196	32.1326	SP1	0.01	1
22.1207	32.2146	SP1	0.01	1
23.1202	32.4253	SP1	0.01	1
24.1206	32.5113	SP1	0.01	1
25.1211	32.6953	SP1	0.01	1
26.1212	32.8057	SP1	0.01	1
27.1221	32.8932	SP1	0.01	1
28.1216	33.0088	SP1	0.01	1
29.1219	33.1338	SP1	0.01	1
30.1222	33.2448	SP1	0.01	1
31.1223	33.3084	SP1	0.01	1
32.1227	33.4586	SP1	0.01	1
33.1236	33.5432	SP1	0.01	1
34.1235	33.7779	SP1	0.01	1
35.125	33.8108	SP1	0.01	1
36.1244	34.0111	SP1	0.01	1
37.1254	34.2468	SP1	0.01	1
38.1251	34.4241	SP1	0.01	1
39.1252	34.4639	SP1	0.01	1
40.1272	34.3463	SP1	0.01	1
41.1268	34.1895	SP1	0.01	1
42.1272	33.9021	SP1	0.01	1
43.1273	33.6837	SP1	0.01	1
44.1277	33.4024	SP1	0.01	1
45.1281	33.185	SP1	0.01	1
46.1289	33.1048	SP1	0.01	1
47.1284	32.9633	SP1	0.01	1
48.129	32.845	SP1	0.01	1
49.1283	32.7355	SP1	0.01	1
50.1296	32.6779	SP1	0.01	1
51.129	32.5734	SP1	0.01	1
52.1298	32.5621	SP1	0.01	1
53.1289	32.4663	SP1	0.01	1
54.1305	32.4322	SP1	0.01	1
55.1302	32.3505	SP1	0.01	1
56.1315	32.3891	SP1	0.01	1
57.1316	32.3626	SP1	0.01	1
58.1319	32.3311	SP1	0.01	1
59.1326	32.3084	SP1	0.01	1
60.1324	32.3132	SP1	0.01	1
61.1326	32.2671	SP1	0.01	1
62.1328	32.297	SP1	0.01	1
63.1326	32.2836	SP1	0.01	1
64.1342	32.3382	SP1	0.01	1
65.1354	32.3096	SP1	0.01	1
66.1348	32.2645	SP1	0.01	1
67.1358	32.3037	SP1	0.01	1
68.1358	32.3145	SP1	0.01	1
69.1363	32.2971	SP1	0.01	1
70.1362	32.2665	SP1	0.01	1
71.1365	32.2275	SP1	0.01	1
72.1368	32.2801	SP1	0.01	1
73.1369	32.2838	SP1	0.01	1
74.1382	32.2797	SP1	0.01	1
75.1392	32.2462	SP1	0.01	1
76.1399	32.257	SP1	0.01	1
77.1398	32.2366	SP1	0.01	1
78.1409	32.2283	SP1	0.01	1
79.1407	32.2534	SP1	0.01	1
80.141	32.2415	SP1	0.01	1
81.1416	32.238	SP1	0.01	1
82.1412	32.2535	SP1	0.01	1
83.1415	32.2775	SP1	0.01	1
84.1424	32.2464	SP1	0.01	1
85.1428	32.166	SP1	0.01	1
86.1448	32.1785	SP1	0.01	1
87.1441	32.2501	SP1	0.01	1
88.1445	32.2283	SP1	0.01	1
89.1456	32.1959	SP1	0.01	1
90.146	32.1899	SP1	0.01	1
91.1457	32.2222	SP1	0.01	1
92.1463	32.1863	SP1	0.01	1
93.1477	32.1417	SP1	0.01	1
94.1472	32.2478	SP1	0.01	1
95.1475	32.1806	SP1	0.01	1
96.1475	32.1807	SP1	0.01	1
97.1484	32.1105	SP1	0.01	1
98.1476	32.1637	SP1	0.01	1
99.1485	32.1361	SP1	0.01	1
0.1431	28.3592	SP1	0.01	2
1.12168	28.7886	SP1	0.01	2
2.1231	29.1321	SP1	0.01	2
3.12295	29.374	SP1	0.01	2
4.12287	29.7314	SP1	0.01	2
5.12307	29.9144	SP1	0.01	2
6.12422	30.1219	SP1	0.01	2
7.12377	30.2693	SP1	0.01	2
8.12518	30.4714	SP1	0.01	2
9.12565	30.6779	SP1	0.01	2
10.1252	30.992	SP1	0.01	2
11.1266	31.1527	SP1	0.01	2
12.1257	31.3548	SP1	0.01	2
13.1262	31.5033	SP1	0.01	2
14.1275	31.7443	SP1	0.01	2
15.1283	32.0697	SP1	0.01	2
16.1278	32.2574	SP1	0.01	2
17.1282	32.4864	SP1	0.01	2
18.1284	32.5918	SP1	0.01	2
19.1289	32.7481	SP1	0.01	2
20.1298	32.8512	SP1	0.01	2
21.1298	33.0073	SP1	0.01	2
22.1308	33.0287	SP1	0.01	2
23.1304	33.2249	SP1	0.01	2
24.1306	33.3396	SP1	0.01	2
25.1313	33.3926	SP1	0.01	2
26.1312	33.4961	SP1	0.01	2
27.1324	33.4827	SP1	0.01	2
28.1316	33.5101	SP1	0.01	2
29.1321	33.6408	SP1	0.01	2
30.1324	33.622	SP1	0.01	2
31.1325	33.6693	SP1	0.01	2
32.1328	33.7728	SP1	0.01	2
33.1338	33.7905	SP1	0.01	2
34.1338	33.9839	SP1	0.01	2
35.135	34.0418	SP1	0.01	2
36.1346	34.2822	SP1	0.01	2
37.1356	34.6946	SP1	0.01	2
38.1353	35.1999	SP1	0.01	2
39.1354	35.473	SP1	0.01	2
40.1372	35.5569	SP1	0.01	2
41.1368	35.3838	SP1	0.01	2
42.1373	35.097	SP1	0.01	2
43.1374	34.8462	SP1	0.01	2
44.1379	34.5764	SP1	0.01	2
45.1382	34.3571	SP1	0.01	2
46.139	34.2661	SP1	0.01	2
47.1387	34.0617	SP1	0.01	2
48.1391	33.8767	SP1	0.01	2
49.1383	33.7508	SP1	0.01	2
50.1399	33.6627	SP1	0.01	2
51.1393	33.437	SP1	0.01	2
52.1401	33.3405	SP1	0.01	2
53.1389	33.2121	SP1	0.01	2
54.1405	33.0297	SP1	0.01	2
55.1402	32.9496	SP1	0.01	2
56.1417	32.9065	SP1	0.01	2
57.1417	32.8678	SP1	0.01	2
58.1419	32.7888	SP1	0.01	2
59.1429	32.75	SP1	0.01	2
60.1424	32.7481	SP1	0.01	2
61.1428	32.6923	SP1	0.01	2
62.1428	32.6283	SP1	0.01	2
63.1428	32.6204	SP1	0.01	2
64.1444	32.6273	SP1	0.01	2
65.1456	32.6139	SP1	0.01	2
66.1449	32.5252	SP1	0.01	2
67.1459	32.5275	SP1	0.01	2
68.1458	32.548	SP1	0.01	2
69.1465	32.521	SP1	0.01	2
70.1462	32.5123	SP1	0.01	2
71.1467	32.4841	SP1	0.01	2
72.1469	32.481	SP1	0.01	2
73.1469	32.5133	SP1	0.01	2
74.1484	32.5025	SP1	0.01	2
75.1492	32.469	SP1	0.01	2
76.1501	32.4197	SP1	0.01	2
77.1501	32.4225	SP1	0.01	2
78.1511	32.4239	SP1	0.01	2
79.1507	32.3724	SP1	0.01	2
80.1511	32.422	SP1	0.01	2
81.1518	32.3748	SP1	0.01	2
82.1513	32.4176	SP1	0.01	2
83.1514	32.413	SP1	0.01	2
84.1525	32.3668	SP1	0.01	2
85.1529	32.3028	SP1	0.01	2
86.1549	32.3537	SP1	0.01	2
87.1543	32.3225	SP1	0.01	2
88.1546	32.3433	SP1	0.01	2
89.1559	32.2726	SP1	0.01	2
90.1561	32.2599	SP1	0.01	2
91.156	32.2429	SP1	0.01	2
92.1563	32.2399	SP1	0.01	2
93.1578	32.191	SP1	0.01	2
94.1573	32.2533	SP1	0.01	2
95.1577	32.2409	SP1	0.01	2
96.1578	32.2203	SP1	0.01	2
97.1586	32.1599	SP1	0.01	2
98.1578	32.2021	SP1	0.01	2
99.1586	32.2074	SP1	0.01	2
0.153217	26.1174	SP1	0.01	3
1.13175	26.3143	SP1	0.01	3
2.13308	26.5843	SP1	0.01	3
3.13315	26.7771	SP1	0.01	3
4.133	27.0327	SP1	0.01	3
5.13325	27.2641	SP1	0.01	3
6.1344	27.6045	SP1	0.01	3
7.13395	27.8918	SP1	0.01	3
8.13535	28.2066	SP1	0.01	3
9.13568	28.5844	SP1	0.01	3
10.1353	28.957	SP1	0.01	3
11.1368	29.2303	SP1	0.01	3
12.1359	29.454	SP1	0.01	3
13.1364	29.6176	SP1	0.01	3
14.1377	29.8155	SP1	0.01	3
15.1384	30.1181	SP1	0.01	3
16.138	30.306	SP1	0.01	3
17.1382	30.5121	SP1	0.01	3
18.1387	30.6394	SP1	0.01	3
19.1391	30.7908	SP1	0.01	3
20.14	30.8691	SP1	0.01	3
21.1399	30.9663	SP1	0.01	3
22.141	31.0147	SP1	0.01	3
23.1405	31.2152	SP1	0.01	3
24.1407	31.2741	SP1	0.01	3
25.1415	31.3819	SP1	0.01	3
26.1412	31.5186	SP1	0.01	3
27.1426	31.6115	SP1	0.01	3
28.1418	31.7092	SP1	0.01	3
29.1423	31.8551	SP1	0.01	3
30.1424	31.9436	SP1	0.01	3
31.1427	31.9747	SP1	0.01	3
32.1428	32.0611	SP1	0.01	3
33.144	32.0625	SP1	0.01	3
34.1439	32.1085	SP1	0.01	3
35.1453	32.0972	SP1	0.01	3
36.1449	32.3192	SP1	0.01	3
37.1457	32.7207	SP1	0.01	3
38.1456	32.9592	SP1	0.01	3
39.1454	32.8579	SP1	0.01	3
40.1472	32.6092	SP1	0.01	3
41.1471	32.2515	SP1	0.01	3
42.1476	31.8708	SP1	0.01	3
43.1475	31.7228	SP1	0.01	3
44.1482	31.5655	SP1	0.01	3
45.1484	31.5366	SP1	0.01	3
46.149	31.5053	SP1	0.01	3
47.1487	31.4408	SP1	0.01	3
48.1494	31.3373	SP1	0.01	3
49.1483	31.2822	SP1	0.01	3
50.1501	31.2034	SP1	0.01	3
51.1494	31.1085	SP1	0.01	3
52.1502	31.0924	SP1	0.01	3
53.1491	31.0782	SP1	0.01	3
54.1505	31.0157	SP1	0.01	3
55.1504	31.0053	SP1	0.01	3
56.1519	31.0275	SP1	0.01	3
57.1518	30.9671	SP1	0.01	3
58.1521	31.0232	SP1	0.01	3
59.153	30.989	SP1	0.01	3
60.1527	31.0524	SP1	0.01	3
61.1528	31.0294	SP1	0.01	3
62.1529	31.0035	SP1	0.01	3
63.153	31.0725	SP1	0.01	3
64.1545	31.0671	SP1	0.01	3
65.1557	31.059	SP1	0.01	3
66.1549	31.0691	SP1	0.01	3
67.1561	31.1028	SP1	0.01	3
68.156	31.096	SP1	0.01	3
69.1566	31.1332	SP1	0.01	3
70.1563	31.1687	SP1	0.01	3
71.1569	31.1407	SP1	0.01	3
72.1568	31.1974	SP1	0.01	3
73.1572	31.1909	SP1	0.01	3
74.1586	31.2129	SP1	0.01	3
75.1592	31.2613	SP1	0.01	3
76.1604	31.2018	SP1	0.01	3
77.1602	31.2142	SP1	0.01	3
78.1613	31.2046	SP1	0.01	3
79.1608	31.186	SP1	0.01	3
80.1613	31.2069	SP1	0.01	3
81.162	31.226	SP1	0.01	3
82.1615	31.2579	SP1	0.01	3
83.1615	31.2532	SP1	0.01	3
84.1628	31.2503	SP1	0.01	3
85.1631	31.2246	SP1	0.01	3
86.1652	31.2262	SP1	0.01	3
87.1643	31.2375	SP1	0.01	3
88.1647	31.2145	SP1	0.01	3
89.1659	31.2211	SP1	0.01	3
90.1661	31.2194	SP1	0.01	3
91.1662	31.2353	SP1	0.01	3
92.1664	31.2048	SP1	0.01	3
93.1679	31.1938	SP1	0.01	3
94.1675	31.245	SP1	0.01	3
95.1679	31.2437	SP1	0.01	3
96.1679	31.178	SP1	0.01	3
97.1688	31.145	SP1	0.01	3
98.168	31.1824	SP1	0.01	3
99.1688	31.1712	SP1	0.01	3
0.163433	24.0208	SP1	0.1	1
1.14183	24.039	SP1	0.1	1
2.14323	24.2426	SP1	0.1	1
3.14327	24.3254	SP1	0.1	1
4.14312	24.4843	SP1	0.1	1
5.14343	24.5761	SP1	0.1	1
6.14445	24.7483	SP1	0.1	1
7.144	24.9226	SP1	0.1	1
8.1454	25.1299	SP1	0.1	1
9.14585	25.409	SP1	0.1	1
10.1455	25.7006	SP1	0.1	1
11.147	25.8862	SP1	0.1	1
12.1458	25.9917	SP1	0.1	1
13.1464	26.1177	SP1	0.1	1
14.1478	26.3405	SP1	0.1	1
15.1485	26.5891	SP1	0.1	1
16.1481	26.7266	SP1	0.1	1
17.1484	26.9272	SP1	0.1	1
18.1487	27.0205	SP1	0.1	1
19.1492	27.1483	SP1	0.1	1
20.1502	27.1939	SP1	0.1	1
21.1501	27.354	SP1	0.1	1
22.1512	27.4402	SP1	0.1	1
23.1505	27.628	SP1	0.1	1
24.1507	27.7032	SP1	0.1	1
25.1516	27.8416	SP1	0.1	1
26.1514	28.0249	SP1	0.1	1
27.1527	28.0799	SP1	0.1	1
28.1519	28.1775	SP1	0.1	1
29.1526	28.3379	SP1	0.1	1
30.1524	28.4523	SP1	0.1	1
31.1528	28.5964	SP1	0.1	1
32.153	28.757	SP1	0.1	1
33.1542	28.8774	SP1	0.1	1
34.1542	29.0516	SP1	0.1	1
35.1553	29.1531	SP1	0.1	1
36.155	29.3422	SP1	0.1	1
37.1558	29.5647	SP1	0.1	1
38.1556	29.9427	SP1	0.1	1
39.1556	30.514	SP1	0.1	1
40.1572	30.877	SP1	0.1	1
41.1571	30.8944	SP1	0.1	1
42.1577	30.6379	SP1	0.1	1
43.1577	30.3865	SP1	0.1	1
44.1585	29.9894	SP1	0.1	1
45.1585	29.7378	SP1	0.1	1
46.1591	29.5868	SP1	0.1	1
47.1587	29.4128	SP1	0.1	1
48.1595	29.2438	SP1	0.1	1
49.1584	29.1235	SP1	0.1	1
50.1601	29.0325	SP1	0.1	1
51.1596	28.8561	SP1	0.1	1
52.1603	28.8443	SP1	0.1	1
53.1593	28.721	SP1	0.1	1
54.1608	28.637	SP1	0.1	1
55.1606	28.5763	SP1	0.1	1
56.162	28.5386	SP1	0.1	1
57.162	28.4945	SP1	0.1	1
58.1623	28.4947	SP1	0.1	1
59.1631	28.4601	SP1	0.1	1
60.1629	28.5006	SP1	0.1	1
61.1631	28.4177	SP1	0.1	1
62.1629	28.3862	SP1	0.1	1
63.1632	28.4213	SP1	0.1	1
64.1645	28.4323	SP1	0.1	1
65.1658	28.4349	SP1	0.1	1
66.1651	28.4327	SP1	0.1	1
67.1664	28.4391	SP1	0.1	1
68.1662	28.4698	SP1	0.1	1
69.1668	28.447	SP1	0.1	1
70.1663	28.4762	SP1	0.1	1
71.1669	28.4427	SP1	0.1	1
72.1669	28.4666	SP1	0.1	1
73.1674	28.4969	SP1	0.1	1
74.1688	28.5026	SP1	0.1	1
75.1692	28.4855	SP1	0.1	1
76.1705	28.4635	SP1	0.1	1
77.1704	28.5132	SP1	0.1	1
78.1714	28.4434	SP1	0.1	1
79.171	28.4414	SP1	0.1	1
80.1715	28.5108	SP1	0.1	1
81.1719	28.5235	SP1	0.1	1
82.1718	28.5227	SP1	0.1	1
83.1716	28.4906	SP1	0.1	1
84.1731	28.4919	SP1	0.1	1
85.1733	28.4716	SP1	0.1	1
86.1752	28.4511	SP1	0.1	1
87.1745	28.4788	SP1	0.1	1
88.1749	28.4231	SP1	0.1	1
89.1762	28.3953	SP1	0.1	1
90.1762	28.4266	SP1	0.1	1
91.1763	28.3932	SP1	0.1	1
92.1764	28.3735	SP1	0.1	1
93.1779	28.3062	SP1	0.1	1
94.1776	28.412	SP1	0.1	1
95.1779	28.3944	SP1	0.1	1
96.1781	28.3451	SP1	0.1	1
97.179	28.2893	SP1	0.1	1
98.1781	28.2604	SP1	0.1	1
99.179	28.2986	SP1	0.1	1
0.173517	27.9517	SP1	0.1	2
1.15207	27.9979	SP1	0.1	2
2.15345	28.1423	SP1	0.1	2
3.15342	28.175	SP1	0.1	2
4.15317	28.3391	SP1	0.1	2
5.15368	28.3877	SP1	0.1	2
6.15455	28.5996	SP1	0.1	2
7.15418	28.6932	SP1	0.1	2
8.1554	28.8413	SP1	0.1	2
9.15612	29.0687	SP1	0.1	2
10.1556	29.3283	SP1	0.1	2
11.157	29.4887	SP1	0.1	2
12.1559	29.5886	SP1	0.1	2
13.1566	29.6931	SP1	0.1	2
14.158	29.8856	SP1	0.1	2
15.1585	30.1127	SP1	0.1	2
16.1581	30.2952	SP1	0.1	2
17.1586	30.4959	SP1	0.1	2
18.1589	30.6124	SP1	0.1	2
19.1594	30.7148	SP1	0.1	2
20.1604	30.7777	SP1	0.1	2
21.1603	30.9447	SP1	0.1	2
22.1614	30.9828	SP1	0.1	2
23.1605	31.1659	SP1	0.1	2
24.1607	31.2039	SP1	0.1	2
25.1618	31.3008	SP1	0.1	2
26.1614	31.3826	SP1	0.1	2
27.1629	31.406	SP1	0.1	2
28.1619	31.4016	SP1	0.1	2
29.1626	31.5359	SP1	0.1	2
30.1625	31.5646	SP1	0.1	2
31.1629	31.6282	SP1	0.1	2
32.1631	31.7957	SP1	0.1	2
33.1643	32.0137	SP1	0.1	2
34.1643	32.4121	SP1	0.1	2
35.1654	32.7844	SP1	0.1	2
36.165	33.1977	SP1	0.1	2
37.166	33.3335	SP1	0.1	2
38.1658	33.2251	SP1	0.1	2
39.1658	32.8307	SP1	0.1	2
40.1674	32.4125	SP1	0.1	2
41.1673	32.0669	SP1	0.1	2
42.1677	31.7883	SP1	0.1	2
43.1679	31.6902	SP1	0.1	2
44.1687	31.5546	SP1	0.1	2
45.1688	31.4225	SP1	0.1	2
46.1694	31.3259	SP1	0.1	2
47.1689	31.1526	SP1	0.1	2
48.1696	31.0164	SP1	0.1	2
49.1686	30.9619	SP1	0.1	2
50.1703	30.9205	SP1	0.1	2
51.1696	30.8093	SP1	0.1	2
52.1703	30.7658	SP1	0.1	2
53.1693	30.7025	SP1	0.1	2
54.1708	30.602	SP1	0.1	2
55.1707	30.5642	SP1	0.1	2
56.1722	30.521	SP1	0.1	2
57.1722	30.4606	SP1	0.1	2
58.1724	30.4619	SP1	0.1	2
59.1732	30.4272	SP1	0.1	2
60.173	30.4253	SP1	0.1	2
61.1732	30.3914	SP1	0.1	2
62.173	30.3219	SP1	0.1	2
63.1735	30.3252	SP1	0.1	2
64.1745	30.3198	SP1	0.1	2
65.1761	30.3061	SP1	0.1	2
66.1754	30.3159	SP1	0.1	2
67.1764	30.2841	SP1	0.1	2
68.1763	30.2937	SP1	0.1	2
69.1769	30.2599	SP1	0.1	2
70.1764	30.2949	SP1	0.1	2
71.177	30.245	SP1	0.1	2
72.1769	30.2744	SP1	0.1	2
73.1778	30.2729	SP1	0.1	2
74.1791	30.2566	SP1	0.1	2
75.1793	30.2395	SP1	0.1	2
76.1805	30.2176	SP1	0.1	2
77.1805	30.2191	SP1	0.1	2
78.1816	30.1822	SP1	0.1	2
79.181	30.1581	SP1	0.1	2
80.1816	30.1572	SP1	0.1	2
81.1822	30.1811	SP1	0.1	2
82.182	30.1583	SP1	0.1	2
83.1819	30.1592	SP1	0.1	2
84.183	30.1228	SP1	0.1	2
85.1835	30.0807	SP1	0.1	2
86.1853	30.0713	SP1	0.1	2
87.1846	30.0716	SP1	0.1	2
88.1849	30.0268	SP1	0.1	2
89.1861	30.0382	SP1	0.1	2
90.1863	30.0037	SP1	0.1	2
91.1864	29.9922	SP1	0.1	2
92.1865	29.9616	SP1	0.1	2
93.1883	29.9062	SP1	0.1	2
94.1878	29.9408	SP1	0.1	2
95.1881	29.9176	SP1	0.1	2
96.1882	29.8465	SP1	0.1	2
97.1892	29.8244	SP1	0.1	2
98.1882	29.8174	SP1	0.1	2
99.1891	29.8446	SP1	0.1	2
0.1837	24.8487	SP1	0.1	3
1.1622	24.9481	SP1	0.1	3
2.16362	25.3506	SP1	0.1	3
3.16357	25.648	SP1	0.1	3
4.16315	26.0381	SP1	0.1	3
5.16382	26.2944	SP1	0.1	3
6.16462	26.5879	SP1	0.1	3
7.16442	26.8321	SP1	0.1	3
8.16542	27.0878	SP1	0.1	3
9.16617	27.4434	SP1	0.1	3
10.1656	27.7621	SP1	0.1	3
11.1673	27.9756	SP1	0.1	3
12.1662	28.1347	SP1	0.1	3
13.1669	28.2707	SP1	0.1	3
14.1684	28.474	SP1	0.1	3
15.1685	28.7004	SP1	0.1	3
16.1682	28.9098	SP1	0.1	3
17.1686	29.0458	SP1	0.1	3
18.1691	29.1185	SP1	0.1	3
19.1696	29.2475	SP1	0.1	3
20.1704	29.2339	SP1	0.1	3
21.1704	29.449	SP1	0.1	3
22.1716	29.4759	SP1	0.1	3
23.1704	29.6377	SP1	0.1	3
24.1707	29.6967	SP1	0.1	3
25.1721	29.8468	SP1	0.1	3
26.1715	29.9449	SP1	0.1	3
27.1731	30.0322	SP1	0.1	3
28.1722	30.1083	SP1	0.1	3
29.1728	30.2047	SP1	0.1	3
30.1727	30.2869	SP1	0.1	3
31.1732	30.3289	SP1	0.1	3
32.1731	30.4359	SP1	0.1	3
33.1745	30.4807	SP1	0.1	3
34.1743	30.6722	SP1	0.1	3
35.1755	30.7195	SP1	0.1	3
36.1752	30.8822	SP1	0.1	3
37.176	31.1373	SP1	0.1	3
38.1759	31.1146	SP1	0.1	3
39.1759	30.8395	SP1	0.1	3
40.1774	30.6817	SP1	0.1	3
41.1775	30.5958	SP1	0.1	3
42.1779	30.4967	SP1	0.1	3
43.178	30.4517	SP1	0.1	3
44.179	30.2992	SP1	0.1	3
45.1789	30.2106	SP1	0.1	3
46.1797	30.1194	SP1	0.1	3
47.1791	30.0106	SP1	0.1	3
48.1795	29.9289	SP1	0.1	3
49.1787	29.9119	SP1	0.1	3
50.1805	29.816	SP1	0.1	3
51.1797	29.6668	SP1	0.1	3
52.1803	29.6283	SP1	0.1	3
53.1794	29.6029	SP1	0.1	3
54.1809	29.5239	SP1	0.1	3
55.1808	29.513	SP1	0.1	3
56.1823	29.4536	SP1	0.1	3
57.1823	29.4255	SP1	0.1	3
58.1827	29.3993	SP1	0.1	3
59.1833	29.3701	SP1	0.1	3
60.1832	29.3894	SP1	0.1	3
61.1834	29.3446	SP1	0.1	3
62.183	29.3404	SP1	0.1	3
63.1835	29.3105	SP1	0.1	3
64.1847	29.3487	SP1	0.1	3
65.1864	29.2968	SP1	0.1	3
66.1856	29.2897	SP1	0.1	3
67.1865	29.307	SP1	0.1	3
68.1863	29.2675	SP1	0.1	3
69.1869	29.2556	SP1	0.1	3
70.1866	29.2681	SP1	0.1	3
71.1871	29.2183	SP1	0.1	3
72.1872	29.2148	SP1	0.1	3
73.188	29.2182	SP1	0.1	3
74.1893	29.2239	SP1	0.1	3
75.1895	29.1685	SP1	0.1	3
76.1906	29.1352	SP1	0.1	3
77.1904	29.1201	SP1	0.1	3
78.1917	29.105	SP1	0.1	3
79.1911	29.0811	SP1	0.1	3
80.1918	29.0961	SP1	0.1	3
81.1923	29.0596	SP1	0.1	3
82.1923	29.0478	SP1	0.1	3
83.1922	29.0755	SP1	0.1	3
84.1931	29.0009	SP1	0.1	3
85.1936	28.9368	SP1	0.1	3
86.1954	28.9601	SP1	0.1	3
87.1946	28.9933	SP1	0.1	3
88.195	28.9206	SP1	0.1	3
89.1964	28.8772	SP1	0.1	3
90.1966	28.9085	SP1	0.1	3
91.1965	28.8916	SP1	0.1	3
92.1964	28.8554	SP1	0.1	3
93.1985	28.8048	SP1	0.1	3
94.1978	28.8887	SP1	0.1	3
95.1984	28.8491	SP1	0.1	3
96.1984	28.7664	SP1	0.1	3
97.1994	28.7279	SP1	0.1	3
98.1985	28.7538	SP1	0.1	3
99.1992	28.7591	SP1	0.1	3
0.193783	26.8862	SP1	1	1
1.1722	27.112	SP1	1	1
2.1737	27.4229	SP1	1	1
3.17367	27.4277	SP1	1	1
4.17337	27.4466	SP1	1	1
5.17398	27.5585	SP1	1	1
6.17477	27.6153	SP1	1	1
7.17452	27.7304	SP1	1	1
8.17542	27.8947	SP1	1	1
9.17647	28.1161	SP1	1	1
10.1759	28.4071	SP1	1	1
11.1775	28.5733	SP1	1	1
12.1764	28.6894	SP1	1	1
13.177	28.8149	SP1	1	1
14.1786	29.002	SP1	1	1
15.1787	29.2237	SP1	1	1
16.1781	29.3896	SP1	1	1
17.1788	29.5145	SP1	1	1
18.1793	29.5715	SP1	1	1
19.1799	29.69	SP1	1	1
20.1805	29.7735	SP1	1	1
21.1806	29.9026	SP1	1	1
22.1818	29.87	SP1	1	1
23.1804	30.0483	SP1	1	1
24.1809	30.0748	SP1	1	1
25.1823	30.1603	SP1	1	1
26.1816	30.2259	SP1	1	1
27.1833	30.2378	SP1	1	1
28.1823	30.2653	SP1	1	1
29.183	30.3616	SP1	1	1
30.1827	30.3952	SP1	1	1
31.1834	30.4155	SP1	1	1
32.1833	30.5499	SP1	1	1
33.1846	30.6107	SP1	1	1
34.1846	30.8402	SP1	1	1
35.1856	30.9634	SP1	1	1
36.1854	31.2618	SP1	1	1
37.1862	31.5115	SP1	1	1
38.1861	31.809	SP1	1	1
39.186	31.827	SP1	1	1
40.1876	31.7234	SP1	1	1
41.1875	31.4481	SP1	1	1
42.1881	31.1267	SP1	1	1
43.1883	30.8917	SP1	1	1
44.1891	30.6579	SP1	1	1
45.1889	30.4714	SP1	1	1
46.1899	30.3696	SP1	1	1
47.1891	30.239	SP1	1	1
48.1898	29.9942	SP1	1	1
49.1887	29.988	SP1	1	1
50.1907	29.8867	SP1	1	1
51.19	29.721	SP1	1	1
52.1903	29.6827	SP1	1	1
53.1895	29.6356	SP1	1	1
54.1908	29.5732	SP1	1	1
55.1908	29.5675	SP1	1	1
56.1923	29.5352	SP1	1	1
57.1925	29.4857	SP1	1	1
58.1929	29.4811	SP1	1	1
59.1936	29.4461	SP1	1	1
60.1932	29.4384	SP1	1	1
61.1937	29.3937	SP1	1	1
62.193	29.3731	SP1	1	1
63.1938	29.3378	SP1	1	1
64.1947	29.3269	SP1	1	1
65.1964	29.2641	SP1	1	1
66.1957	29.257	SP1	1	1
67.1965	29.2688	SP1	1	1
68.1964	29.2238	SP1	1	1
69.1971	29.1842	SP1	1	1
70.1968	29.1917	SP1	1	1
71.1974	29.1527	SP1	1	1
72.1974	29.1707	SP1	1	1
73.1981	29.1199	SP1	1	1
74.1993	29.1146	SP1	1	1
75.1996	29.0592	SP1	1	1
76.2006	29.0864	SP1	1	1
77.2006	29.0545	SP1	1	1
78.2019	29.012	SP1	1	1
79.2013	28.9498	SP1	1	1
80.202	28.9922	SP1	1	1
81.2026	28.9557	SP1	1	1
82.2024	28.9494	SP1	1	1
83.2023	28.9605	SP1	1	1
84.2032	28.9188	SP1	1	1
85.2036	28.8273	SP1	1	1
86.2055	28.8288	SP1	1	1
87.2047	28.8127	SP1	1	1
88.2051	28.8549	SP1	1	1
89.2066	28.7622	SP1	1	1
90.2068	28.7825	SP1	1	1
91.2068	28.7492	SP1	1	1
92.2065	28.7397	SP1	1	1
93.2086	28.635	SP1	1	1
94.208	28.7244	SP1	1	1
95.2086	28.6902	SP1	1	1
96.2086	28.6458	SP1	1	1
97.2094	28.6018	SP1	1	1
98.2086	28.6003	SP1	1	1
99.2093	28.5947	SP1	1	1
0.20405	25.0422	SP1	1	2
1.18228	25.1794	SP1	1	2
2.18395	25.5819	SP1	1	2
3.18382	25.9146	SP1	1	2
4.18347	26.2188	SP1	1	2
5.18412	26.4093	SP1	1	2
6.18478	26.6417	SP1	1	2
7.18477	26.8698	SP1	1	2
8.18562	27.0486	SP1	1	2
9.18652	27.3788	SP1	1	2
10.186	27.649	SP1	1	2
11.1877	27.8463	SP1	1	2
12.1867	28.0368	SP1	1	2
13.1872	28.1683	SP1	1	2
14.1889	28.3662	SP1	1	2
15.1889	28.6627	SP1	1	2
16.1884	28.8074	SP1	1	2
17.1889	28.9751	SP1	1	2
18.1895	29.1072	SP1	1	2
19.1901	29.1665	SP1	1	2
20.1906	29.25	SP1	1	2
21.1908	29.3788	SP1	1	2
22.1918	29.4327	SP1	1	2
23.1905	29.5837	SP1	1	2
24.1911	29.6208	SP1	1	2
25.1925	29.7009	SP1	1	2
26.1915	29.7719	SP1	1	2
27.1935	29.7997	SP1	1	2
28.1925	29.8216	SP1	1	2
29.1932	29.8584	SP1	1	2
30.1929	29.8971	SP1	1	2
31.1936	29.8958	SP1	1	2
32.1934	29.9811	SP1	1	2
33.1949	30.0203	SP1	1	2
34.1948	30.2657	SP1	1	2
35.1959	30.4162	SP1	1	2
36.1956	30.7304	SP1	1	2
37.1964	31.1216	SP1	1	2
38.1964	31.4618	SP1	1	2
39.196	31.5937	SP1	1	2
40.1978	31.5344	SP1	1	2
41.1975	31.3395	SP1	1	2
42.1983	30.9312	SP1	1	2
43.1984	30.6092	SP1	1	2
44.1992	30.3207	SP1	1	2
45.199	30.1617	SP1	1	2
46.1999	30.065	SP1	1	2
47.1994	29.94	SP1	1	2
48.1999	29.7603	SP1	1	2
49.1988	29.6999	SP1	1	2
50.2007	29.5929	SP1	1	2
51.2002	29.4325	SP1	1	2
52.2004	29.3669	SP1	1	2
53.1996	29.2981	SP1	1	2
54.2011	29.2081	SP1	1	2
55.201	29.1427	SP1	1	2
56.2024	29.154	SP1	1	2
57.2026	29.1095	SP1	1	2
58.203	29.0288	SP1	1	2
59.2037	29.0377	SP1	1	2
60.2032	29.0131	SP1	1	2
61.2037	28.9793	SP1	1	2
62.2031	28.9424	SP1	1	2
63.2041	28.945	SP1	1	2
64.2049	28.9232	SP1	1	2
65.2064	28.8986	SP1	1	2
66.2059	28.8367	SP1	1	2
67.2068	28.8758	SP1	1	2
68.2066	28.8527	SP1	1	2
69.2071	28.8183	SP1	1	2
70.207	28.8094	SP1	1	2
71.2076	28.7322	SP1	1	2
72.2075	28.7451	SP1	1	2
73.2083	28.8084	SP1	1	2
74.2095	28.8031	SP1	1	2
75.2097	28.7314	SP1	1	2
76.2107	28.7032	SP1	1	2
77.2107	28.7264	SP1	1	2
78.2121	28.7223	SP1	1	2
79.2113	28.6655	SP1	1	2
80.2121	28.7187	SP1	1	2
81.2125	28.6822	SP1	1	2
82.2126	28.654	SP1	1	2
83.2123	28.6383	SP1	1	2
84.2133	28.6342	SP1	1	2
85.2139	28.5701	SP1	1	2
86.2156	28.6153	SP1	1	2
87.2149	28.6266	SP1	1	2
88.2152	28.603	SP1	1	2
89.2169	28.5924	SP1	1	2
90.2168	28.6347	SP1	1	2
91.2168	28.5685	SP1	1	2
92.2167	28.5589	SP1	1	2
93.2188	28.487	SP1	1	2
94.2183	28.5326	SP1	1	2
95.2187	28.5094	SP1	1	2
96.2188	28.5032	SP1	1	2
97.2195	28.4592	SP1	1	2
98.2188	28.4742	SP1	1	2
99.2195	28.4466	SP1	1	2
0.214283	25.182	SP1	1	3
1.1925	25.7011	SP1	1	3
2.19422	26.1575	SP1	1	3
3.19383	26.5513	SP1	1	3
4.1935	26.9289	SP1	1	3
5.19428	27.2626	SP1	1	3
6.19497	27.5991	SP1	1	3
7.19482	27.881	SP1	1	3
8.19573	28.1841	SP1	1	3
9.1966	28.4498	SP1	1	3
10.1961	28.7571	SP1	1	3
11.1977	28.9233	SP1	1	3
12.1969	29.0555	SP1	1	3
13.1972	29.1601	SP1	1	3
14.1991	29.4165	SP1	1	3
15.1989	29.6115	SP1	1	3
16.1985	29.7562	SP1	1	3
17.1989	29.8759	SP1	1	3
18.1997	29.8574	SP1	1	3
19.2002	29.9058	SP1	1	3
20.2007	29.8815	SP1	1	3
21.201	29.9566	SP1	1	3
22.202	29.9726	SP1	1	3
23.2007	30.0105	SP1	1	3
24.2013	29.9614	SP1	1	3
25.2027	30.0198	SP1	1	3
26.2016	30.0692	SP1	1	3
27.2037	30.0917	SP1	1	3
28.2028	30.0109	SP1	1	3
29.2034	29.9937	SP1	1	3
30.203	29.8754	SP1	1	3
31.2036	29.6251	SP1	1	3
32.2034	29.4503	SP1	1	3
33.2051	29.3754	SP1	1	3
34.205	29.9784	SP1	1	3
35.2059	30.5948	SP1	1	3
36.2057	30.9419	SP1	1	3
37.2065	31.0614	SP1	1	3
38.2066	31.0603	SP1	1	3
39.2062	30.8558	SP1	1	3
40.2078	30.7527	SP1	1	3
41.2075	30.5632	SP1	1	3
42.2086	30.388	SP1	1	3
43.2086	30.2344	SP1	1	3
44.2092	30.0926	SP1	1	3
45.2091	29.9878	SP1	1	3
46.2101	29.94	SP1	1	3
47.2095	29.7551	SP1	1	3
48.21	29.6788	SP1	1	3
49.209	29.5854	SP1	1	3
50.2107	29.495	SP1	1	3
51.2103	29.3621	SP1	1	3
52.2105	29.3614	SP1	1	3
53.2097	29.2926	SP1	1	3
54.2113	29.2135	SP1	1	3
55.2112	29.1209	SP1	1	3
56.2125	29.0505	SP1	1	3
57.2128	29.0659	SP1	1	3
58.2133	29.0397	SP1	1	3
59.214	29.0317	SP1	1	3
60.2133	28.9531	SP1	1	3
61.214	28.9193	SP1	1	3
62.2133	28.8988	SP1	1	3
63.2142	28.9177	SP1	1	3
64.2151	28.8414	SP1	1	3
65.2166	28.8277	SP1	1	3
66.216	28.8203	SP1	1	3
67.2168	28.7939	SP1	1	3
68.2166	28.7981	SP1	1	3
69.2174	28.7419	SP1	1	3
70.2172	28.7602	SP1	1	3
71.2178	28.6394	SP1	1	3
72.2177	28.6679	SP1	1	3
73.2184	28.6718	SP1	1	3
74.2195	28.6392	SP1	1	3
75.2199	28.6049	SP1	1	3
76.221	28.5775	SP1	1	3
77.2208	28.5569	SP1	1	3
78.2221	28.5418	SP1	1	3
79.2214	28.5015	SP1	1	3
80.2221	28.5272	SP1	1	3
81.2226	28.436	SP1	1	3
82.2227	28.4953	SP1	1	3
83.2225	28.446	SP1	1	3
84.2232	28.4053	SP1	1	3
85.2241	28.3676	SP1	1	3
86.2258	28.369	SP1	1	3
87.2249	28.3575	SP1	1	3
88.2253	28.3511	SP1	1	3
89.227	28.2912	SP1	1	3
90.2269	28.2897	SP1	1	3
91.227	28.2837	SP1	1	3
92.2268	28.2685	SP1	1	3
93.229	28.1966	SP1	1	3
94.2283	28.2421	SP1	1	3
95.2289	28.1851	SP1	1	3
96.2289	28.1907	SP1	1	3
97.2297	28.0974	SP1	1	3
98.2289	28.1179	SP1	1	3
99.2297	28.1122	SP1	1	3
0.240267	27.8835	SP2	0	1
1.21848	28.3737	SP2	0	1
2.2202	28.9668	SP2	0	1
3.2199	29.2957	SP2	0	1
4.2195	29.5198	SP2	0	1
5.2204	29.7035	SP2	0	1
6.22095	29.8362	SP2	0	1
7.22083	29.9517	SP2	0	1
8.22168	30.1004	SP2	0	1
9.22268	30.3239	SP2	0	1
10.222	30.5849	SP2	0	1
11.2238	30.7462	SP2	0	1
12.223	30.8306	SP2	0	1
13.2232	30.9628	SP2	0	1
14.2251	31.1236	SP2	0	1
15.2251	31.3849	SP2	0	1
16.2246	31.6175	SP2	0	1
17.2249	31.792	SP2	0	1
18.2258	31.7841	SP2	0	1
19.2263	31.9259	SP2	0	1
20.2267	31.9666	SP2	0	1
21.227	32.1298	SP2	0	1
22.228	32.1905	SP2	0	1
23.2268	32.3315	SP2	0	1
24.2274	32.4354	SP2	0	1
25.2289	32.5157	SP2	0	1
26.2276	32.6427	SP2	0	1
27.2297	32.7414	SP2	0	1
28.2289	32.8518	SP2	0	1
29.2295	33.0843	SP2	0	1
30.2291	33.3967	SP2	0	1
31.2295	33.6941	SP2	0	1
32.2297	34.1188	SP2	0	1
33.2311	34.3378	SP2	0	1
34.231	34.3745	SP2	0	1
35.2321	34.0703	SP2	0	1
36.2318	33.6236	SP2	0	1
37.2325	33.172	SP2	0	1
38.2326	32.7853	SP2	0	1
39.2322	32.4385	SP2	0	1
40.234	32.3086	SP2	0	1
41.2334	32.1947	SP2	0	1
42.2346	31.987	SP2	0	1
43.2348	31.8766	SP2	0	1
44.2355	31.7297	SP2	0	1
45.2352	31.6407	SP2	0	1
46.2361	31.571	SP2	0	1
47.2355	31.5118	SP2	0	1
48.236	31.3642	SP2	0	1
49.235	31.3369	SP2	0	1
50.2367	31.3118	SP2	0	1
51.2362	31.2056	SP2	0	1
52.2366	31.1512	SP2	0	1
53.2358	31.044	SP2	0	1
54.2373	31.0201	SP2	0	1
55.2371	30.9818	SP2	0	1
56.2385	30.8893	SP2	0	1
57.2388	30.8619	SP2	0	1
58.2392	30.7919	SP2	0	1
59.2401	30.752	SP2	0	1
60.2395	30.7171	SP2	0	1
61.24	30.6775	SP2	0	1
62.2393	30.6409	SP2	0	1
63.2402	30.6057	SP2	0	1
64.2411	30.5455	SP2	0	1
65.2428	30.5431	SP2	0	1
66.2419	30.5144	SP2	0	1
67.2429	30.4879	SP2	0	1
68.2427	30.4482	SP2	0	1
69.2433	30.4255	SP2	0	1
70.2433	30.466	SP2	0	1
71.2438	30.394	SP2	0	1
72.244	30.3963	SP2	0	1
73.2444	30.411	SP2	0	1
74.2456	30.3948	SP2	0	1
75.2458	30.3721	SP2	0	1
76.247	30.3393	SP2	0	1
77.2469	30.2913	SP2	0	1
78.2482	30.2981	SP2	0	1
79.2474	30.2795	SP2	0	1
80.2482	30.2732	SP2	0	1
81.2486	30.2422	SP2	0	1
82.2488	30.2468	SP2	0	1
83.2485	30.2147	SP2	0	1
84.2493	30.2167	SP2	0	1
85.2501	30.136	SP2	0	1
86.2519	30.1649	SP2	0	1
87.251	30.1488	SP2	0	1
88.2514	30.1259	SP2	0	1
89.2531	30.0659	SP2	0	1
90.2529	30.0532	SP2	0	1
91.253	30.0252	SP2	0	1
92.2529	29.9945	SP2	0	1
93.255	29.9498	SP2	0	1
94.2544	29.9846	SP2	0	1
95.2548	29.9558	SP2	0	1
96.2549	29.9174	SP2	0	1
97.2556	29.8842	SP2	0	1
98.2549	29.8772	SP2	0	1
99.2557	29.844	SP2	0	1
0.25035	28.0657	SP2	0	2
1.22858	28.1896	SP2	0	2
2.23025	28.5119	SP2	0	2
3.23003	28.6998	SP2	0	2
4.22972	28.821	SP2	0	2
5.23053	28.9289	SP2	0	2
6.23115	29.0068	SP2	0	2
7.231	29.1275	SP2	0	2
8.23185	29.2274	SP2	0	2
9.23272	29.4877	SP2	0	2
10.232	29.7154	SP2	0	2
11.2341	29.8601	SP2	0	2
12.2332	29.9655	SP2	0	2
13.2334	30.1243	SP2	0	2
14.2351	30.2901	SP2	0	2
15.2353	30.5665	SP2	0	2
16.2349	30.76	SP2	0	2
17.235	30.8967	SP2	0	2
18.2357	30.97	SP2	0	2
19.2365	31.1326	SP2	0	2
20.237	31.1461	SP2	0	2
21.237	31.2707	SP2	0	2
22.2381	31.3409	SP2	0	2
23.237	31.5094	SP2	0	2
24.2375	31.553	SP2	0	2
25.2389	31.6711	SP2	0	2
26.2376	31.7476	SP2	0	2
27.2399	31.8037	SP2	0	2
28.2389	31.87	SP2	0	2
29.2395	31.9936	SP2	0	2
30.2392	32.0758	SP2	0	2
31.2396	32.1352	SP2	0	2
32.24	32.3303	SP2	0	2
33.2411	32.4511	SP2	0	2
34.2412	32.682	SP2	0	2
35.242	32.8487	SP2	0	2
36.2421	33.2301	SP2	0	2
37.2426	33.5671	SP2	0	2
38.2427	33.8661	SP2	0	2
39.2424	33.7212	SP2	0	2
40.244	33.4291	SP2	0	2
41.2435	33.0436	SP2	0	2
42.2448	32.5103	SP2	0	2
43.2451	32.1935	SP2	0	2
44.2456	31.8501	SP2	0	2
45.2453	31.7187	SP2	0	2
46.2462	31.622	SP2	0	2
47.2455	31.454	SP2	0	2
48.2461	31.3286	SP2	0	2
49.2452	31.2468	SP2	0	2
50.2466	31.1836	SP2	0	2
51.2464	31.0291	SP2	0	2
52.2467	30.9579	SP2	0	2
53.246	30.9491	SP2	0	2
54.2475	30.9197	SP2	0	2
55.2474	30.8269	SP2	0	2
56.2485	30.8328	SP2	0	2
57.249	30.8	SP2	0	2
58.2493	30.7738	SP2	0	2
59.2503	30.7172	SP2	0	2
60.2495	30.7369	SP2	0	2
61.2501	30.687	SP2	0	2
62.2495	30.6556	SP2	0	2
63.2503	30.6317	SP2	0	2
64.2512	30.599	SP2	0	2
65.2529	30.6021	SP2	0	2
66.2521	30.5624	SP2	0	2
67.253	30.5852	SP2	0	2
68.2529	30.5511	SP2	0	2
69.2535	30.5176	SP2	0	2
70.2536	30.4759	SP2	0	2
71.2539	30.4806	SP2	0	2
72.2541	30.5706	SP2	0	2
73.2546	30.4977	SP2	0	2
74.2557	30.5253	SP2	0	2
75.256	30.5136	SP2	0	2
76.257	30.4645	SP2	0	2
77.2572	30.4823	SP2	0	2
78.2582	30.4563	SP2	0	2
79.2578	30.4818	SP2	0	2
80.2583	30.4699	SP2	0	2
81.2587	30.4663	SP2	0	2
82.259	30.4819	SP2	0	2
83.2585	30.4553	SP2	0	2
84.2595	30.4463	SP2	0	2
85.2602	30.3769	SP2	0	2
86.2619	30.4223	SP2	0	2
87.2611	30.4448	SP2	0	2
88.2614	30.4218	SP2	0	2
89.2633	30.3784	SP2	0	2
90.2633	30.3548	SP2	0	2
91.2632	30.3652	SP2	0	2
92.263	30.3348	SP2	0	2
93.2651	30.2627	SP2	0	2
94.2645	30.3195	SP2	0	2
95.2649	30.2964	SP2	0	2
96.2651	30.2414	SP2	0	2
97.2656	30.2414	SP2	0	2
98.2651	30.2124	SP2	0	2
99.2657	30.2342	SP2	0	2
0.260383	28.1378	SP2	0	3
1.23867	28.2929	SP2	0	3
2.24027	28.6149	SP2	0	3
3.24027	28.7705	SP2	0	3
4.23987	29.0154	SP2	0	3
5.24057	29.1125	SP2	0	3
6.24117	29.277	SP2	0	3
7.24097	29.408	SP2	0	3
8.24205	29.5239	SP2	0	3
9.24275	29.779	SP2	0	3
10.2421	30.0227	SP2	0	3
11.2441	30.1835	SP2	0	3
12.2435	30.3213	SP2	0	3
13.2433	30.4098	SP2	0	3
14.2454	30.592	SP2	0	3
15.2454	30.8464	SP2	0	3
16.245	31.0187	SP2	0	3
17.2452	31.1008	SP2	0	3
18.2457	31.2772	SP2	0	3
19.2466	31.4121	SP2	0	3
20.2471	31.4427	SP2	0	3
21.2472	31.5989	SP2	0	3
22.2482	31.6753	SP2	0	3
23.2472	31.8537	SP2	0	3
24.2478	31.8975	SP2	0	3
25.2489	32.0262	SP2	0	3
26.2477	32.1255	SP2	0	3
27.2501	32.2358	SP2	0	3
28.2489	32.2308	SP2	0	3
29.2499	32.3934	SP2	0	3
30.2494	32.4431	SP2	0	3
31.2496	32.5189	SP2	0	3
32.2502	32.6815	SP2	0	3
33.2511	32.7426	SP2	0	3
34.2515	32.9611	SP2	0	3
35.2521	33.1238	SP2	0	3
36.2522	33.4761	SP2	0	3
37.2528	33.8745	SP2	0	3
38.2527	34.2745	SP2	0	3
39.2525	34.3492	SP2	0	3
40.2543	34.15	SP2	0	3
41.2537	33.8028	SP2	0	3
42.2549	33.2467	SP2	0	3
43.2552	32.8721	SP2	0	3
44.2559	32.4744	SP2	0	3
45.2555	32.315	SP2	0	3
46.2564	32.2033	SP2	0	3
47.2558	32.0128	SP2	0	3
48.2561	31.8613	SP2	0	3
49.2555	31.7082	SP2	0	3
50.2569	31.6015	SP2	0	3
51.2567	31.4256	SP2	0	3
52.2569	31.3217	SP2	0	3
53.2562	31.2592	SP2	0	3
54.2578	31.1475	SP2	0	3
55.2577	31.1148	SP2	0	3
56.2587	31.0505	SP2	0	3
57.2592	30.9573	SP2	0	3
58.2595	30.9093	SP2	0	3
59.2605	30.8259	SP2	0	3
60.2597	30.8184	SP2	0	3
61.2601	30.7462	SP2	0	3
62.2598	30.7098	SP2	0	3
63.2605	30.6583	SP2	0	3
64.2614	30.6911	SP2	0	3
65.2629	30.6888	SP2	0	3
66.2623	30.6492	SP2	0	3
67.2631	30.6392	SP2	0	3
68.2631	30.671	SP2	0	3
69.2635	30.6646	SP2	0	3
70.2638	30.683	SP2	0	3
71.264	30.6936	SP2	0	3
72.2644	30.7559	SP2	0	3
73.2648	30.6721	SP2	0	3
74.2658	30.716	SP2	0	3
75.2662	30.7102	SP2	0	3
76.2672	30.7156	SP2	0	3
77.2673	30.7279	SP2	0	3
78.2681	30.7735	SP2	0	3
79.268	30.6947	SP2	0	3
80.2686	30.754	SP2	0	3
81.2689	30.7778	SP2	0	3
82.2691	30.7773	SP2	0	3
83.2688	30.8055	SP2	0	3
84.2697	30.7636	SP2	0	3
85.2705	30.7269	SP2	0	3
86.2719	30.7997	SP2	0	3
87.2713	30.7621	SP2	0	3
88.2715	30.7666	SP2	0	3
89.2735	30.7067	SP2	0	3
90.2734	30.716	SP2	0	3
91.2733	30.7542	SP2	0	3
92.273	30.7072	SP2	0	3
93.2753	30.6462	SP2	0	3
94.2746	30.7088	SP2	0	3
95.275	30.718	SP2	0	3
96.2752	30.6362	SP2	0	3
97.2756	30.6142	SP2	0	3
98.2752	30.5632	SP2	0	3
99.2759	30.563	SP2	0	3
0.27055	28.3269	SP2	0.01	1
1.24865	28.4874	SP2	0.01	1
2.25038	28.7609	SP2	0.01	1
3.25048	28.868	SP2	0.01	1
4.24992	29.0536	SP2	0.01	1
5.2508	29.1184	SP2	0.01	1
6.25113	29.2236	SP2	0.01	1
7.25113	29.3276	SP2	0.01	1
8.25228	29.4112	SP2	0.01	1
9.25282	29.6338	SP2	0.01	1
10.2523	29.8234	SP2	0.01	1
11.2542	29.9357	SP2	0.01	1
12.2537	29.9924	SP2	0.01	1
13.2534	30.1187	SP2	0.01	1
14.2554	30.3006	SP2	0.01	1
15.2557	30.5063	SP2	0.01	1
16.2551	30.6783	SP2	0.01	1
17.2555	30.804	SP2	0.01	1
18.2559	30.888	SP2	0.01	1
19.2566	30.9904	SP2	0.01	1
20.2571	31.0099	SP2	0.01	1
21.2573	31.1343	SP2	0.01	1
22.2583	31.1881	SP2	0.01	1
23.2574	31.2969	SP2	0.01	1
24.2581	31.3721	SP2	0.01	1
25.2591	31.4421	SP2	0.01	1
26.2577	31.5132	SP2	0.01	1
27.2604	31.5528	SP2	0.01	1
28.2592	31.5477	SP2	0.01	1
29.26	31.6558	SP2	0.01	1
30.2597	31.728	SP2	0.01	1
31.2597	31.6779	SP2	0.01	1
32.2604	31.8671	SP2	0.01	1
33.2612	31.8739	SP2	0.01	1
34.2617	32.0663	SP2	0.01	1
35.2621	32.1081	SP2	0.01	1
36.2623	32.3422	SP2	0.01	1
37.2629	32.592	SP2	0.01	1
38.2629	32.8833	SP2	0.01	1
39.2627	32.9951	SP2	0.01	1
40.2643	32.9566	SP2	0.01	1
41.2638	32.7633	SP2	0.01	1
42.2649	32.3596	SP2	0.01	1
43.2655	32.0444	SP2	0.01	1
44.266	31.6361	SP2	0.01	1
45.2657	31.358	SP2	0.01	1
46.2666	31.2233	SP2	0.01	1
47.2659	31.071	SP2	0.01	1
48.2663	30.9136	SP2	0.01	1
49.2656	30.7715	SP2	0.01	1
50.267	30.725	SP2	0.01	1
51.2668	30.5593	SP2	0.01	1
52.267	30.4936	SP2	0.01	1
53.2664	30.4197	SP2	0.01	1
54.2679	30.3683	SP2	0.01	1
55.2678	30.3027	SP2	0.01	1
56.2688	30.3033	SP2	0.01	1
57.2693	30.2647	SP2	0.01	1
58.2698	30.2223	SP2	0.01	1
59.2707	30.2366	SP2	0.01	1
60.2697	30.2292	SP2	0.01	1
61.2702	30.1953	SP2	0.01	1
62.2699	30.1638	SP2	0.01	1
63.2706	30.1342	SP2	0.01	1
64.2716	30.1289	SP2	0.01	1
65.273	30.1153	SP2	0.01	1
66.2724	30.0921	SP2	0.01	1
67.2733	30.1531	SP2	0.01	1
68.2733	30.1081	SP2	0.01	1
69.2735	30.0471	SP2	0.01	1
70.274	30.0546	SP2	0.01	1
71.2741	30.0429	SP2	0.01	1
72.2745	30.0833	SP2	0.01	1
73.275	30.0597	SP2	0.01	1
74.2758	30.0764	SP2	0.01	1
75.2763	30.0592	SP2	0.01	1
76.2774	29.9716	SP2	0.01	1
77.2775	29.9839	SP2	0.01	1
78.2783	29.9634	SP2	0.01	1
79.2782	30.0051	SP2	0.01	1
80.2788	30.0315	SP2	0.01	1
81.279	30.0115	SP2	0.01	1
82.2792	30.0161	SP2	0.01	1
83.279	29.9786	SP2	0.01	1
84.2799	30.0079	SP2	0.01	1
85.2808	29.9822	SP2	0.01	1
86.282	29.9891	SP2	0.01	1
87.2815	30.0278	SP2	0.01	1
88.2815	29.9995	SP2	0.01	1
89.2837	29.9451	SP2	0.01	1
90.2835	30.0366	SP2	0.01	1
91.2834	29.9648	SP2	0.01	1
92.2831	29.9616	SP2	0.01	1
93.2854	29.939	SP2	0.01	1
94.2849	30.0011	SP2	0.01	1
95.285	29.9724	SP2	0.01	1
96.2854	29.9506	SP2	0.01	1
97.2859	29.9285	SP2	0.01	1
98.2855	29.9379	SP2	0.01	1
99.2859	29.9597	SP2	0.01	1
0.280567	28.6602	SP2	0.01	2
1.25885	28.8478	SP2	0.01	2
2.26037	29.1003	SP2	0.01	2
3.26053	29.2876	SP2	0.01	2
4.25998	29.5216	SP2	0.01	2
5.26108	29.5863	SP2	0.01	2
6.26127	29.8099	SP2	0.01	2
7.2613	29.8819	SP2	0.01	2
8.2624	30.0408	SP2	0.01	2
9.26312	30.3013	SP2	0.01	2
10.2625	30.5289	SP2	0.01	2
11.2642	30.7596	SP2	0.01	2
12.2639	30.9029	SP2	0.01	2
13.2636	31.0615	SP2	0.01	2
14.2655	31.2379	SP2	0.01	2
15.2657	31.5737	SP2	0.01	2
16.2654	31.7462	SP2	0.01	2
17.2656	31.9255	SP2	0.01	2
18.2661	31.9888	SP2	0.01	2
19.267	32.1626	SP2	0.01	2
20.2673	32.2194	SP2	0.01	2
21.2673	32.381	SP2	0.01	2
22.2686	32.4361	SP2	0.01	2
23.2676	32.5604	SP2	0.01	2
24.2682	32.6261	SP2	0.01	2
25.2692	32.7494	SP2	0.01	2
26.268	32.8436	SP2	0.01	2
27.2706	32.9164	SP2	0.01	2
28.2694	32.8573	SP2	0.01	2
29.2701	32.959	SP2	0.01	2
30.2698	33.0211	SP2	0.01	2
31.2697	32.9709	SP2	0.01	2
32.2707	33.0957	SP2	0.01	2
33.2713	33.1313	SP2	0.01	2
34.2719	33.2738	SP2	0.01	2
35.2723	33.3607	SP2	0.01	2
36.2724	33.6098	SP2	0.01	2
37.2732	33.9701	SP2	0.01	2
38.2731	34.321	SP2	0.01	2
39.2728	34.4717	SP2	0.01	2
40.2744	34.3301	SP2	0.01	2
41.2738	34.0321	SP2	0.01	2
42.275	33.5653	SP2	0.01	2
43.2755	33.1786	SP2	0.01	2
44.2761	32.8264	SP2	0.01	2
45.2757	32.6724	SP2	0.01	2
46.2767	32.5338	SP2	0.01	2
47.2758	32.3543	SP2	0.01	2
48.2765	32.1759	SP2	0.01	2
49.2759	32.0663	SP2	0.01	2
50.2772	31.9651	SP2	0.01	2
51.2768	31.8331	SP2	0.01	2
52.277	31.7347	SP2	0.01	2
53.2765	31.6997	SP2	0.01	2
54.2781	31.6425	SP2	0.01	2
55.278	31.5717	SP2	0.01	2
56.279	31.5512	SP2	0.01	2
57.2792	31.469	SP2	0.01	2
58.28	31.4101	SP2	0.01	2
59.2809	31.3543	SP2	0.01	2
60.28	31.3632	SP2	0.01	2
61.2804	31.3027	SP2	0.01	2
62.2801	31.2222	SP2	0.01	2
63.2808	31.2034	SP2	0.01	2
64.2817	31.138	SP2	0.01	2
65.2831	31.1469	SP2	0.01	2
66.2826	31.0801	SP2	0.01	2
67.2835	31.0701	SP2	0.01	2
68.2835	31.0311	SP2	0.01	2
69.2837	30.97	SP2	0.01	2
70.2841	30.9667	SP2	0.01	2
71.2842	30.9446	SP2	0.01	2
72.2848	30.9522	SP2	0.01	2
73.2852	30.863	SP2	0.01	2
74.286	30.896	SP2	0.01	2
75.2865	30.8411	SP2	0.01	2
76.2875	30.7753	SP2	0.01	2
77.2876	30.7494	SP2	0.01	2
78.2884	30.7786	SP2	0.01	2
79.2883	30.749	SP2	0.01	2
80.2891	30.7208	SP2	0.01	2
81.2891	30.7227	SP2	0.01	2
82.2892	30.7167	SP2	0.01	2
83.2893	30.6464	SP2	0.01	2
84.29	30.6483	SP2	0.01	2
85.291	30.6335	SP2	0.01	2
86.292	30.5697	SP2	0.01	2
87.2916	30.6412	SP2	0.01	2
88.2916	30.6183	SP2	0.01	2
89.2939	30.5311	SP2	0.01	2
90.2937	30.5626	SP2	0.01	2
91.2935	30.5675	SP2	0.01	2
92.2933	30.537	SP2	0.01	2
93.2954	30.4541	SP2	0.01	2
94.295	30.5494	SP2	0.01	2
95.295	30.5152	SP2	0.01	2
96.2956	30.5043	SP2	0.01	2
97.296	30.4329	SP2	0.01	2
98.2956	30.4533	SP2	0.01	2
99.2959	30.4695	SP2	0.01	2
0.2906	26.1013	SP2	0.01	3
1.26888	26.5133	SP2	0.01	3
2.27043	26.9697	SP2	0.01	3
3.27078	27.2003	SP2	0.01	3
4.26992	27.4036	SP2	0.01	3
5.27125	27.5369	SP2	0.01	3
6.27123	27.7175	SP2	0.01	3
7.27137	27.8272	SP2	0.01	3
8.27245	28.0012	SP2	0.01	3
9.27323	28.2722	SP2	0.01	3
10.2726	28.5094	SP2	0.01	3
11.2742	28.7187	SP2	0.01	3
12.2741	28.8718	SP2	0.01	3
13.2737	29.0034	SP2	0.01	3
14.2756	29.2283	SP2	0.01	3
15.276	29.4659	SP2	0.01	3
16.2756	29.6268	SP2	0.01	3
17.2758	29.7626	SP2	0.01	3
18.2763	29.8735	SP2	0.01	3
19.2772	29.949	SP2	0.01	3
20.2774	30.011	SP2	0.01	3
21.2774	30.1348	SP2	0.01	3
22.2786	30.2103	SP2	0.01	3
23.2778	30.3562	SP2	0.01	3
24.2782	30.41	SP2	0.01	3
25.2794	30.5441	SP2	0.01	3
26.2781	30.6479	SP2	0.01	3
27.2807	30.7461	SP2	0.01	3
28.2795	30.7956	SP2	0.01	3
29.2802	30.9082	SP2	0.01	3
30.2798	31.0124	SP2	0.01	3
31.2797	31.0652	SP2	0.01	3
32.281	31.1674	SP2	0.01	3
33.2814	31.2018	SP2	0.01	3
34.2822	31.2901	SP2	0.01	3
35.2824	31.2567	SP2	0.01	3
36.2826	31.4841	SP2	0.01	3
37.2833	31.6904	SP2	0.01	3
38.2833	31.7168	SP2	0.01	3
39.2829	31.3061	SP2	0.01	3
40.2844	30.9481	SP2	0.01	3
41.2842	30.7373	SP2	0.01	3
42.285	30.4749	SP2	0.01	3
43.2857	30.3161	SP2	0.01	3
44.2861	30.0981	SP2	0.01	3
45.2858	29.9986	SP2	0.01	3
46.2867	29.9019	SP2	0.01	3
47.2859	29.7442	SP2	0.01	3
48.2865	29.6081	SP2	0.01	3
49.2859	29.6235	SP2	0.01	3
50.2872	29.5711	SP2	0.01	3
51.287	29.4489	SP2	0.01	3
52.2872	29.3723	SP2	0.01	3
53.2868	29.3525	SP2	0.01	3
54.2883	29.2843	SP2	0.01	3
55.288	29.2298	SP2	0.01	3
56.2891	29.2139	SP2	0.01	3
57.2893	29.2293	SP2	0.01	3
58.2902	29.2082	SP2	0.01	3
59.2909	29.1571	SP2	0.01	3
60.29	29.1767	SP2	0.01	3
61.2905	29.126	SP2	0.01	3
62.2904	29.1218	SP2	0.01	3
63.291	29.1414	SP2	0.01	3
64.2919	29.0924	SP2	0.01	3
65.2931	29.1109	SP2	0.01	3
66.2927	29.0113	SP2	0.01	3
67.2937	29.0504	SP2	0.01	3
68.2937	29.0596	SP2	0.01	3
69.294	29.0204	SP2	0.01	3
70.2944	29.0442	SP2	0.01	3
71.2945	29.0047	SP2	0.01	3
72.295	29.0013	SP2	0.01	3
73.2955	28.9942	SP2	0.01	3
74.2961	28.9944	SP2	0.01	3
75.2966	28.9603	SP2	0.01	3
76.2977	28.9001	SP2	0.01	3
77.2977	28.8959	SP2	0.01	3
78.2985	28.9355	SP2	0.01	3
79.2986	28.8672	SP2	0.01	3
80.2992	28.8828	SP2	0.01	3
81.2993	28.8511	SP2	0.01	3
82.2994	28.8564	SP2	0.01	3
83.2996	28.8182	SP2	0.01	3
84.3002	28.793	SP2	0.01	3
85.3011	28.7836	SP2	0.01	3
86.3021	28.7734	SP2	0.01	3
87.3019	28.7737	SP2	0.01	3
88.3018	28.7837	SP2	0.01	3
89.304	28.7184	SP2	0.01	3
90.3038	28.7113	SP2	0.01	3
91.3035	28.7321	SP2	0.01	3
92.3035	28.7288	SP2	0.01	3
93.3056	28.6459	SP2	0.01	3
94.305	28.7079	SP2	0.01	3
95.3051	28.7279	SP2	0.01	3
96.3058	28.6732	SP2	0.01	3
97.3063	28.6347	SP2	0.01	3
98.3057	28.6496	SP2	0.01	3
99.3061	28.6604	SP2	0.01	3
0.3007	27.1765	SP2	0.1	1
1.27912	27.3794	SP2	0.1	1
2.28052	27.6272	SP2	0.1	1
3.281	27.7544	SP2	0.1	1
4.27992	27.8595	SP2	0.1	1
5.28148	27.9081	SP2	0.1	1
6.28127	28.0026	SP2	0.1	1
7.28148	28.1554	SP2	0.1	1
8.28257	28.3133	SP2	0.1	1
9.28342	28.5736	SP2	0.1	1
10.2828	28.8056	SP2	0.1	1
11.2842	28.9556	SP2	0.1	1
12.2842	29.0663	SP2	0.1	1
13.2837	29.1327	SP2	0.1	1
14.2858	29.3037	SP2	0.1	1
15.2863	29.5252	SP2	0.1	1
16.2857	29.6643	SP2	0.1	1
17.2859	29.7302	SP2	0.1	1
18.2865	29.8087	SP2	0.1	1
19.2875	29.8626	SP2	0.1	1
20.2875	29.8328	SP2	0.1	1
21.2876	29.9242	SP2	0.1	1
22.2887	29.924	SP2	0.1	1
23.288	30.0213	SP2	0.1	1
24.2885	30.01	SP2	0.1	1
25.2895	30.0901	SP2	0.1	1
26.2882	30.1287	SP2	0.1	1
27.2909	30.1837	SP2	0.1	1
28.2898	30.1895	SP2	0.1	1
29.2902	30.2372	SP2	0.1	1
30.29	30.2923	SP2	0.1	1
31.2898	30.3289	SP2	0.1	1
32.2912	30.4469	SP2	0.1	1
33.2915	30.546	SP2	0.1	1
34.2923	30.6505	SP2	0.1	1
35.2925	30.8337	SP2	0.1	1
36.2928	31.2401	SP2	0.1	1
37.2934	31.6145	SP2	0.1	1
38.2936	31.8959	SP2	0.1	1
39.2931	31.9148	SP2	0.1	1
40.2945	31.7027	SP2	0.1	1
41.2943	31.438	SP2	0.1	1
42.2952	31.0452	SP2	0.1	1
43.2958	30.7885	SP2	0.1	1
44.2963	30.5655	SP2	0.1	1
45.296	30.3682	SP2	0.1	1
46.297	30.2391	SP2	0.1	1
47.2961	29.9998	SP2	0.1	1
48.2966	29.7712	SP2	0.1	1
49.2962	29.6997	SP2	0.1	1
50.2973	29.6147	SP2	0.1	1
51.2972	29.4761	SP2	0.1	1
52.2972	29.3451	SP2	0.1	1
53.297	29.2704	SP2	0.1	1
54.2984	29.1482	SP2	0.1	1
55.2981	29.0773	SP2	0.1	1
56.2992	29.0451	SP2	0.1	1
57.2993	29.0277	SP2	0.1	1
58.3005	28.9301	SP2	0.1	1
59.301	28.8954	SP2	0.1	1
60.3002	28.855	SP2	0.1	1
61.3005	28.8048	SP2	0.1	1
62.3006	28.7236	SP2	0.1	1
63.3011	28.6777	SP2	0.1	1
64.3021	28.6723	SP2	0.1	1
65.3033	28.6633	SP2	0.1	1
66.303	28.6074	SP2	0.1	1
67.3037	28.6137	SP2	0.1	1
68.3037	28.5361	SP2	0.1	1
69.3041	28.5016	SP2	0.1	1
70.3046	28.509	SP2	0.1	1
71.3045	28.4801	SP2	0.1	1
72.3052	28.4821	SP2	0.1	1
73.3056	28.4532	SP2	0.1	1
74.3061	28.437	SP2	0.1	1
75.3068	28.43	SP2	0.1	1
76.3078	28.3479	SP2	0.1	1
77.3079	28.3382	SP2	0.1	1
78.3086	28.3231	SP2	0.1	1
79.3087	28.3202	SP2	0.1	1
80.3094	28.292	SP2	0.1	1
81.3095	28.2764	SP2	0.1	1
82.3094	28.2765	SP2	0.1	1
83.3096	28.2654	SP2	0.1	1
84.3105	28.2347	SP2	0.1	1
85.3113	28.1596	SP2	0.1	1
86.3123	28.1819	SP2	0.1	1
87.312	28.1877	SP2	0.1	1
88.3121	28.1868	SP2	0.1	1
89.3143	28.0996	SP2	0.1	1
90.3139	28.1035	SP2	0.1	1
91.3135	28.1194	SP2	0.1	1
92.3136	28.0603	SP2	0.1	1
93.3156	28.0158	SP2	0.1	1
94.3152	28.0613	SP2	0.1	1
95.3154	28.0316	SP2	0.1	1
96.3159	28.0262	SP2	0.1	1
97.3165	27.9384	SP2	0.1	1
98.3158	27.9589	SP2	0.1	1
99.3161	27.9533	SP2	0.1	1
0.3109	24.768	SP2	0.1	2
1.28917	24.9535	SP2	0.1	2
2.29057	25.2216	SP2	0.1	2
3.2912	25.3928	SP2	0.1	2
4.29012	25.5918	SP2	0.1	2
5.29172	25.7027	SP2	0.1	2
6.29147	25.8456	SP2	0.1	2
7.2916	25.9608	SP2	0.1	2
8.29278	26.1767	SP2	0.1	2
9.29368	26.4746	SP2	0.1	2
10.2931	26.6623	SP2	0.1	2
11.2943	26.8932	SP2	0.1	2
12.2944	27.0255	SP2	0.1	2
13.2937	27.1285	SP2	0.1	2
14.2959	27.3843	SP2	0.1	2
15.2965	27.6007	SP2	0.1	2
16.2957	27.7023	SP2	0.1	2
17.2961	27.837	SP2	0.1	2
18.2965	27.905	SP2	0.1	2
19.2977	28.0495	SP2	0.1	2
20.2978	28.0779	SP2	0.1	2
21.2978	28.1747	SP2	0.1	2
22.299	28.233	SP2	0.1	2
23.2981	28.3735	SP2	0.1	2
24.2985	28.3884	SP2	0.1	2
25.2998	28.474	SP2	0.1	2
26.2984	28.5549	SP2	0.1	2
27.301	28.5828	SP2	0.1	2
28.2998	28.6094	SP2	0.1	2
29.3004	28.6734	SP2	0.1	2
30.3002	28.7601	SP2	0.1	2
31.3	28.7419	SP2	0.1	2
32.3015	28.8111	SP2	0.1	2
33.3015	28.7582	SP2	0.1	2
34.3024	28.7752	SP2	0.1	2
35.3027	28.5887	SP2	0.1	2
36.3028	28.4962	SP2	0.1	2
37.3034	28.3817	SP2	0.1	2
38.3037	28.3531	SP2	0.1	2
39.3033	28.6034	SP2	0.1	2
40.3048	28.9721	SP2	0.1	2
41.3044	29.3092	SP2	0.1	2
42.3055	29.3398	SP2	0.1	2
43.306	29.3541	SP2	0.1	2
44.3066	29.0491	SP2	0.1	2
45.3061	28.8139	SP2	0.1	2
46.307	28.5379	SP2	0.1	2
47.3061	28.2651	SP2	0.1	2
48.3068	28.0312	SP2	0.1	2
49.3062	27.9914	SP2	0.1	2
50.3074	27.9226	SP2	0.1	2
51.3075	27.8104	SP2	0.1	2
52.3072	27.8318	SP2	0.1	2
53.3072	27.7902	SP2	0.1	2
54.3087	27.6613	SP2	0.1	2
55.3081	27.6286	SP2	0.1	2
56.3094	27.655	SP2	0.1	2
57.3094	27.5837	SP2	0.1	2
58.3106	27.5574	SP2	0.1	2
59.311	27.587	SP2	0.1	2
60.3103	27.5955	SP2	0.1	2
61.3107	27.5508	SP2	0.1	2
62.3108	27.5124	SP2	0.1	2
63.3113	27.4939	SP2	0.1	2
64.3124	27.4613	SP2	0.1	2
65.3135	27.446	SP2	0.1	2
66.3131	27.4284	SP2	0.1	2
67.3138	27.4947	SP2	0.1	2
68.3137	27.4703	SP2	0.1	2
69.3142	27.4531	SP2	0.1	2
70.3146	27.4931	SP2	0.1	2
71.3145	27.4652	SP2	0.1	2
72.3152	27.5149	SP2	0.1	2
73.3158	27.4969	SP2	0.1	2
74.3161	27.508	SP2	0.1	2
75.3171	27.5224	SP2	0.1	2
76.3179	27.4895	SP2	0.1	2
77.3182	27.4744	SP2	0.1	2
78.3186	27.4633	SP2	0.1	2
79.319	27.4449	SP2	0.1	2
80.3194	27.466	SP2	0.1	2
81.3196	27.4677	SP2	0.1	2
82.3196	27.4505	SP2	0.1	2
83.3197	27.4608	SP2	0.1	2
84.3205	27.4521	SP2	0.1	2
85.3214	27.3824	SP2	0.1	2
86.3223	27.3893	SP2	0.1	2
87.3221	27.41	SP2	0.1	2
88.3221	27.4256	SP2	0.1	2
89.3243	27.3055	SP2	0.1	2
90.3239	27.3313	SP2	0.1	2
91.3235	27.3254	SP2	0.1	2
[truncated: 2,808 more rows]

## Sheet: sup fig 2
column descriptions
column name	description
target	the transcript the Cas13 guide RNA was targeting
Time	the timepoints of the fluorescence measurements by the bioanalyzer, in seconds
Value	the raw fluorescence values from the bioanalyzer
protein	the Cas13 ortholog that was used
rep	the replicate
total_auc	the total area under the curve of the bioanalyzer trace per sample.
cor_RFU	the fluoresence was corrected for differences in concentration by dividing by the total_auc and multiplying by the mean total_auc
target	Time	Value	protein	rep	total_auc	cor_RFU
Non-targeting	20.05	0.0100794	LwaCas13a	1	423.016	0.0130586
Non-targeting	20.1	0.0153283	LwaCas13a	1	423.016	0.0198588
Non-targeting	20.15	-0.0146292	LwaCas13a	1	423.016	-0.018953
Non-targeting	20.2	-0.040402	LwaCas13a	1	423.016	-0.0523435
Non-targeting	20.25	-0.0560685	LwaCas13a	1	423.016	-0.0726404
Non-targeting	20.3	-0.0354722	LwaCas13a	1	423.016	-0.0459565
Non-targeting	20.35	-0.0282247	LwaCas13a	1	423.016	-0.036567
Non-targeting	20.4	-0.0403471	LwaCas13a	1	423.016	-0.0522723
Non-targeting	20.45	-0.0380295	LwaCas13a	1	423.016	-0.0492697
Non-targeting	20.5	-0.0324961	LwaCas13a	1	423.016	-0.0421009
Non-targeting	20.55	-0.0447159	LwaCas13a	1	423.016	-0.0579325
Non-targeting	20.6	-0.0452352	LwaCas13a	1	423.016	-0.0586052
Non-targeting	20.65	-0.0181433	LwaCas13a	1	423.016	-0.0235058
Non-targeting	20.7	0.00477042	LwaCas13a	1	423.016	0.0061804
Non-targeting	20.75	0.00667038	LwaCas13a	1	423.016	0.00864192
Non-targeting	20.8	0.00320399	LwaCas13a	1	423.016	0.00415099
Non-targeting	20.85	0.00479671	LwaCas13a	1	423.016	0.00621446
Non-targeting	20.9	-0.00886083	LwaCas13a	1	423.016	-0.0114798
Non-targeting	20.95	-0.0306545	LwaCas13a	1	423.016	-0.039715
Non-targeting	21	-0.0324644	LwaCas13a	1	423.016	-0.0420598
Non-targeting	21.05	-0.013619	LwaCas13a	1	423.016	-0.0176443
Non-targeting	21.1	0.0103171	LwaCas13a	1	423.016	0.0133665
Non-targeting	21.15	0.0112541	LwaCas13a	1	423.016	0.0145805
Non-targeting	21.2	0.0128574	LwaCas13a	1	423.016	0.0166577
Non-targeting	21.25	-0.00525171	LwaCas13a	1	423.016	-0.00680394
Non-targeting	21.3	-0.0276006	LwaCas13a	1	423.016	-0.0357584
Non-targeting	21.35	-0.0461165	LwaCas13a	1	423.016	-0.0597471
Non-targeting	21.4	-0.0322702	LwaCas13a	1	423.016	-0.0418082
Non-targeting	21.45	0.00861861	LwaCas13a	1	423.016	0.011166
Non-targeting	21.5	0.0333739	LwaCas13a	1	423.016	0.0432381
Non-targeting	21.55	0.0332836	LwaCas13a	1	423.016	0.0431211
Non-targeting	21.6	0.00999334	LwaCas13a	1	423.016	0.012947
Non-targeting	21.65	-0.0621556	LwaCas13a	1	423.016	-0.0805267
Non-targeting	21.7	-0.173473	LwaCas13a	1	423.016	-0.224746
Non-targeting	21.75	0.0479216	LwaCas13a	1	423.016	0.0620856
Non-targeting	21.8	2.22714	LwaCas13a	1	423.016	2.8854
Non-targeting	21.85	8.60015	LwaCas13a	1	423.016	11.1421
Non-targeting	21.9	19.0115	LwaCas13a	1	423.016	24.6307
Non-targeting	21.95	29.8256	LwaCas13a	1	423.016	38.6411
Non-targeting	22	36.1193	LwaCas13a	1	423.016	46.795
Non-targeting	22.05	35.0813	LwaCas13a	1	423.016	45.4501
Non-targeting	22.1	27.5819	LwaCas13a	1	423.016	35.7342
Non-targeting	22.15	17.155	LwaCas13a	1	423.016	22.2254
Non-targeting	22.2	8.15466	LwaCas13a	1	423.016	10.5649
Non-targeting	22.25	2.99758	LwaCas13a	1	423.016	3.88357
Non-targeting	22.3	1.01559	LwaCas13a	1	423.016	1.31576
Non-targeting	22.35	0.484233	LwaCas13a	1	423.016	0.627356
Non-targeting	22.4	0.29522	LwaCas13a	1	423.016	0.382477
Non-targeting	22.45	0.235937	LwaCas13a	1	423.016	0.305672
Non-targeting	22.5	0.210182	LwaCas13a	1	423.016	0.272305
Non-targeting	22.55	0.16512	LwaCas13a	1	423.016	0.213924
Non-targeting	22.6	0.145225	LwaCas13a	1	423.016	0.188149
Non-targeting	22.65	0.15077	LwaCas13a	1	423.016	0.195332
Non-targeting	22.7	0.157525	LwaCas13a	1	423.016	0.204085
Non-targeting	22.75	0.161298	LwaCas13a	1	423.016	0.208972
Non-targeting	22.8	0.176447	LwaCas13a	1	423.016	0.228598
Non-targeting	22.85	0.207609	LwaCas13a	1	423.016	0.268972
Non-targeting	22.9	0.242907	LwaCas13a	1	423.016	0.314702
Non-targeting	22.95	0.282987	LwaCas13a	1	423.016	0.366628
Non-targeting	23	0.355343	LwaCas13a	1	423.016	0.460371
Non-targeting	23.05	0.43195	LwaCas13a	1	423.016	0.55962
Non-targeting	23.1	0.482574	LwaCas13a	1	423.016	0.625207
Non-targeting	23.15	0.511886	LwaCas13a	1	423.016	0.663182
Non-targeting	23.2	0.521012	LwaCas13a	1	423.016	0.675006
Non-targeting	23.25	0.525065	LwaCas13a	1	423.016	0.680256
Non-targeting	23.3	0.523242	LwaCas13a	1	423.016	0.677895
Non-targeting	23.35	0.529325	LwaCas13a	1	423.016	0.685776
Non-targeting	23.4	0.556862	LwaCas13a	1	423.016	0.721452
Non-targeting	23.45	0.594152	LwaCas13a	1	423.016	0.769763
Non-targeting	23.5	0.632285	LwaCas13a	1	423.016	0.819168
Non-targeting	23.55	0.683573	LwaCas13a	1	423.016	0.885614
Non-targeting	23.6	0.732665	LwaCas13a	1	423.016	0.949217
Non-targeting	23.65	0.779894	LwaCas13a	1	423.016	1.0104
Non-targeting	23.7	0.808595	LwaCas13a	1	423.016	1.04759
Non-targeting	23.75	0.831711	LwaCas13a	1	423.016	1.07754
Non-targeting	23.8	0.852398	LwaCas13a	1	423.016	1.10434
Non-targeting	23.85	0.887973	LwaCas13a	1	423.016	1.15043
Non-targeting	23.9	0.944187	LwaCas13a	1	423.016	1.22326
Non-targeting	23.95	1.01327	LwaCas13a	1	423.016	1.31276
Non-targeting	24	1.08096	LwaCas13a	1	423.016	1.40046
Non-targeting	24.05	1.13439	LwaCas13a	1	423.016	1.46968
Non-targeting	24.1	1.17816	LwaCas13a	1	423.016	1.52639
Non-targeting	24.15	1.22167	LwaCas13a	1	423.016	1.58276
Non-targeting	24.2	1.26041	LwaCas13a	1	423.016	1.63294
Non-targeting	24.25	1.31777	LwaCas13a	1	423.016	1.70725
Non-targeting	24.3	1.37703	LwaCas13a	1	423.016	1.78403
Non-targeting	24.35	1.45197	LwaCas13a	1	423.016	1.88112
Non-targeting	24.4	1.56341	LwaCas13a	1	423.016	2.0255
Non-targeting	24.45	1.6793	LwaCas13a	1	423.016	2.17565
Non-targeting	24.5	1.80596	LwaCas13a	1	423.016	2.33974
Non-targeting	24.55	1.95906	LwaCas13a	1	423.016	2.5381
Non-targeting	24.6	2.14705	LwaCas13a	1	423.016	2.78164
Non-targeting	24.65	2.48736	LwaCas13a	1	423.016	3.22254
Non-targeting	24.7	2.93364	LwaCas13a	1	423.016	3.80073
Non-targeting	24.75	3.51657	LwaCas13a	1	423.016	4.55595
Non-targeting	24.8	4.1478	LwaCas13a	1	423.016	5.37375
Non-targeting	24.85	4.74039	LwaCas13a	1	423.016	6.14149
Non-targeting	24.9	5.24102	LwaCas13a	1	423.016	6.79009
Non-targeting	24.95	5.63557	LwaCas13a	1	423.016	7.30125
Non-targeting	25	5.92394	LwaCas13a	1	423.016	7.67486
Non-targeting	25.05	6.09602	LwaCas13a	1	423.016	7.8978
Non-targeting	25.1	6.09871	LwaCas13a	1	423.016	7.90129
Non-targeting	25.15	5.95121	LwaCas13a	1	423.016	7.71019
Non-targeting	25.2	5.63755	LwaCas13a	1	423.016	7.30382
Non-targeting	25.25	5.27239	LwaCas13a	1	423.016	6.83074
Non-targeting	25.3	4.96117	LwaCas13a	1	423.016	6.42752
Non-targeting	25.35	4.82931	LwaCas13a	1	423.016	6.2567
Non-targeting	25.4	4.93344	LwaCas13a	1	423.016	6.3916
Non-targeting	25.45	5.3789	LwaCas13a	1	423.016	6.96873
Non-targeting	25.5	6.54946	LwaCas13a	1	423.016	8.48526
Non-targeting	25.55	8.68686	LwaCas13a	1	423.016	11.2544
Non-targeting	25.6	11.4017	LwaCas13a	1	423.016	14.7717
Non-targeting	25.65	13.7375	LwaCas13a	1	423.016	17.7979
Non-targeting	25.7	14.6447	LwaCas13a	1	423.016	18.9731
Non-targeting	25.75	13.6704	LwaCas13a	1	423.016	17.7109
Non-targeting	25.8	11.175	LwaCas13a	1	423.016	14.478
Non-targeting	25.85	8.23204	LwaCas13a	1	423.016	10.6652
Non-targeting	25.9	6.21276	LwaCas13a	1	423.016	8.04905
Non-targeting	25.95	6.08767	LwaCas13a	1	423.016	7.88699
Non-targeting	26	8.00287	LwaCas13a	1	423.016	10.3682
Non-targeting	26.05	11.1786	LwaCas13a	1	423.016	14.4826
Non-targeting	26.1	14.218	LwaCas13a	1	423.016	18.4203
Non-targeting	26.15	15.8381	LwaCas13a	1	423.016	20.5194
Non-targeting	26.2	15.3502	LwaCas13a	1	423.016	19.8872
Non-targeting	26.25	13.0221	LwaCas13a	1	423.016	16.871
Non-targeting	26.3	9.89067	LwaCas13a	1	423.016	12.814
Non-targeting	26.35	7.00148	LwaCas13a	1	423.016	9.07089
Non-targeting	26.4	4.99264	LwaCas13a	1	423.016	6.4683
Non-targeting	26.45	3.8797	LwaCas13a	1	423.016	5.02642
Non-targeting	26.5	3.34317	LwaCas13a	1	423.016	4.3313
Non-targeting	26.55	3.10264	LwaCas13a	1	423.016	4.01968
Non-targeting	26.6	2.99441	LwaCas13a	1	423.016	3.87946
Non-targeting	26.65	2.93632	LwaCas13a	1	423.016	3.8042
Non-targeting	26.7	2.91045	LwaCas13a	1	423.016	3.77068
Non-targeting	26.75	2.92227	LwaCas13a	1	423.016	3.786
Non-targeting	26.8	3.01482	LwaCas13a	1	423.016	3.9059
Non-targeting	26.85	3.0996	LwaCas13a	1	423.016	4.01575
Non-targeting	26.9	3.10911	LwaCas13a	1	423.016	4.02806
Non-targeting	26.95	2.99745	LwaCas13a	1	423.016	3.8834
Non-targeting	27	2.83911	LwaCas13a	1	423.016	3.67825
Non-targeting	27.05	2.63401	LwaCas13a	1	423.016	3.41253
Non-targeting	27.1	2.45661	LwaCas13a	1	423.016	3.1827
Non-targeting	27.15	2.32108	LwaCas13a	1	423.016	3.00712
Non-targeting	27.2	2.21717	LwaCas13a	1	423.016	2.8725
Non-targeting	27.25	2.07595	LwaCas13a	1	423.016	2.68953
Non-targeting	27.3	1.90695	LwaCas13a	1	423.016	2.47058
Non-targeting	27.35	1.73017	LwaCas13a	1	423.016	2.24155
Non-targeting	27.4	1.58821	LwaCas13a	1	423.016	2.05763
Non-targeting	27.45	1.46706	LwaCas13a	1	423.016	1.90067
Non-targeting	27.5	1.4034	LwaCas13a	1	423.016	1.8182
Non-targeting	27.55	1.34853	LwaCas13a	1	423.016	1.74711
Non-targeting	27.6	1.29941	LwaCas13a	1	423.016	1.68348
Non-targeting	27.65	1.25558	LwaCas13a	1	423.016	1.62668
Non-targeting	27.7	1.23422	LwaCas13a	1	423.016	1.59902
Non-targeting	27.75	1.23442	LwaCas13a	1	423.016	1.59928
Non-targeting	27.8	1.26933	LwaCas13a	1	423.016	1.6445
Non-targeting	27.85	1.30512	LwaCas13a	1	423.016	1.69086
Non-targeting	27.9	1.32901	LwaCas13a	1	423.016	1.72183
Non-targeting	27.95	1.33889	LwaCas13a	1	423.016	1.73462
Non-targeting	28	1.34493	LwaCas13a	1	423.016	1.74244
Non-targeting	28.05	1.33701	LwaCas13a	1	423.016	1.73218
Non-targeting	28.1	1.33157	LwaCas13a	1	423.016	1.72513
Non-targeting	28.15	1.35837	LwaCas13a	1	423.016	1.75986
Non-targeting	28.2	1.42097	LwaCas13a	1	423.016	1.84096
Non-targeting	28.25	1.55752	LwaCas13a	1	423.016	2.01787
Non-targeting	28.3	1.79951	LwaCas13a	1	423.016	2.33139
Non-targeting	28.35	2.14503	LwaCas13a	1	423.016	2.77903
Non-targeting	28.4	2.58311	LwaCas13a	1	423.016	3.3466
Non-targeting	28.45	3.0164	LwaCas13a	1	423.016	3.90794
Non-targeting	28.5	3.35286	LwaCas13a	1	423.016	4.34386
Non-targeting	28.55	3.50674	LwaCas13a	1	423.016	4.54321
Non-targeting	28.6	3.44535	LwaCas13a	1	423.016	4.46368
Non-targeting	28.65	3.25361	LwaCas13a	1	423.016	4.21527
Non-targeting	28.7	2.98931	LwaCas13a	1	423.016	3.87285
Non-targeting	28.75	2.79048	LwaCas13a	1	423.016	3.61525
Non-targeting	28.8	2.72469	LwaCas13a	1	423.016	3.53002
Non-targeting	28.85	2.75599	LwaCas13a	1	423.016	3.57057
Non-targeting	28.9	2.86083	LwaCas13a	1	423.016	3.70639
Non-targeting	28.95	2.9367	LwaCas13a	1	423.016	3.80469
Non-targeting	29	2.93382	LwaCas13a	1	423.016	3.80095
Non-targeting	29.05	2.86465	LwaCas13a	1	423.016	3.71135
Non-targeting	29.1	2.80328	LwaCas13a	1	423.016	3.63183
Non-targeting	29.15	2.85776	LwaCas13a	1	423.016	3.70242
Non-targeting	29.2	3.00179	LwaCas13a	1	423.016	3.88902
Non-targeting	29.25	3.1308	LwaCas13a	1	423.016	4.05616
Non-targeting	29.3	3.15517	LwaCas13a	1	423.016	4.08773
Non-targeting	29.35	3.02181	LwaCas13a	1	423.016	3.91496
Non-targeting	29.4	2.71475	LwaCas13a	1	423.016	3.51714
Non-targeting	29.45	2.34231	LwaCas13a	1	423.016	3.03461
Non-targeting	29.5	2.01089	LwaCas13a	1	423.016	2.60524
Non-targeting	29.55	1.77269	LwaCas13a	1	423.016	2.29663
Non-targeting	29.6	1.60726	LwaCas13a	1	423.016	2.08231
Non-targeting	29.65	1.50077	LwaCas13a	1	423.016	1.94435
Non-targeting	29.7	1.4521	LwaCas13a	1	423.016	1.8813
Non-targeting	29.75	1.42539	LwaCas13a	1	423.016	1.84669
Non-targeting	29.8	1.42704	LwaCas13a	1	423.016	1.84883
Non-targeting	29.85	1.47155	LwaCas13a	1	423.016	1.90649
Non-targeting	29.9	1.55059	LwaCas13a	1	423.016	2.00889
Non-targeting	29.95	1.62032	LwaCas13a	1	423.016	2.09923
Non-targeting	30	1.6835	LwaCas13a	1	423.016	2.18109
Non-targeting	30.05	1.74016	LwaCas13a	1	423.016	2.25449
Non-targeting	30.1	1.76319	LwaCas13a	1	423.016	2.28433
Non-targeting	30.15	1.76561	LwaCas13a	1	423.016	2.28747
Non-targeting	30.2	1.74985	LwaCas13a	1	423.016	2.26704
Non-targeting	30.25	1.72351	LwaCas13a	1	423.016	2.23292
Non-targeting	30.3	1.71049	LwaCas13a	1	423.016	2.21605
Non-targeting	30.35	1.717	LwaCas13a	1	423.016	2.22449
Non-targeting	30.4	1.75781	LwaCas13a	1	423.016	2.27736
Non-targeting	30.45	1.81738	LwaCas13a	1	423.016	2.35454
Non-targeting	30.5	1.90301	LwaCas13a	1	423.016	2.46548
Non-targeting	30.55	1.97853	LwaCas13a	1	423.016	2.56332
Non-targeting	30.6	2.02156	LwaCas13a	1	423.016	2.61906
Non-targeting	30.65	2.02445	LwaCas13a	1	423.016	2.62281
Non-targeting	30.7	1.99125	LwaCas13a	1	423.016	2.57979
Non-targeting	30.75	1.95297	LwaCas13a	1	423.016	2.53021
Non-targeting	30.8	1.94415	LwaCas13a	1	423.016	2.51877
Non-targeting	30.85	2.03167	LwaCas13a	1	423.016	2.63216
Non-targeting	30.9	2.20536	LwaCas13a	1	423.016	2.85719
Non-targeting	30.95	2.40354	LwaCas13a	1	423.016	3.11395
Non-targeting	31	2.55858	LwaCas13a	1	423.016	3.31481
Non-targeting	31.05	2.61302	LwaCas13a	1	423.016	3.38535
Non-targeting	31.1	2.57737	LwaCas13a	1	423.016	3.33915
Non-targeting	31.15	2.43847	LwaCas13a	1	423.016	3.1592
Non-targeting	31.2	2.26347	LwaCas13a	1	423.016	2.93248
Non-targeting	31.25	2.11173	LwaCas13a	1	423.016	2.73589
Non-targeting	31.3	1.98119	LwaCas13a	1	423.016	2.56676
Non-targeting	31.35	1.85721	LwaCas13a	1	423.016	2.40614
Non-targeting	31.4	1.78232	LwaCas13a	1	423.016	2.30912
Non-targeting	31.45	1.74928	LwaCas13a	1	423.016	2.26631
Non-targeting	31.5	1.77614	LwaCas13a	1	423.016	2.30111
Non-targeting	31.55	1.86141	LwaCas13a	1	423.016	2.41158
Non-targeting	31.6	2.02209	LwaCas13a	1	423.016	2.61975
Non-targeting	31.65	2.1953	LwaCas13a	1	423.016	2.84415
Non-targeting	31.7	2.35698	LwaCas13a	1	423.016	3.05363
Non-targeting	31.75	2.43949	LwaCas13a	1	423.016	3.16053
Non-targeting	31.8	2.4625	LwaCas13a	1	423.016	3.19033
Non-targeting	31.85	2.37485	LwaCas13a	1	423.016	3.07678
Non-targeting	31.9	2.24232	LwaCas13a	1	423.016	2.90507
Non-targeting	31.95	2.12321	LwaCas13a	1	423.016	2.75075
Non-targeting	32	2.06684	LwaCas13a	1	423.016	2.67773
Non-targeting	32.05	2.07055	LwaCas13a	1	423.016	2.68253
Non-targeting	32.1	2.08885	LwaCas13a	1	423.016	2.70624
Non-targeting	32.15	2.05632	LwaCas13a	1	423.016	2.6641
Non-targeting	32.2	1.97375	LwaCas13a	1	423.016	2.55712
Non-targeting	32.25	1.85895	LwaCas13a	1	423.016	2.40839
Non-targeting	32.3	1.74131	LwaCas13a	1	423.016	2.25598
Non-targeting	32.35	1.67007	LwaCas13a	1	423.016	2.16369
Non-targeting	32.4	1.58929	LwaCas13a	1	423.016	2.05903
Non-targeting	32.45	1.55552	LwaCas13a	1	423.016	2.01528
Non-targeting	32.5	1.56838	LwaCas13a	1	423.016	2.03195
Non-targeting	32.55	1.6636	LwaCas13a	1	423.016	2.1553
Non-targeting	32.6	1.86941	LwaCas13a	1	423.016	2.42195
Non-targeting	32.65	2.19876	LwaCas13a	1	423.016	2.84865
Non-targeting	32.7	2.61987	LwaCas13a	1	423.016	3.39422
Non-targeting	32.75	3.01209	LwaCas13a	1	423.016	3.90236
Non-targeting	32.8	3.24577	LwaCas13a	1	423.016	4.20512
Non-targeting	32.85	3.26808	LwaCas13a	1	423.016	4.23402
Non-targeting	32.9	3.0739	LwaCas13a	1	423.016	3.98245
Non-targeting	32.95	2.75808	LwaCas13a	1	423.016	3.57328
Non-targeting	33	2.43082	LwaCas13a	1	423.016	3.14929
Non-targeting	33.05	2.20113	LwaCas13a	1	423.016	2.85171
Non-targeting	33.1	2.08905	LwaCas13a	1	423.016	2.7065
Non-targeting	33.15	2.07504	LwaCas13a	1	423.016	2.68835
Non-targeting	33.2	2.12216	LwaCas13a	1	423.016	2.7494
Non-targeting	33.25	2.20386	LwaCas13a	1	423.016	2.85525
Non-targeting	33.3	2.31639	LwaCas13a	1	423.016	3.00104
Non-targeting	33.35	2.44651	LwaCas13a	1	423.016	3.16962
Non-targeting	33.4	2.53285	LwaCas13a	1	423.016	3.28148
Non-targeting	33.45	2.58336	LwaCas13a	1	423.016	3.34691
Non-targeting	33.5	2.62813	LwaCas13a	1	423.016	3.40492
Non-targeting	33.55	2.62969	LwaCas13a	1	423.016	3.40694
Non-targeting	33.6	2.56207	LwaCas13a	1	423.016	3.31933
Non-targeting	33.65	2.48567	LwaCas13a	1	423.016	3.22035
Non-targeting	33.7	2.39876	LwaCas13a	1	423.016	3.10776
Non-targeting	33.75	2.34132	LwaCas13a	1	423.016	3.03334
Non-targeting	33.8	2.2911	LwaCas13a	1	423.016	2.96827
Non-targeting	33.85	2.27225	LwaCas13a	1	423.016	2.94386
Non-targeting	33.9	2.28037	LwaCas13a	1	423.016	2.95437
Non-targeting	33.95	2.2619	LwaCas13a	1	423.016	2.93044
Non-targeting	34	2.21753	LwaCas13a	1	423.016	2.87296
Non-targeting	34.05	2.16539	LwaCas13a	1	423.016	2.8054
Non-targeting	34.1	2.11024	LwaCas13a	1	423.016	2.73396
Non-targeting	34.15	2.05595	LwaCas13a	1	423.016	2.66363
Non-targeting	34.2	1.96799	LwaCas13a	1	423.016	2.54966
Non-targeting	34.25	1.8884	LwaCas13a	1	423.016	2.44655
Non-targeting	34.3	1.85883	LwaCas13a	1	423.016	2.40823
Non-targeting	34.35	1.8613	LwaCas13a	1	423.016	2.41143
Non-targeting	34.4	1.88485	LwaCas13a	1	423.016	2.44195
Non-targeting	34.45	1.94348	LwaCas13a	1	423.016	2.51791
Non-targeting	34.5	2.0053	LwaCas13a	1	423.016	2.598
Non-targeting	34.55	2.02388	LwaCas13a	1	423.016	2.62207
Non-targeting	34.6	2.03339	LwaCas13a	1	423.016	2.63439
Non-targeting	34.65	2.0115	LwaCas13a	1	423.016	2.60603
Non-targeting	34.7	1.98615	LwaCas13a	1	423.016	2.57318
Non-targeting	34.75	1.97288	LwaCas13a	1	423.016	2.556
Non-targeting	34.8	1.96923	LwaCas13a	1	423.016	2.55127
Non-targeting	34.85	1.95411	LwaCas13a	1	423.016	2.53168
Non-targeting	34.9	1.93437	LwaCas13a	1	423.016	2.5061
Non-targeting	34.95	1.91532	LwaCas13a	1	423.016	2.48142
Non-targeting	35	1.89195	LwaCas13a	1	423.016	2.45114
Non-targeting	35.05	1.87266	LwaCas13a	1	423.016	2.42616
Non-targeting	35.1	1.88015	LwaCas13a	1	423.016	2.43586
Non-targeting	35.15	1.92101	LwaCas13a	1	423.016	2.4888
Non-targeting	35.2	1.99291	LwaCas13a	1	423.016	2.58195
Non-targeting	35.25	2.12505	LwaCas13a	1	423.016	2.75315
Non-targeting	35.3	2.29005	LwaCas13a	1	423.016	2.96692
Non-targeting	35.35	2.44714	LwaCas13a	1	423.016	3.17043
Non-targeting	35.4	2.58754	LwaCas13a	1	423.016	3.35233
Non-targeting	35.45	2.68587	LwaCas13a	1	423.016	3.47972
Non-targeting	35.5	2.71287	LwaCas13a	1	423.016	3.51471
Non-targeting	35.55	2.67416	LwaCas13a	1	423.016	3.46455
Non-targeting	35.6	2.61154	LwaCas13a	1	423.016	3.38342
Non-targeting	35.65	2.5515	LwaCas13a	1	423.016	3.30563
Non-targeting	35.7	2.5167	LwaCas13a	1	423.016	3.26055
Non-targeting	35.75	2.55325	LwaCas13a	1	423.016	3.3079
Non-targeting	35.8	2.62569	LwaCas13a	1	423.016	3.40176
Non-targeting	35.85	2.66116	LwaCas13a	1	423.016	3.44771
Non-targeting	35.9	2.70264	LwaCas13a	1	423.016	3.50145
Non-targeting	35.95	2.72505	LwaCas13a	1	423.016	3.53049
Non-targeting	36	2.76077	LwaCas13a	1	423.016	3.57676
Non-targeting	36.05	2.8316	LwaCas13a	1	423.016	3.66853
Non-targeting	36.1	2.89299	LwaCas13a	1	423.016	3.74806
Non-targeting	36.15	2.91458	LwaCas13a	1	423.016	3.77603
Non-targeting	36.2	2.90225	LwaCas13a	1	423.016	3.76005
Non-targeting	36.25	2.89649	LwaCas13a	1	423.016	3.7526
Non-targeting	36.3	2.95071	LwaCas13a	1	423.016	3.82284
Non-targeting	36.35	3.04711	LwaCas13a	1	423.016	3.94773
Non-targeting	36.4	3.16922	LwaCas13a	1	423.016	4.10594
Non-targeting	36.45	3.25653	LwaCas13a	1	423.016	4.21905
Non-targeting	36.5	3.2931	LwaCas13a	1	423.016	4.26643
Non-targeting	36.55	3.33095	LwaCas13a	1	423.016	4.31547
Non-targeting	36.6	3.36101	LwaCas13a	1	423.016	4.35441
Non-targeting	36.65	3.39464	LwaCas13a	1	423.016	4.39799
Non-targeting	36.7	3.3833	LwaCas13a	1	423.016	4.38329
Non-targeting	36.75	3.32853	LwaCas13a	1	423.016	4.31233
Non-targeting	36.8	3.17705	LwaCas13a	1	423.016	4.11608
Non-targeting	36.85	3.05426	LwaCas13a	1	423.016	3.957
Non-targeting	36.9	2.92749	LwaCas13a	1	423.016	3.79276
Non-targeting	36.95	2.82107	LwaCas13a	1	423.016	3.65489
Non-targeting	37	2.73844	LwaCas13a	1	423.016	3.54783
Non-targeting	37.05	2.71531	LwaCas13a	1	423.016	3.51787
Non-targeting	37.1	2.70787	LwaCas13a	1	423.016	3.50823
Non-targeting	37.15	2.73081	LwaCas13a	1	423.016	3.53794
Non-targeting	37.2	2.78579	LwaCas13a	1	423.016	3.60918
Non-targeting	37.25	2.8859	LwaCas13a	1	423.016	3.73887
Non-targeting	37.3	2.96964	LwaCas13a	1	423.016	3.84736
Non-targeting	37.35	3.03988	LwaCas13a	1	423.016	3.93837
Non-targeting	37.4	3.11118	LwaCas13a	1	423.016	4.03074
Non-targeting	37.45	3.18321	LwaCas13a	1	423.016	4.12405
Non-targeting	37.5	3.25158	LwaCas13a	1	423.016	4.21264
Non-targeting	37.55	3.33077	LwaCas13a	1	423.016	4.31523
Non-targeting	37.6	3.45119	LwaCas13a	1	423.016	4.47125
Non-targeting	37.65	3.58239	LwaCas13a	1	423.016	4.64122
Non-targeting	37.7	3.7047	LwaCas13a	1	423.016	4.79968
Non-targeting	37.75	3.90271	LwaCas13a	1	423.016	5.05622
Non-targeting	37.8	4.186	LwaCas13a	1	423.016	5.42324
Non-targeting	37.85	4.49716	LwaCas13a	1	423.016	5.82638
Non-targeting	37.9	4.81683	LwaCas13a	1	423.016	6.24053
Non-targeting	37.95	5.14256	LwaCas13a	1	423.016	6.66253
Non-targeting	38	5.41369	LwaCas13a	1	423.016	7.01379
Non-targeting	38.05	5.57301	LwaCas13a	1	423.016	7.22021
Non-targeting	38.1	5.66815	LwaCas13a	1	423.016	7.34347
Non-targeting	38.15	5.71636	LwaCas13a	1	423.016	7.40593
Non-targeting	38.2	5.71372	LwaCas13a	1	423.016	7.40251
Non-targeting	38.25	5.64941	LwaCas13a	1	423.016	7.31919
Non-targeting	38.3	5.58841	LwaCas13a	1	423.016	7.24016
Non-targeting	38.35	5.52433	LwaCas13a	1	423.016	7.15713
Non-targeting	38.4	5.4327	LwaCas13a	1	423.016	7.03843
Non-targeting	38.45	5.35883	LwaCas13a	1	423.016	6.94273
Non-targeting	38.5	5.27813	LwaCas13a	1	423.016	6.83816
Non-targeting	38.55	5.19842	LwaCas13a	1	423.016	6.7349
Non-targeting	38.6	5.1368	LwaCas13a	1	423.016	6.65506
Non-targeting	38.65	5.07223	LwaCas13a	1	423.016	6.57142
Non-targeting	38.7	5.01269	LwaCas13a	1	423.016	6.49427
Non-targeting	38.75	4.94134	LwaCas13a	1	423.016	6.40184
Non-targeting	38.8	4.83629	LwaCas13a	1	423.016	6.26573
Non-targeting	38.85	4.71076	LwaCas13a	1	423.016	6.1031
Non-targeting	38.9	4.67495	LwaCas13a	1	423.016	6.05671
Non-targeting	38.95	4.8347	LwaCas13a	1	423.016	6.26368
Non-targeting	39	5.12676	LwaCas13a	1	423.016	6.64206
Non-targeting	39.05	5.53826	LwaCas13a	1	423.016	7.17519
Non-targeting	39.1	6.11201	LwaCas13a	1	423.016	7.91852
Non-targeting	39.15	7.01335	LwaCas13a	1	423.016	9.08626
Non-targeting	39.2	8.21503	LwaCas13a	1	423.016	10.6431
Non-targeting	39.25	9.57845	LwaCas13a	1	423.016	12.4095
Non-targeting	39.3	11.1971	LwaCas13a	1	423.016	14.5065
Non-targeting	39.35	12.7076	LwaCas13a	1	423.016	16.4635
Non-targeting	39.4	13.9547	LwaCas13a	1	423.016	18.0792
Non-targeting	39.45	14.6982	LwaCas13a	1	423.016	19.0426
Non-targeting	39.5	14.8526	LwaCas13a	1	423.016	19.2425
Non-targeting	39.55	14.5473	LwaCas13a	1	423.016	18.847
Non-targeting	39.6	13.8948	LwaCas13a	1	423.016	18.0016
Non-targeting	39.65	13.1839	LwaCas13a	1	423.016	17.0807
Non-targeting	39.7	12.8264	LwaCas13a	1	423.016	16.6174
Non-targeting	39.75	13.7735	LwaCas13a	1	423.016	17.8445
Non-targeting	39.8	18.0186	LwaCas13a	1	423.016	23.3443
Non-targeting	39.85	27.6207	LwaCas13a	1	423.016	35.7845
Non-targeting	39.9	43.9845	LwaCas13a	1	423.016	56.9848
Non-targeting	39.95	66.8624	LwaCas13a	1	423.016	86.6246
Non-targeting	40	94.0359	LwaCas13a	1	423.016	121.83
Non-targeting	40.05	121.691	LwaCas13a	1	423.016	157.659
Non-targeting	40.1	145.433	LwaCas13a	1	423.016	188.418
Non-targeting	40.15	162.013	LwaCas13a	1	423.016	209.899
Non-targeting	40.2	169.797	LwaCas13a	1	423.016	219.983
Non-targeting	40.25	167.999	LwaCas13a	1	423.016	217.654
Non-targeting	40.3	157.779	LwaCas13a	1	423.016	204.413
Non-targeting	40.35	141.909	LwaCas13a	1	423.016	183.853
Non-targeting	40.4	123.07	LwaCas13a	1	423.016	159.446
Non-targeting	40.45	103.453	LwaCas13a	1	423.016	134.03
Non-targeting	40.5	84.7886	LwaCas13a	1	423.016	109.849
Non-targeting	40.55	68.1742	LwaCas13a	1	423.016	88.3242
Non-targeting	40.6	53.718	LwaCas13a	1	423.016	69.5952
Non-targeting	40.65	41.4938	LwaCas13a	1	423.016	53.758
Non-targeting	40.7	31.7339	LwaCas13a	1	423.016	41.1134
Non-targeting	40.75	24.2582	LwaCas13a	1	423.016	31.4282
Non-targeting	40.8	18.5789	LwaCas13a	1	423.016	24.0702
Non-targeting	40.85	14.3445	LwaCas13a	1	423.016	18.5842
Non-targeting	40.9	11.1962	LwaCas13a	1	423.016	14.5055
Non-targeting	40.95	8.94846	LwaCas13a	1	423.016	11.5933
Non-targeting	41	7.32854	LwaCas13a	1	423.016	9.49461
Non-targeting	41.05	6.18016	LwaCas13a	1	423.016	8.00681
Non-targeting	41.1	5.28536	LwaCas13a	1	423.016	6.84754
Non-targeting	41.15	4.69382	LwaCas13a	1	423.016	6.08116
Non-targeting	41.2	4.26034	LwaCas13a	1	423.016	5.51955
Non-targeting	41.25	3.91636	LwaCas13a	1	423.016	5.07391
Non-targeting	41.3	3.69883	LwaCas13a	1	423.016	4.79209
Non-targeting	41.35	3.54595	LwaCas13a	1	423.016	4.59402
Non-targeting	41.4	3.393	LwaCas13a	1	423.016	4.39586
Non-targeting	41.45	3.29439	LwaCas13a	1	423.016	4.26811
Non-targeting	41.5	3.21416	LwaCas13a	1	423.016	4.16415
Non-targeting	41.55	3.14801	LwaCas13a	1	423.016	4.07846
Non-targeting	41.6	3.09402	LwaCas13a	1	423.016	4.00851
Non-targeting	41.65	3.07913	LwaCas13a	1	423.016	3.98921
Non-targeting	41.7	3.13157	LwaCas13a	1	423.016	4.05716
Non-targeting	41.75	3.20781	LwaCas13a	1	423.016	4.15594
Non-targeting	41.8	3.35442	LwaCas13a	1	423.016	4.34588
Non-targeting	41.85	3.51071	LwaCas13a	1	423.016	4.54837
Non-targeting	41.9	3.73668	LwaCas13a	1	423.016	4.84112
Non-targeting	41.95	3.94209	LwaCas13a	1	423.016	5.10724
Non-targeting	42	4.19659	LwaCas13a	1	423.016	5.43696
Non-targeting	42.05	4.55126	LwaCas13a	1	423.016	5.89646
Non-targeting	42.1	4.98316	LwaCas13a	1	423.016	6.45601
Non-targeting	42.15	5.36649	LwaCas13a	1	423.016	6.95264
Non-targeting	42.2	5.77207	LwaCas13a	1	423.016	7.4781
Non-targeting	42.25	6.25304	LwaCas13a	1	423.016	8.10123
Non-targeting	42.3	6.78356	LwaCas13a	1	423.016	8.78855
Non-targeting	42.35	7.36134	LwaCas13a	1	423.016	9.53711
Non-targeting	42.4	8.04779	LwaCas13a	1	423.016	10.4265
Non-targeting	42.45	8.82005	LwaCas13a	1	423.016	11.427
Non-targeting	42.5	9.71951	LwaCas13a	1	423.016	12.5923
Non-targeting	42.55	10.7848	LwaCas13a	1	423.016	13.9724
Non-targeting	42.6	11.928	LwaCas13a	1	423.016	15.4535
Non-targeting	42.65	13.0207	LwaCas13a	1	423.016	16.8692
Non-targeting	42.7	14.0176	LwaCas13a	1	423.016	18.1608
Non-targeting	42.75	14.8741	LwaCas13a	1	423.016	19.2704
Non-targeting	42.8	15.5435	LwaCas13a	1	423.016	20.1377
Non-targeting	42.85	15.9711	LwaCas13a	1	423.016	20.6916
Non-targeting	42.9	16.1013	LwaCas13a	1	423.016	20.8603
Non-targeting	42.95	15.9037	LwaCas13a	1	423.016	20.6043
Non-targeting	43	15.5009	LwaCas13a	1	423.016	20.0825
Non-targeting	43.05	14.9001	LwaCas13a	1	423.016	19.304
Non-targeting	43.1	14.1156	LwaCas13a	1	423.016	18.2877
Non-targeting	43.15	13.2551	LwaCas13a	1	423.016	17.1729
Non-targeting	43.2	12.433	LwaCas13a	1	423.016	16.1078
Non-targeting	43.25	11.6658	LwaCas13a	1	423.016	15.1139
Non-targeting	43.3	10.9796	LwaCas13a	1	423.016	14.2248
Non-targeting	43.35	10.3945	LwaCas13a	1	423.016	13.4667
Non-targeting	43.4	9.90833	LwaCas13a	1	423.016	12.8369
Non-targeting	43.45	9.45787	LwaCas13a	1	423.016	12.2533
Non-targeting	43.5	9.20859	LwaCas13a	1	423.016	11.9303
Non-targeting	43.55	9.04421	LwaCas13a	1	423.016	11.7174
Non-targeting	43.6	8.86153	LwaCas13a	1	423.016	11.4807
Non-targeting	43.65	8.70825	LwaCas13a	1	423.016	11.2821
Non-targeting	43.7	8.52603	LwaCas13a	1	423.016	11.046
Non-targeting	43.75	8.26464	LwaCas13a	1	423.016	10.7074
Non-targeting	43.8	8.05714	LwaCas13a	1	423.016	10.4386
Non-targeting	43.85	7.92807	LwaCas13a	1	423.016	10.2713
Non-targeting	43.9	7.87097	LwaCas13a	1	423.016	10.1974
Non-targeting	43.95	7.94042	LwaCas13a	1	423.016	10.2873
Non-targeting	44	8.05294	LwaCas13a	1	423.016	10.4331
Non-targeting	44.05	8.34175	LwaCas13a	1	423.016	10.8073
Non-targeting	44.1	8.50849	LwaCas13a	1	423.016	11.0233
Non-targeting	44.15	8.69857	LwaCas13a	1	423.016	11.2696
Non-targeting	44.2	8.93366	LwaCas13a	1	423.016	11.5742
Non-targeting	44.25	9.09839	LwaCas13a	1	423.016	11.7876
Non-targeting	44.3	9.27094	LwaCas13a	1	423.016	12.0111
Non-targeting	44.35	9.43948	LwaCas13a	1	423.016	12.2295
Non-targeting	44.4	9.4919	LwaCas13a	1	423.016	12.2974
Non-targeting	44.45	9.36872	LwaCas13a	1	423.016	12.1378
Non-targeting	44.5	9.1316	LwaCas13a	1	423.016	11.8306
Non-targeting	44.55	9.00013	LwaCas13a	1	423.016	11.6603
Non-targeting	44.6	8.76627	LwaCas13a	1	423.016	11.3573
Non-targeting	44.65	8.54553	LwaCas13a	1	423.016	11.0713
Non-targeting	44.7	8.33664	LwaCas13a	1	423.016	10.8007
Non-targeting	44.75	8.11257	LwaCas13a	1	423.016	10.5104
Non-targeting	44.8	7.91654	LwaCas13a	1	423.016	10.2564
Non-targeting	44.85	7.68493	LwaCas13a	1	423.016	9.95634
Non-targeting	44.9	7.47382	LwaCas13a	1	423.016	9.68283
Non-targeting	44.95	7.23542	LwaCas13a	1	423.016	9.37397
Non-targeting	45	6.99563	LwaCas13a	1	423.016	9.06331
Non-targeting	45.05	6.83786	LwaCas13a	1	423.016	8.8589
Non-targeting	45.1	6.72591	LwaCas13a	1	423.016	8.71387
Non-targeting	45.15	6.68924	LwaCas13a	1	423.016	8.66635
Non-targeting	45.2	6.64852	LwaCas13a	1	423.016	8.61361
Non-targeting	45.25	6.57457	LwaCas13a	1	423.016	8.5178
Non-targeting	45.3	6.57343	LwaCas13a	1	423.016	8.51632
Non-targeting	45.35	6.68585	LwaCas13a	1	423.016	8.66196
Non-targeting	45.4	6.95514	LwaCas13a	1	423.016	9.01085
Non-targeting	45.45	7.34101	LwaCas13a	1	423.016	9.51077
Non-targeting	45.5	7.73109	LwaCas13a	1	423.016	10.0161
Non-targeting	45.55	8.11716	LwaCas13a	1	423.016	10.5163
Non-targeting	45.6	8.45752	LwaCas13a	1	423.016	10.9573
Non-targeting	45.65	8.72275	LwaCas13a	1	423.016	11.3009
Non-targeting	45.7	8.9875	LwaCas13a	1	423.016	11.6439
Non-targeting	45.75	9.39514	LwaCas13a	1	423.016	12.172
Non-targeting	45.8	9.94618	LwaCas13a	1	423.016	12.8859
Non-targeting	45.85	10.5164	LwaCas13a	1	423.016	13.6247
Non-targeting	45.9	11.0628	LwaCas13a	1	423.016	14.3327
Non-targeting	45.95	11.5488	LwaCas13a	1	423.016	14.9622
Non-targeting	46	11.9694	LwaCas13a	1	423.016	15.5071
Non-targeting	46.05	12.2747	LwaCas13a	1	423.016	15.9027
Non-targeting	46.1	12.4117	LwaCas13a	1	423.016	16.0802
Non-targeting	46.15	12.4426	LwaCas13a	1	423.016	16.1202
Non-targeting	46.2	12.4874	LwaCas13a	1	423.016	16.1783
Non-targeting	46.25	12.5677	LwaCas13a	1	423.016	16.2823
Non-targeting	46.3	12.6404	LwaCas13a	1	423.016	16.3764
Non-targeting	46.35	12.6932	LwaCas13a	1	423.016	16.4449
Non-targeting	46.4	12.8181	LwaCas13a	1	423.016	16.6067
Non-targeting	46.45	12.772	LwaCas13a	1	423.016	16.547
Non-targeting	46.5	12.7303	LwaCas13a	1	423.016	16.4929
Non-targeting	46.55	12.9961	LwaCas13a	1	423.016	16.8374
Non-targeting	46.6	13.3785	LwaCas13a	1	423.016	17.3328
Non-targeting	46.65	13.8809	LwaCas13a	1	423.016	17.9836
Non-targeting	46.7	14.2545	LwaCas13a	1	423.016	18.4676
Non-targeting	46.75	14.6447	LwaCas13a	1	423.016	18.9732
Non-targeting	46.8	15.0751	LwaCas13a	1	423.016	19.5308
Non-targeting	46.85	15.6645	LwaCas13a	1	423.016	20.2944
Non-targeting	46.9	16.7609	LwaCas13a	1	423.016	21.7148
Non-targeting	46.95	18.345	LwaCas13a	1	423.016	23.7671
Non-targeting	47	20.0584	LwaCas13a	1	423.016	25.987
Non-targeting	47.05	22.1274	LwaCas13a	1	423.016	28.6675
Non-targeting	47.1	24.7119	LwaCas13a	1	423.016	32.016
Non-targeting	47.15	28.0154	LwaCas13a	1	423.016	36.2958
Non-targeting	47.2	31.8512	LwaCas13a	1	423.016	41.2653
Non-targeting	47.25	36.8272	LwaCas13a	1	423.016	47.7121
Non-targeting	47.3	42.9141	LwaCas13a	1	423.016	55.598
Non-targeting	47.35	49.5102	LwaCas13a	1	423.016	64.1437
Non-targeting	47.4	56.5946	LwaCas13a	1	423.016	73.322
Non-targeting	47.45	63.7197	LwaCas13a	1	423.016	82.5532
Non-targeting	47.5	70.4776	LwaCas13a	1	423.016	91.3084
Non-targeting	47.55	76.8505	LwaCas13a	1	423.016	99.565
Non-targeting	47.6	82.2397	LwaCas13a	1	423.016	106.547
Non-targeting	47.65	86.4423	LwaCas13a	1	423.016	111.992
Non-targeting	47.7	89.2568	LwaCas13a	1	423.016	115.638
Non-targeting	47.75	90.8569	LwaCas13a	1	423.016	117.711
Non-targeting	47.8	91.5089	LwaCas13a	1	423.016	118.556
Non-targeting	47.85	91.2405	LwaCas13a	1	423.016	118.208
Non-targeting	47.9	90.5305	LwaCas13a	1	423.016	117.288
Non-targeting	47.95	89.0987	LwaCas13a	1	423.016	115.433
Non-targeting	48	86.449	LwaCas13a	1	423.016	112
Non-targeting	48.05	83.1749	LwaCas13a	1	423.016	107.759
Non-targeting	48.1	79.4402	LwaCas13a	1	423.016	102.92
Non-targeting	48.15	75.6266	LwaCas13a	1	423.016	97.9793
Non-targeting	48.2	71.8071	LwaCas13a	1	423.016	93.0309
Non-targeting	48.25	68.535	LwaCas13a	1	423.016	88.7917
Non-targeting	48.3	65.6024	LwaCas13a	1	423.016	84.9923
Non-targeting	48.35	62.32	LwaCas13a	1	423.016	80.7397
Non-targeting	48.4	58.991	LwaCas13a	1	423.016	76.4267
Non-targeting	48.45	55.9184	LwaCas13a	1	423.016	72.446
Non-targeting	48.5	53.1388	LwaCas13a	1	423.016	68.8449
Non-targeting	48.55	50.6666	LwaCas13a	1	423.016	65.6419
Non-targeting	48.6	48.5228	LwaCas13a	1	423.016	62.8645
Non-targeting	48.65	46.5878	LwaCas13a	1	423.016	60.3576
Non-targeting	48.7	44.1834	LwaCas13a	1	423.016	57.2426
Non-targeting	48.75	41.807	LwaCas13a	1	423.016	54.1637
Non-targeting	48.8	39.66	LwaCas13a	1	423.016	51.3822
Non-targeting	48.85	37.7138	LwaCas13a	1	423.016	48.8608
Non-targeting	48.9	35.9571	LwaCas13a	1	423.016	46.5848
Non-targeting	48.95	34.4577	LwaCas13a	1	423.016	44.6422
Non-targeting	49	32.9621	LwaCas13a	1	423.016	42.7046
Non-targeting	49.05	31.5199	LwaCas13a	1	423.016	40.8361
Non-targeting	49.1	30.0899	LwaCas13a	1	423.016	38.9835
Non-targeting	49.15	28.9273	LwaCas13a	1	423.016	37.4772
Non-targeting	49.2	27.6701	LwaCas13a	1	423.016	35.8485
Non-targeting	49.25	26.6957	LwaCas13a	1	423.016	34.5861
Non-targeting	49.3	25.4446	LwaCas13a	1	423.016	32.9651
Non-targeting	49.35	24.149	LwaCas13a	1	423.016	31.2866
Non-targeting	49.4	22.9416	LwaCas13a	1	423.016	29.7224
Non-targeting	49.45	21.9979	LwaCas13a	1	423.016	28.4998
Non-targeting	49.5	21.3302	LwaCas13a	1	423.016	27.6348
Non-targeting	49.55	20.898	LwaCas13a	1	423.016	27.0747
Non-targeting	49.6	20.3466	LwaCas13a	1	423.016	26.3603
Non-targeting	49.65	19.8081	LwaCas13a	1	423.016	25.6627
Non-targeting	49.7	19.0271	LwaCas13a	1	423.016	24.6509
Non-targeting	49.75	18.3333	LwaCas13a	1	423.016	23.752
Non-targeting	49.8	17.6917	LwaCas13a	1	423.016	22.9208
Non-targeting	49.85	17.2456	LwaCas13a	1	423.016	22.3428
Non-targeting	49.9	17.0012	LwaCas13a	1	423.016	22.0262
Non-targeting	49.95	16.7306	LwaCas13a	1	423.016	21.6756
Non-targeting	50	16.5409	LwaCas13a	1	423.016	21.4299
Non-targeting	50.05	16.3695	LwaCas13a	1	423.016	21.2078
Non-targeting	50.1	16.0608	LwaCas13a	1	423.016	20.8079
Non-targeting	50.15	15.6668	LwaCas13a	1	423.016	20.2974
Non-targeting	50.2	15.2114	LwaCas13a	1	423.016	19.7073
Non-targeting	50.25	14.7836	LwaCas13a	1	423.016	19.1532
Non-targeting	50.3	14.4911	LwaCas13a	1	423.016	18.7742
Non-targeting	50.35	14.2751	LwaCas13a	1	423.016	18.4944
Non-targeting	50.4	13.9796	LwaCas13a	1	423.016	18.1115
Non-targeting	50.45	13.6682	LwaCas13a	1	423.016	17.708
Non-targeting	50.5	13.3009	LwaCas13a	1	423.016	17.2322
Non-targeting	50.55	12.9445	LwaCas13a	1	423.016	16.7704
Non-targeting	50.6	12.5091	LwaCas13a	1	423.016	16.2064
Non-targeting	50.65	12.2009	LwaCas13a	1	423.016	15.8071
Non-targeting	50.7	12.0435	LwaCas13a	1	423.016	15.6032
Non-targeting	50.75	11.7992	LwaCas13a	1	423.016	15.2866
Non-targeting	50.8	11.6472	LwaCas13a	1	423.016	15.0897
Non-targeting	50.85	11.5259	LwaCas13a	1	423.016	14.9325
Non-targeting	50.9	11.2616	LwaCas13a	1	423.016	14.5901
Non-targeting	50.95	10.8604	LwaCas13a	1	423.016	14.0703
Non-targeting	51	10.3521	LwaCas13a	1	423.016	13.4118
Non-targeting	51.05	9.91779	LwaCas13a	1	423.016	12.8492
Non-targeting	51.1	9.53004	LwaCas13a	1	423.016	12.3468
Non-targeting	51.15	9.41945	LwaCas13a	1	423.016	12.2035
Non-targeting	51.2	9.50569	LwaCas13a	1	423.016	12.3153
Non-targeting	51.25	9.40965	LwaCas13a	1	423.016	12.1908
Non-targeting	51.3	9.2558	LwaCas13a	1	423.016	11.9915
Non-targeting	51.35	8.89728	LwaCas13a	1	423.016	11.527
Non-targeting	51.4	8.44792	LwaCas13a	1	423.016	10.9448
Non-targeting	51.45	8.19626	LwaCas13a	1	423.016	10.6188
Non-targeting	51.5	8.12847	LwaCas13a	1	423.016	10.531
Non-targeting	51.55	8.09771	LwaCas13a	1	423.016	10.4911
Non-targeting	51.6	7.8508	LwaCas13a	1	423.016	10.1712
Non-targeting	51.65	7.53374	LwaCas13a	1	423.016	9.76047
Non-targeting	51.7	7.26652	LwaCas13a	1	423.016	9.41426
Non-targeting	51.75	7.00845	LwaCas13a	1	423.016	9.07992
Non-targeting	51.8	6.84507	LwaCas13a	1	423.016	8.86824
Non-targeting	51.85	6.74906	LwaCas13a	1	423.016	8.74386
Non-targeting	51.9	6.54647	LwaCas13a	1	423.016	8.48139
Non-targeting	51.95	6.39602	LwaCas13a	1	423.016	8.28647
Non-targeting	52	6.32477	LwaCas13a	1	423.016	8.19416
Non-targeting	52.05	6.28333	LwaCas13a	1	423.016	8.14047
Non-targeting	52.1	6.20045	LwaCas13a	1	423.016	8.03309
Non-targeting	52.15	6.11577	LwaCas13a	1	423.016	7.92339
Non-targeting	52.2	6.05518	LwaCas13a	1	423.016	7.84489
Non-targeting	52.25	5.97888	LwaCas13a	1	423.016	7.74604
Non-targeting	52.3	5.86472	LwaCas13a	1	423.016	7.59813
Non-targeting	52.35	5.81407	LwaCas13a	1	423.016	7.53252
Non-targeting	52.4	5.72573	LwaCas13a	1	423.016	7.41806
Non-targeting	52.45	5.64753	LwaCas13a	1	423.016	7.31675
Non-targeting	52.5	5.6798	LwaCas13a	1	423.016	7.35856
Non-targeting	52.55	5.72248	LwaCas13a	1	423.016	7.41386
Non-targeting	52.6	5.73648	LwaCas13a	1	423.016	7.43199
Non-targeting	52.65	5.6929	LwaCas13a	1	423.016	7.37553
Non-targeting	52.7	5.54918	LwaCas13a	1	423.016	7.18934
Non-targeting	52.75	5.4224	LwaCas13a	1	423.016	7.02508
Non-targeting	52.8	5.38261	LwaCas13a	1	423.016	6.97353
Non-targeting	52.85	5.40251	LwaCas13a	1	423.016	6.99931
Non-targeting	52.9	5.35017	LwaCas13a	1	423.016	6.93151
Non-targeting	52.95	5.24144	LwaCas13a	1	423.016	6.79063
Non-targeting	53	5.18816	LwaCas13a	1	423.016	6.72161
Non-targeting	53.05	5.16627	LwaCas13a	1	423.016	6.69324
Non-targeting	53.1	5.1147	LwaCas13a	1	423.016	6.62643
Non-targeting	53.15	5.12168	LwaCas13a	1	423.016	6.63548
Non-targeting	53.2	5.06257	LwaCas13a	1	423.016	6.5589
Non-targeting	53.25	5.00151	LwaCas13a	1	423.016	6.47979
Non-targeting	53.3	4.97042	LwaCas13a	1	423.016	6.43951
Non-targeting	53.35	4.94652	LwaCas13a	1	423.016	6.40854
Non-targeting	53.4	4.9372	LwaCas13a	1	423.016	6.39647
Non-targeting	53.45	4.77687	LwaCas13a	1	423.016	6.18875
Non-targeting	53.5	4.70439	LwaCas13a	1	423.016	6.09486
Non-targeting	53.55	4.61269	LwaCas13a	1	423.016	5.97605
Non-targeting	53.6	4.48943	LwaCas13a	1	423.016	5.81635
Non-targeting	53.65	4.49348	LwaCas13a	1	423.016	5.82161
Non-targeting	53.7	4.44431	LwaCas13a	1	423.016	5.7579
Non-targeting	53.75	4.3697	LwaCas13a	1	423.016	5.66124
Non-targeting	53.8	4.25106	LwaCas13a	1	423.016	5.50753
Non-targeting	53.85	4.23128	LwaCas13a	1	423.016	5.48191
Non-targeting	53.9	4.24219	LwaCas13a	1	423.016	5.49604
Non-targeting	53.95	4.21468	LwaCas13a	1	423.016	5.4604
Non-targeting	54	4.20712	LwaCas13a	1	423.016	5.4506
Non-targeting	54.05	4.17294	LwaCas13a	1	423.016	5.40632
Non-targeting	54.1	4.03938	LwaCas13a	1	423.016	5.23329
Non-targeting	54.15	4.00572	LwaCas13a	1	423.016	5.18968
Non-targeting	54.2	3.9531	LwaCas13a	1	423.016	5.12151
Non-targeting	54.25	3.88228	LwaCas13a	1	423.016	5.02976
Non-targeting	54.3	3.7617	LwaCas13a	1	423.016	4.87353
Non-targeting	54.35	3.71792	LwaCas13a	1	423.016	4.81681
Non-targeting	54.4	3.61267	LwaCas13a	1	423.016	4.68045
Non-targeting	54.45	3.5457	LwaCas13a	1	423.016	4.5937
Non-targeting	54.5	3.5614	LwaCas13a	1	423.016	4.61403
Non-targeting	54.55	3.51427	LwaCas13a	1	423.016	4.55297
Non-targeting	54.6	3.47871	LwaCas13a	1	423.016	4.50691
Non-targeting	54.65	3.47793	LwaCas13a	1	423.016	4.50589
Non-targeting	54.7	3.45879	LwaCas13a	1	423.016	4.4811
Non-targeting	54.75	3.36726	LwaCas13a	1	423.016	4.36251
Non-targeting	54.8	3.23581	LwaCas13a	1	423.016	4.19221
Non-targeting	54.85	3.15642	LwaCas13a	1	423.016	4.08936
Non-targeting	54.9	3.10303	LwaCas13a	1	423.016	4.02018
Non-targeting	54.95	3.11071	LwaCas13a	1	423.016	4.03014
Non-targeting	55	3.17549	LwaCas13a	1	423.016	4.11406
Non-targeting	55.05	3.18919	LwaCas13a	1	423.016	4.13181
Non-targeting	55.1	3.17219	LwaCas13a	1	423.016	4.10979
Non-targeting	55.15	3.17946	LwaCas13a	1	423.016	4.1192
Non-targeting	55.2	3.2085	LwaCas13a	1	423.016	4.15683
Non-targeting	55.25	3.16804	LwaCas13a	1	423.016	4.10441
Non-targeting	55.3	3.02975	LwaCas13a	1	423.016	3.92524
Non-targeting	55.35	2.91382	LwaCas13a	1	423.016	3.77505
Non-targeting	55.4	2.82454	LwaCas13a	1	423.016	3.65937
Non-targeting	55.45	2.83383	LwaCas13a	1	423.016	3.67141
Non-targeting	55.5	2.93172	LwaCas13a	1	423.016	3.79824
Non-targeting	55.55	3.04104	LwaCas13a	1	423.016	3.93987
Non-targeting	55.6	3.0916	LwaCas13a	1	423.016	4.00538
Non-targeting	55.65	3.03852	LwaCas13a	1	423.016	3.93661
Non-targeting	55.7	2.95237	LwaCas13a	1	423.016	3.82499
Non-targeting	55.75	2.87746	LwaCas13a	1	423.016	3.72795
Non-targeting	55.8	2.77359	LwaCas13a	1	423.016	3.59337
Non-targeting	55.85	2.6634	LwaCas13a	1	423.016	3.45061
Non-targeting	55.9	2.68061	LwaCas13a	1	423.016	3.47291
Non-targeting	55.95	2.73214	LwaCas13a	1	423.016	3.53967
Non-targeting	56	2.72344	LwaCas13a	1	423.016	3.52839
Non-targeting	56.05	2.71042	LwaCas13a	1	423.016	3.51154
Non-targeting	56.1	2.68383	LwaCas13a	1	423.016	3.47708
Non-targeting	56.15	2.68172	LwaCas13a	1	423.016	3.47434
Non-targeting	56.2	2.66458	LwaCas13a	1	423.016	3.45214
Non-targeting	56.25	2.70303	LwaCas13a	1	423.016	3.50195
Non-targeting	56.3	2.77831	LwaCas13a	1	423.016	3.59949
Non-targeting	56.35	2.77476	LwaCas13a	1	423.016	3.59488
Non-targeting	56.4	2.76955	LwaCas13a	1	423.016	3.58813
Non-targeting	56.45	2.73849	LwaCas13a	1	423.016	3.54789
Non-targeting	56.5	2.60279	LwaCas13a	1	423.016	3.37209
Non-targeting	56.55	2.51673	LwaCas13a	1	423.016	3.2606
Non-targeting	56.6	2.43281	LwaCas13a	1	423.016	3.15186
Non-targeting	56.65	2.41757	LwaCas13a	1	423.016	3.13213
Non-targeting	56.7	2.4692	LwaCas13a	1	423.016	3.19902
Non-targeting	56.75	2.54038	LwaCas13a	1	423.016	3.29123
Non-targeting	56.8	2.58369	LwaCas13a	1	423.016	3.34735
Non-targeting	56.85	2.58611	LwaCas13a	1	423.016	3.35048
Non-targeting	56.9	2.61841	LwaCas13a	1	423.016	3.39232
Non-targeting	56.95	2.59419	LwaCas13a	1	423.016	3.36094
Non-targeting	57	2.50347	LwaCas13a	1	423.016	3.24341
Non-targeting	57.05	2.46348	LwaCas13a	1	423.016	3.1916
Non-targeting	57.1	2.45413	LwaCas13a	1	423.016	3.17949
Non-targeting	57.15	2.43939	LwaCas13a	1	423.016	3.1604
Non-targeting	57.2	2.44807	LwaCas13a	1	423.016	3.17163
Non-targeting	57.25	2.45392	LwaCas13a	1	423.016	3.17922
Non-targeting	57.3	2.44331	LwaCas13a	1	423.016	3.16547
Non-targeting	57.35	2.40944	LwaCas13a	1	423.016	3.12158
Non-targeting	57.4	2.41628	LwaCas13a	1	423.016	3.13045
Non-targeting	57.45	2.48161	LwaCas13a	1	423.016	3.21508
Non-targeting	57.5	2.47026	LwaCas13a	1	423.016	3.20038
Non-targeting	57.55	2.4505	LwaCas13a	1	423.016	3.17479
Non-targeting	57.6	2.45891	LwaCas13a	1	423.016	3.18569
Non-targeting	57.65	2.4273	LwaCas13a	1	423.016	3.14473
Non-targeting	57.7	2.40255	LwaCas13a	1	423.016	3.11266
Non-targeting	57.75	2.38947	LwaCas13a	1	423.016	3.09572
Non-targeting	57.8	2.3929	LwaCas13a	1	423.016	3.10016
Non-targeting	57.85	2.38957	LwaCas13a	1	423.016	3.09585
Non-targeting	57.9	2.34946	LwaCas13a	1	423.016	3.04388
Non-targeting	57.95	2.35654	LwaCas13a	1	423.016	3.05306
Non-targeting	58	2.32616	LwaCas13a	1	423.016	3.01369
Non-targeting	58.05	2.27256	LwaCas13a	1	423.016	2.94425
Non-targeting	58.1	2.22927	LwaCas13a	1	423.016	2.88817
Non-targeting	58.15	2.15801	LwaCas13a	1	423.016	2.79585
Non-targeting	58.2	2.14979	LwaCas13a	1	423.016	2.78519
Non-targeting	58.25	2.22973	LwaCas13a	1	423.016	2.88877
Non-targeting	58.3	2.29024	LwaCas13a	1	423.016	2.96716
Non-targeting	58.35	2.36192	LwaCas13a	1	423.016	3.06002
Non-targeting	58.4	2.35308	LwaCas13a	1	423.016	3.04857
Non-targeting	58.45	2.31897	LwaCas13a	1	423.016	3.00438
Non-targeting	58.5	2.21577	LwaCas13a	1	423.016	2.87068
Non-targeting	58.55	2.10969	LwaCas13a	1	423.016	2.73324
Non-targeting	58.6	2.05846	LwaCas13a	1	423.016	2.66687
Non-targeting	58.65	2.03457	LwaCas13a	1	423.016	2.63593
Non-targeting	58.7	2.00382	LwaCas13a	1	423.016	2.59609
Non-targeting	58.75	2.02276	LwaCas13a	1	423.016	2.62062
Non-targeting	58.8	2.09947	LwaCas13a	1	423.016	2.72001
Non-targeting	58.85	2.2286	LwaCas13a	1	423.016	2.8873
Non-targeting	58.9	2.27022	LwaCas13a	1	423.016	2.94122
Non-targeting	58.95	2.24825	LwaCas13a	1	423.016	2.91275
Non-targeting	59	2.20969	LwaCas13a	1	423.016	2.8628
Non-targeting	59.05	2.15049	LwaCas13a	1	423.016	2.7861
Non-targeting	59.1	2.03885	LwaCas13a	1	423.016	2.64146
Non-targeting	59.15	1.98869	LwaCas13a	1	423.016	2.57648
Non-targeting	59.2	2.04985	LwaCas13a	1	423.016	2.65572
Non-targeting	59.25	2.14113	LwaCas13a	1	423.016	2.77398
Non-targeting	59.3	2.2147	LwaCas13a	1	423.016	2.8693
Non-targeting	59.35	2.27626	LwaCas13a	1	423.016	2.94904
Non-targeting	59.4	2.24275	LwaCas13a	1	423.016	2.90564
Non-targeting	59.45	2.17093	LwaCas13a	1	423.016	2.81258
Non-targeting	59.5	2.11139	LwaCas13a	1	423.016	2.73544
Non-targeting	59.55	2.10093	LwaCas13a	1	423.016	2.72189
Non-targeting	59.6	2.14527	LwaCas13a	1	423.016	2.77934
Non-targeting	59.65	2.20197	LwaCas13a	1	423.016	2.8528
Non-targeting	59.7	2.23634	LwaCas13a	1	423.016	2.89733
Non-targeting	59.75	2.20641	LwaCas13a	1	423.016	2.85855
Non-targeting	59.8	2.15013	LwaCas13a	1	423.016	2.78564
Non-targeting	59.85	2.12068	LwaCas13a	1	423.016	2.74749
Non-targeting	59.9	2.13232	LwaCas13a	1	423.016	2.76256
Non-targeting	59.95	2.20805	LwaCas13a	1	423.016	2.86068
Non-targeting	20.05	-0.0227362	LwaCas13a	2	600.667	-0.0207443
Non-targeting	20.1	-0.0150225	LwaCas13a	2	600.667	-0.0137064
Non-targeting	20.15	0.0197853	LwaCas13a	2	600.667	0.018052
Non-targeting	20.2	0.0332393	LwaCas13a	2	600.667	0.0303273
Non-targeting	20.25	0.0477615	LwaCas13a	2	600.667	0.0435773
Non-targeting	20.3	0.0539133	LwaCas13a	2	600.667	0.0491902
Non-targeting	20.35	0.0326417	LwaCas13a	2	600.667	0.0297821
Non-targeting	20.4	-0.00285721	LwaCas13a	2	600.667	-0.0026069
Non-targeting	20.45	-0.0274801	LwaCas13a	2	600.667	-0.0250726
Non-targeting	20.5	-0.0284718	LwaCas13a	2	600.667	-0.0259775
Non-targeting	20.55	-0.0158173	LwaCas13a	2	600.667	-0.0144316
Non-targeting	20.6	-0.000287852	LwaCas13a	2	600.667	-0.000262634
Non-targeting	20.65	0.0266471	LwaCas13a	2	600.667	0.0243127
Non-targeting	20.7	0.0385684	LwaCas13a	2	600.667	0.0351895
Non-targeting	20.75	0.0309052	LwaCas13a	2	600.667	0.0281977
Non-targeting	20.8	0.0223831	LwaCas13a	2	600.667	0.0204222
Non-targeting	20.85	0.0225289	LwaCas13a	2	600.667	0.0205552
Non-targeting	20.9	0.0346551	LwaCas13a	2	600.667	0.0316191
Non-targeting	20.95	0.0317841	LwaCas13a	2	600.667	0.0289996
Non-targeting	21	0.0380384	LwaCas13a	2	600.667	0.034706
Non-targeting	21.05	0.050473	LwaCas13a	2	600.667	0.0460513
Non-targeting	21.1	0.0573539	LwaCas13a	2	600.667	0.0523294
Non-targeting	21.15	0.0588646	LwaCas13a	2	600.667	0.0537077
Non-targeting	21.2	0.0727669	LwaCas13a	2	600.667	0.0663921
Non-targeting	21.25	0.0946842	LwaCas13a	2	600.667	0.0863893
Non-targeting	21.3	0.0910935	LwaCas13a	2	600.667	0.0831131
Non-targeting	21.35	0.0782702	LwaCas13a	2	600.667	0.0714132
Non-targeting	21.4	0.0559447	LwaCas13a	2	600.667	0.0510436
Non-targeting	21.45	0.0375892	LwaCas13a	2	600.667	0.0342962
Non-targeting	21.5	0.0163882	LwaCas13a	2	600.667	0.0149525
Non-targeting	21.55	0.019698	LwaCas13a	2	600.667	0.0179724
Non-targeting	21.6	0.039396	LwaCas13a	2	600.667	0.0359446
Non-targeting	21.65	0.0107236	LwaCas13a	2	600.667	0.00978412
Non-targeting	21.7	-0.23861	LwaCas13a	2	600.667	-0.217706
Non-targeting	21.75	-0.72049	LwaCas13a	2	600.667	-0.657371
Non-targeting	21.8	0.882494	LwaCas13a	2	600.667	0.805182
Non-targeting	21.85	8.58433	LwaCas13a	2	600.667	7.83229
Non-targeting	21.9	22.1493	LwaCas13a	2	600.667	20.2089
Non-targeting	21.95	36.0473	LwaCas13a	2	600.667	32.8893
Non-targeting	22	44.1586	LwaCas13a	2	600.667	40.2901
Non-targeting	22.05	43.2538	LwaCas13a	2	600.667	39.4645
Non-targeting	22.1	34.4766	LwaCas13a	2	600.667	31.4563
Non-targeting	22.15	22.2239	LwaCas13a	2	600.667	20.277
Non-targeting	22.2	12.1117	LwaCas13a	2	600.667	11.0506
Non-targeting	22.25	6.57412	LwaCas13a	2	600.667	5.99819
Non-targeting	22.3	3.94363	LwaCas13a	2	600.667	3.59815
Non-targeting	22.35	2.38233	LwaCas13a	2	600.667	2.17362
Non-targeting	22.4	1.39004	LwaCas13a	2	600.667	1.26826
Non-targeting	22.45	0.82162	LwaCas13a	2	600.667	0.749641
Non-targeting	22.5	0.513718	LwaCas13a	2	600.667	0.468713
Non-targeting	22.55	0.353575	LwaCas13a	2	600.667	0.322599
Non-targeting	22.6	0.282119	LwaCas13a	2	600.667	0.257403
Non-targeting	22.65	0.302496	LwaCas13a	2	600.667	0.275995
Non-targeting	22.7	0.362419	LwaCas13a	2	600.667	0.330669
Non-targeting	22.75	0.427133	LwaCas13a	2	600.667	0.389714
Non-targeting	22.8	0.478949	LwaCas13a	2	600.667	0.43699
Non-targeting	22.85	0.530242	LwaCas13a	2	600.667	0.48379
Non-targeting	22.9	0.575729	LwaCas13a	2	600.667	0.525291
Non-targeting	22.95	0.599773	LwaCas13a	2	600.667	0.547229
Non-targeting	23	0.63082	LwaCas13a	2	600.667	0.575557
Non-targeting	23.05	0.669377	LwaCas13a	2	600.667	0.610735
Non-targeting	23.1	0.714562	LwaCas13a	2	600.667	0.651962
Non-targeting	23.15	0.783066	LwaCas13a	2	600.667	0.714464
Non-targeting	23.2	0.857133	LwaCas13a	2	600.667	0.782043
Non-targeting	23.25	0.919709	LwaCas13a	2	600.667	0.839137
Non-targeting	23.3	0.96894	LwaCas13a	2	600.667	0.884055
Non-targeting	23.35	1.01486	LwaCas13a	2	600.667	0.925955
Non-targeting	23.4	1.07814	LwaCas13a	2	600.667	0.983685
Non-targeting	23.45	1.14166	LwaCas13a	2	600.667	1.04164
Non-targeting	23.5	1.23802	LwaCas13a	2	600.667	1.12956
Non-targeting	23.55	1.32385	LwaCas13a	2	600.667	1.20787
Non-targeting	23.6	1.4013	LwaCas13a	2	600.667	1.27854
Non-targeting	23.65	1.4551	LwaCas13a	2	600.667	1.32763
Non-targeting	23.7	1.49585	LwaCas13a	2	600.667	1.3648
Non-targeting	23.75	1.56791	LwaCas13a	2	600.667	1.43055
Non-targeting	23.8	1.67493	LwaCas13a	2	600.667	1.52819
Non-targeting	23.85	1.77694	LwaCas13a	2	600.667	1.62127
Non-targeting	23.9	1.91722	LwaCas13a	2	600.667	1.74926
Non-targeting	23.95	2.08365	LwaCas13a	2	600.667	1.90111
Non-targeting	24	2.26947	LwaCas13a	2	600.667	2.07065
Non-targeting	24.05	2.41508	LwaCas13a	2	600.667	2.2035
Non-targeting	24.1	2.55598	LwaCas13a	2	600.667	2.33206
Non-targeting	24.15	2.7413	LwaCas13a	2	600.667	2.50114
Non-targeting	24.2	2.93325	LwaCas13a	2	600.667	2.67628
Non-targeting	24.25	3.18046	LwaCas13a	2	600.667	2.90183
Non-targeting	24.3	3.49839	LwaCas13a	2	600.667	3.19191
Non-targeting	24.35	3.85141	LwaCas13a	2	600.667	3.51401
Non-targeting	24.4	4.27406	LwaCas13a	2	600.667	3.89962
Non-targeting	24.45	4.81121	LwaCas13a	2	600.667	4.38972
Non-targeting	24.5	5.49918	LwaCas13a	2	600.667	5.01741
Non-targeting	24.55	6.31079	LwaCas13a	2	600.667	5.75793
Non-targeting	24.6	7.13124	LwaCas13a	2	600.667	6.5065
Non-targeting	24.65	7.83986	LwaCas13a	2	600.667	7.15304
Non-targeting	24.7	8.38856	LwaCas13a	2	600.667	7.65367
Non-targeting	24.75	8.81015	LwaCas13a	2	600.667	8.03832
Non-targeting	24.8	9.12896	LwaCas13a	2	600.667	8.32921
Non-targeting	24.85	9.38989	LwaCas13a	2	600.667	8.56728
Non-targeting	24.9	9.58168	LwaCas13a	2	600.667	8.74226
Non-targeting	24.95	9.66441	LwaCas13a	2	600.667	8.81774
Non-targeting	25	9.55951	LwaCas13a	2	600.667	8.72204
Non-targeting	25.05	9.30121	LwaCas13a	2	600.667	8.48636
Non-targeting	25.1	8.95565	LwaCas13a	2	600.667	8.17108
Non-targeting	25.15	8.57459	LwaCas13a	2	600.667	7.8234
Non-targeting	25.2	8.27933	LwaCas13a	2	600.667	7.55401
Non-targeting	25.25	8.1772	LwaCas13a	2	600.667	7.46082
Non-targeting	25.3	8.31837	LwaCas13a	2	600.667	7.58963
Non-targeting	25.35	8.77807	LwaCas13a	2	600.667	8.00906
Non-targeting	25.4	9.99634	LwaCas13a	2	600.667	9.1206
Non-targeting	25.45	12.5357	LwaCas13a	2	600.667	11.4374
Non-targeting	25.5	16.4449	LwaCas13a	2	600.667	15.0042
Non-targeting	25.55	20.8202	LwaCas13a	2	600.667	18.9962
Non-targeting	25.6	24.0156	LwaCas13a	2	600.667	21.9117
Non-targeting	25.65	24.6853	LwaCas13a	2	600.667	22.5228
Non-targeting	25.7	22.5339	LwaCas13a	2	600.667	20.5598
Non-targeting	25.75	18.5943	LwaCas13a	2	600.667	16.9653
Non-targeting	25.8	15.0251	LwaCas13a	2	600.667	13.7088
Non-targeting	25.85	14.1854	LwaCas13a	2	600.667	12.9426
Non-targeting	25.9	16.7375	LwaCas13a	2	600.667	15.2712
Non-targeting	25.95	21.1601	LwaCas13a	2	600.667	19.3064
Non-targeting	26	24.705	LwaCas13a	2	600.667	22.5407
Non-targeting	26.05	25.2	LwaCas13a	2	600.667	22.9923
Non-targeting	26.1	22.3163	LwaCas13a	2	600.667	20.3612
Non-targeting	26.15	17.3405	LwaCas13a	2	600.667	15.8214
Non-targeting	26.2	12.2508	LwaCas13a	2	600.667	11.1776
Non-targeting	26.25	8.59354	LwaCas13a	2	600.667	7.8407
Non-targeting	26.3	6.58945	LwaCas13a	2	600.667	6.01217
Non-targeting	26.35	5.70584	LwaCas13a	2	600.667	5.20597
Non-targeting	26.4	5.26556	LwaCas13a	2	600.667	4.80427
Non-targeting	26.45	5.05246	LwaCas13a	2	600.667	4.60983
Non-targeting	26.5	5.02888	LwaCas13a	2	600.667	4.58832
Non-targeting	26.55	5.14313	LwaCas13a	2	600.667	4.69256
Non-targeting	26.6	5.35796	LwaCas13a	2	600.667	4.88857
Non-targeting	26.65	5.69016	LwaCas13a	2	600.667	5.19167
Non-targeting	26.7	6.04597	LwaCas13a	2	600.667	5.5163
Non-targeting	26.75	6.18293	LwaCas13a	2	600.667	5.64127
Non-targeting	26.8	6.03815	LwaCas13a	2	600.667	5.50917
Non-targeting	26.85	5.63318	LwaCas13a	2	600.667	5.13968
Non-targeting	26.9	5.03341	LwaCas13a	2	600.667	4.59245
Non-targeting	26.95	4.44894	LwaCas13a	2	600.667	4.05918
Non-targeting	27	4.0364	LwaCas13a	2	600.667	3.68278
Non-targeting	27.05	3.80423	LwaCas13a	2	600.667	3.47096
Non-targeting	27.1	3.68194	LwaCas13a	2	600.667	3.35938
Non-targeting	27.15	3.59782	LwaCas13a	2	600.667	3.28263
Non-targeting	27.2	3.46931	LwaCas13a	2	600.667	3.16537
Non-targeting	27.25	3.24316	LwaCas13a	2	600.667	2.95904
Non-targeting	27.3	2.9995	LwaCas13a	2	600.667	2.73673
Non-targeting	27.35	2.79556	LwaCas13a	2	600.667	2.55066
Non-targeting	27.4	2.60779	LwaCas13a	2	600.667	2.37933
Non-targeting	27.45	2.45526	LwaCas13a	2	600.667	2.24017
Non-targeting	27.5	2.39474	LwaCas13a	2	600.667	2.18495
Non-targeting	27.55	2.3718	LwaCas13a	2	600.667	2.16401
Non-targeting	27.6	2.38603	LwaCas13a	2	600.667	2.177
Non-targeting	27.65	2.43272	LwaCas13a	2	600.667	2.2196
Non-targeting	27.7	2.49573	LwaCas13a	2	600.667	2.27709
Non-targeting	27.75	2.52963	LwaCas13a	2	600.667	2.30802
Non-targeting	27.8	2.53079	LwaCas13a	2	600.667	2.30907
Non-targeting	27.85	2.56275	LwaCas13a	2	600.667	2.33823
Non-targeting	27.9	2.569	LwaCas13a	2	600.667	2.34394
Non-targeting	27.95	2.56831	LwaCas13a	2	600.667	2.34331
Non-targeting	28	2.57617	LwaCas13a	2	600.667	2.35048
Non-targeting	28.05	2.61913	LwaCas13a	2	600.667	2.38968
Non-targeting	28.1	2.751	LwaCas13a	2	600.667	2.51
Non-targeting	28.15	2.99934	LwaCas13a	2	600.667	2.73658
Non-targeting	28.2	3.38032	LwaCas13a	2	600.667	3.08418
Non-targeting	28.25	3.83816	LwaCas13a	2	600.667	3.50191
Non-targeting	28.3	4.25118	LwaCas13a	2	600.667	3.87875
Non-targeting	28.35	4.565	LwaCas13a	2	600.667	4.16507
Non-targeting	28.4	4.7237	LwaCas13a	2	600.667	4.30987
Non-targeting	28.45	4.77883	LwaCas13a	2	600.667	4.36018
Non-targeting	28.5	4.76411	LwaCas13a	2	600.667	4.34674
Non-targeting	28.55	4.79748	LwaCas13a	2	600.667	4.37719
Non-targeting	28.6	4.92089	LwaCas13a	2	600.667	4.48979
Non-targeting	28.65	5.11905	LwaCas13a	2	600.667	4.67059
Non-targeting	28.7	5.28226	LwaCas13a	2	600.667	4.8195
Non-targeting	28.75	5.31462	LwaCas13a	2	600.667	4.84903
Non-targeting	28.8	5.19205	LwaCas13a	2	600.667	4.7372
Non-targeting	28.85	4.97117	LwaCas13a	2	600.667	4.53566
Non-targeting	28.9	4.78731	LwaCas13a	2	600.667	4.36791
Non-targeting	28.95	4.78036	LwaCas13a	2	600.667	4.36157
Non-targeting	29	4.95456	LwaCas13a	2	600.667	4.52051
Non-targeting	29.05	5.20672	LwaCas13a	2	600.667	4.75058
Non-targeting	29.1	5.35762	LwaCas13a	2	600.667	4.88826
Non-targeting	29.15	5.26886	LwaCas13a	2	600.667	4.80728
Non-targeting	29.2	4.9418	LwaCas13a	2	600.667	4.50887
Non-targeting	29.25	4.47308	LwaCas13a	2	600.667	4.08121
Non-targeting	29.3	3.97381	LwaCas13a	2	600.667	3.62568
Non-targeting	29.35	3.5242	LwaCas13a	2	600.667	3.21546
Non-targeting	29.4	3.14843	LwaCas13a	2	600.667	2.87261
Non-targeting	29.45	2.86105	LwaCas13a	2	600.667	2.61041
Non-targeting	29.5	2.61112	LwaCas13a	2	600.667	2.38237
Non-targeting	29.55	2.42805	LwaCas13a	2	600.667	2.21533
Non-targeting	29.6	2.3342	LwaCas13a	2	600.667	2.12971
Non-targeting	29.65	2.34923	LwaCas13a	2	600.667	2.14342
Non-targeting	29.7	2.38471	LwaCas13a	2	600.667	2.1758
Non-targeting	29.75	2.51133	LwaCas13a	2	600.667	2.29133
Non-targeting	29.8	2.61437	LwaCas13a	2	600.667	2.38534
Non-targeting	29.85	2.71806	LwaCas13a	2	600.667	2.47994
Non-targeting	29.9	2.77896	LwaCas13a	2	600.667	2.53551
Non-targeting	29.95	2.83763	LwaCas13a	2	600.667	2.58904
Non-targeting	30	2.87948	LwaCas13a	2	600.667	2.62722
Non-targeting	30.05	2.85591	LwaCas13a	2	600.667	2.60571
Non-targeting	30.1	2.84019	LwaCas13a	2	600.667	2.59137
Non-targeting	30.15	2.84523	LwaCas13a	2	600.667	2.59597
Non-targeting	30.2	2.88383	LwaCas13a	2	600.667	2.63119
Non-targeting	30.25	3.00272	LwaCas13a	2	600.667	2.73966
Non-targeting	30.3	3.17721	LwaCas13a	2	600.667	2.89887
Non-targeting	30.35	3.36452	LwaCas13a	2	600.667	3.06976
Non-targeting	30.4	3.50968	LwaCas13a	2	600.667	3.20221
Non-targeting	30.45	3.56579	LwaCas13a	2	600.667	3.2534
Non-targeting	30.5	3.5684	LwaCas13a	2	600.667	3.25579
Non-targeting	30.55	3.52095	LwaCas13a	2	600.667	3.2125
Non-targeting	30.6	3.48819	LwaCas13a	2	600.667	3.1826
Non-targeting	30.65	3.50848	LwaCas13a	2	600.667	3.20111
Non-targeting	30.7	3.63852	LwaCas13a	2	600.667	3.31976
Non-targeting	30.75	3.82368	LwaCas13a	2	600.667	3.4887
Non-targeting	30.8	4.03547	LwaCas13a	2	600.667	3.68194
Non-targeting	30.85	4.18718	LwaCas13a	2	600.667	3.82035
Non-targeting	30.9	4.22196	LwaCas13a	2	600.667	3.85209
Non-targeting	30.95	4.09811	LwaCas13a	2	600.667	3.73909
Non-targeting	31	3.85747	LwaCas13a	2	600.667	3.51953
Non-targeting	31.05	3.59113	LwaCas13a	2	600.667	3.27653
Non-targeting	31.1	3.33078	LwaCas13a	2	600.667	3.03898
Non-targeting	31.15	3.12045	LwaCas13a	2	600.667	2.84708
Non-targeting	31.2	2.99655	LwaCas13a	2	600.667	2.73403
Non-targeting	31.25	2.9592	LwaCas13a	2	600.667	2.69996
Non-targeting	31.3	2.97835	LwaCas13a	2	600.667	2.71743
Non-targeting	31.35	3.04234	LwaCas13a	2	600.667	2.77581
Non-targeting	31.4	3.18401	LwaCas13a	2	600.667	2.90507
Non-targeting	31.45	3.37069	LwaCas13a	2	600.667	3.0754
Non-targeting	31.5	3.54847	LwaCas13a	2	600.667	3.2376
Non-targeting	31.55	3.69222	LwaCas13a	2	600.667	3.36876
Non-targeting	31.6	3.79188	LwaCas13a	2	600.667	3.45968
Non-targeting	31.65	3.81093	LwaCas13a	2	600.667	3.47707
Non-targeting	31.7	3.78169	LwaCas13a	2	600.667	3.45039
Non-targeting	31.75	3.7616	LwaCas13a	2	600.667	3.43206
Non-targeting	31.8	3.77405	LwaCas13a	2	600.667	3.44342
Non-targeting	31.85	3.75587	LwaCas13a	2	600.667	3.42683
Non-targeting	31.9	3.68251	LwaCas13a	2	600.667	3.3599
Non-targeting	31.95	3.54867	LwaCas13a	2	600.667	3.23779
Non-targeting	32	3.35447	LwaCas13a	2	600.667	3.0606
Non-targeting	32.05	3.17564	LwaCas13a	2	600.667	2.89743
Non-targeting	32.1	3.03772	LwaCas13a	2	600.667	2.77159
Non-targeting	32.15	2.91956	LwaCas13a	2	600.667	2.66379
Non-targeting	32.2	2.85808	LwaCas13a	2	600.667	2.6077
Non-targeting	32.25	2.80962	LwaCas13a	2	600.667	2.56348
Non-targeting	32.3	2.8334	LwaCas13a	2	600.667	2.58517
Non-targeting	32.35	2.94948	LwaCas13a	2	600.667	2.69108
Non-targeting	32.4	3.31138	LwaCas13a	2	600.667	3.02128
Non-targeting	32.45	3.90832	LwaCas13a	2	600.667	3.56593
Non-targeting	32.5	4.65987	LwaCas13a	2	600.667	4.25164
Non-targeting	32.55	5.41761	LwaCas13a	2	600.667	4.94299
Non-targeting	32.6	5.99915	LwaCas13a	2	600.667	5.47359
Non-targeting	32.65	6.18189	LwaCas13a	2	600.667	5.64032
Non-targeting	32.7	5.96195	LwaCas13a	2	600.667	5.43965
Non-targeting	32.75	5.41602	LwaCas13a	2	600.667	4.94154
Non-targeting	32.8	4.75877	LwaCas13a	2	600.667	4.34187
Non-targeting	32.85	4.18346	LwaCas13a	2	600.667	3.81696
Non-targeting	32.9	3.81031	LwaCas13a	2	600.667	3.4765
Non-targeting	32.95	3.66048	LwaCas13a	2	600.667	3.3398
Non-targeting	33	3.68758	LwaCas13a	2	600.667	3.36453
Non-targeting	33.05	3.81567	LwaCas13a	2	600.667	3.48139
Non-targeting	33.1	3.97081	LwaCas13a	2	600.667	3.62295
Non-targeting	33.15	4.09508	LwaCas13a	2	600.667	3.73632
Non-targeting	33.2	4.17596	LwaCas13a	2	600.667	3.81012
Non-targeting	33.25	4.19923	LwaCas13a	2	600.667	3.83136
Non-targeting	33.3	4.17609	LwaCas13a	2	600.667	3.81024
Non-targeting	33.35	4.12194	LwaCas13a	2	600.667	3.76083
Non-targeting	33.4	4.03898	LwaCas13a	2	600.667	3.68514
Non-targeting	33.45	3.95447	LwaCas13a	2	600.667	3.60803
Non-targeting	33.5	3.8895	LwaCas13a	2	600.667	3.54876
Non-targeting	33.55	3.85322	LwaCas13a	2	600.667	3.51566
Non-targeting	33.6	3.87284	LwaCas13a	2	600.667	3.53355
Non-targeting	33.65	3.89567	LwaCas13a	2	600.667	3.55438
Non-targeting	33.7	3.88103	LwaCas13a	2	600.667	3.54103
Non-targeting	33.75	3.80968	LwaCas13a	2	600.667	3.47593
Non-targeting	33.8	3.71254	LwaCas13a	2	600.667	3.3873
Non-targeting	33.85	3.6073	LwaCas13a	2	600.667	3.29128
Non-targeting	33.9	3.50375	LwaCas13a	2	600.667	3.1968
Non-targeting	33.95	3.35414	LwaCas13a	2	600.667	3.0603
Non-targeting	34	3.22089	LwaCas13a	2	600.667	2.93872
Non-targeting	34.05	3.1205	LwaCas13a	2	600.667	2.84713
Non-targeting	34.1	3.04894	LwaCas13a	2	600.667	2.78184
Non-targeting	34.15	3.02544	LwaCas13a	2	600.667	2.76039
Non-targeting	34.2	3.07178	LwaCas13a	2	600.667	2.80267
Non-targeting	34.25	3.11339	LwaCas13a	2	600.667	2.84064
Non-targeting	34.3	3.14931	LwaCas13a	2	600.667	2.87341
Non-targeting	34.35	3.15917	LwaCas13a	2	600.667	2.88241
Non-targeting	34.4	3.16351	LwaCas13a	2	600.667	2.88637
Non-targeting	34.45	3.08603	LwaCas13a	2	600.667	2.81567
Non-targeting	34.5	3.00958	LwaCas13a	2	600.667	2.74592
Non-targeting	34.55	2.99552	LwaCas13a	2	600.667	2.73309
Non-targeting	34.6	3.02497	LwaCas13a	2	600.667	2.75997
Non-targeting	34.65	3.06222	LwaCas13a	2	600.667	2.79395
Non-targeting	34.7	3.14188	LwaCas13a	2	600.667	2.86663
Non-targeting	34.75	3.18982	LwaCas13a	2	600.667	2.91037
Non-targeting	34.8	3.18506	LwaCas13a	2	600.667	2.90602
Non-targeting	34.85	3.18135	LwaCas13a	2	600.667	2.90264
Non-targeting	34.9	3.20906	LwaCas13a	2	600.667	2.92792
Non-targeting	34.95	3.25722	LwaCas13a	2	600.667	2.97186
Non-targeting	35	3.32043	LwaCas13a	2	600.667	3.02954
Non-targeting	35.05	3.4664	LwaCas13a	2	600.667	3.16272
Non-targeting	35.1	3.65947	LwaCas13a	2	600.667	3.33888
Non-targeting	35.15	3.84374	LwaCas13a	2	600.667	3.507
Non-targeting	35.2	4.0151	LwaCas13a	2	600.667	3.66335
Non-targeting	35.25	4.13322	LwaCas13a	2	600.667	3.77112
Non-targeting	35.3	4.17637	LwaCas13a	2	600.667	3.8105
Non-targeting	35.35	4.14823	LwaCas13a	2	600.667	3.78482
Non-targeting	35.4	4.08845	LwaCas13a	2	600.667	3.73027
Non-targeting	35.45	4.01447	LwaCas13a	2	600.667	3.66278
Non-targeting	35.5	3.95293	LwaCas13a	2	600.667	3.60663
Non-targeting	35.55	3.94191	LwaCas13a	2	600.667	3.59657
Non-targeting	35.6	3.95734	LwaCas13a	2	600.667	3.61065
Non-targeting	35.65	4.02699	LwaCas13a	2	600.667	3.6742
Non-targeting	35.7	4.15366	LwaCas13a	2	600.667	3.78977
Non-targeting	35.75	4.26673	LwaCas13a	2	600.667	3.89294
Non-targeting	35.8	4.34703	LwaCas13a	2	600.667	3.96621
Non-targeting	35.85	4.40717	LwaCas13a	2	600.667	4.02107
Non-targeting	35.9	4.4559	LwaCas13a	2	600.667	4.06553
Non-targeting	35.95	4.50274	LwaCas13a	2	600.667	4.10827
Non-targeting	36	4.59629	LwaCas13a	2	600.667	4.19362
Non-targeting	36.05	4.71183	LwaCas13a	2	600.667	4.29905
Non-targeting	36.1	4.82824	LwaCas13a	2	600.667	4.40525
Non-targeting	36.15	4.87983	LwaCas13a	2	600.667	4.45233
Non-targeting	36.2	4.96716	LwaCas13a	2	600.667	4.53201
Non-targeting	36.25	5.04669	LwaCas13a	2	600.667	4.60457
Non-targeting	36.3	5.15333	LwaCas13a	2	600.667	4.70186
Non-targeting	36.35	5.17956	LwaCas13a	2	600.667	4.7258
Non-targeting	36.4	5.13491	LwaCas13a	2	600.667	4.68506
Non-targeting	36.45	5.01469	LwaCas13a	2	600.667	4.57537
Non-targeting	36.5	4.88808	LwaCas13a	2	600.667	4.45985
Non-targeting	36.55	4.70067	LwaCas13a	2	600.667	4.28886
Non-targeting	36.6	4.50875	LwaCas13a	2	600.667	4.11376
Non-targeting	36.65	4.31676	LwaCas13a	2	600.667	3.93858
Non-targeting	36.7	4.15878	LwaCas13a	2	600.667	3.79445
Non-targeting	36.75	4.04729	LwaCas13a	2	600.667	3.69272
Non-targeting	36.8	4.03566	LwaCas13a	2	600.667	3.68211
Non-targeting	36.85	4.16054	LwaCas13a	2	600.667	3.79605
Non-targeting	36.9	4.32748	LwaCas13a	2	600.667	3.94837
Non-targeting	36.95	4.43847	LwaCas13a	2	600.667	4.04963
Non-targeting	37	4.52736	LwaCas13a	2	600.667	4.13073
Non-targeting	37.05	4.57683	LwaCas13a	2	600.667	4.17587
Non-targeting	37.1	4.60927	LwaCas13a	2	600.667	4.20547
Non-targeting	37.15	4.64468	LwaCas13a	2	600.667	4.23778
Non-targeting	37.2	4.71109	LwaCas13a	2	600.667	4.29837
Non-targeting	37.25	4.83584	LwaCas13a	2	600.667	4.41219
Non-targeting	37.3	4.98309	LwaCas13a	2	600.667	4.54654
Non-targeting	37.35	5.16829	LwaCas13a	2	600.667	4.71552
Non-targeting	37.4	5.37624	LwaCas13a	2	600.667	4.90524
Non-targeting	37.45	5.66621	LwaCas13a	2	600.667	5.16982
Non-targeting	37.5	6.01767	LwaCas13a	2	600.667	5.49048
Non-targeting	37.55	6.36632	LwaCas13a	2	600.667	5.80859
Non-targeting	37.6	6.77261	LwaCas13a	2	600.667	6.17929
Non-targeting	37.65	7.19255	LwaCas13a	2	600.667	6.56244
Non-targeting	37.7	7.59952	LwaCas13a	2	600.667	6.93375
Non-targeting	37.75	7.95783	LwaCas13a	2	600.667	7.26067
Non-targeting	37.8	8.18351	LwaCas13a	2	600.667	7.46659
Non-targeting	37.85	8.30793	LwaCas13a	2	600.667	7.58011
Non-targeting	37.9	8.26785	LwaCas13a	2	600.667	7.54353
Non-targeting	37.95	8.15708	LwaCas13a	2	600.667	7.44247
Non-targeting	38	8.0285	LwaCas13a	2	600.667	7.32515
Non-targeting	38.05	7.88427	LwaCas13a	2	600.667	7.19356
Non-targeting	38.1	7.75844	LwaCas13a	2	600.667	7.07875
Non-targeting	38.15	7.61395	LwaCas13a	2	600.667	6.94692
Non-targeting	38.2	7.43027	LwaCas13a	2	600.667	6.77934
Non-targeting	38.25	7.33994	LwaCas13a	2	600.667	6.69692
Non-targeting	38.3	7.2484	LwaCas13a	2	600.667	6.61339
Non-targeting	38.35	7.10527	LwaCas13a	2	600.667	6.4828
Non-targeting	38.4	6.95683	LwaCas13a	2	600.667	6.34737
Non-targeting	38.45	6.82492	LwaCas13a	2	600.667	6.22702
Non-targeting	38.5	6.69902	LwaCas13a	2	600.667	6.11214
Non-targeting	38.55	6.60843	LwaCas13a	2	600.667	6.02949
Non-targeting	38.6	6.6008	LwaCas13a	2	600.667	6.02253
Non-targeting	38.65	6.66702	LwaCas13a	2	600.667	6.08295
Non-targeting	38.7	6.8768	LwaCas13a	2	600.667	6.27435
Non-targeting	38.75	7.30079	LwaCas13a	2	600.667	6.66119
Non-targeting	38.8	7.98351	LwaCas13a	2	600.667	7.2841
Non-targeting	38.85	8.88752	LwaCas13a	2	600.667	8.10892
Non-targeting	38.9	9.99327	LwaCas13a	2	600.667	9.1178
Non-targeting	38.95	11.4208	LwaCas13a	2	600.667	10.4203
Non-targeting	39	13.0833	LwaCas13a	2	600.667	11.9371
Non-targeting	39.05	14.7787	LwaCas13a	2	600.667	13.4839
Non-targeting	39.1	16.2738	LwaCas13a	2	600.667	14.8481
Non-targeting	39.15	17.2865	LwaCas13a	2	600.667	15.7721
Non-targeting	39.2	17.61	LwaCas13a	2	600.667	16.0672
Non-targeting	39.25	17.2882	LwaCas13a	2	600.667	15.7736
Non-targeting	39.3	16.6367	LwaCas13a	2	600.667	15.1792
Non-targeting	39.35	16.2046	LwaCas13a	2	600.667	14.7849
Non-targeting	39.4	17.0975	LwaCas13a	2	600.667	15.5996
Non-targeting	39.45	21.2054	LwaCas13a	2	600.667	19.3476
Non-targeting	39.5	31.0916	LwaCas13a	2	600.667	28.3678
Non-targeting	39.55	49.4614	LwaCas13a	2	600.667	45.1283
Non-targeting	39.6	77.2888	LwaCas13a	2	600.667	70.5179
Non-targeting	39.65	113.005	LwaCas13a	2	600.667	103.105
Non-targeting	39.7	152.067	LwaCas13a	2	600.667	138.745
Non-targeting	39.75	188.421	LwaCas13a	2	600.667	171.914
Non-targeting	39.8	216.155	LwaCas13a	2	600.667	197.218
Non-targeting	39.85	230.951	LwaCas13a	2	600.667	210.718
Non-targeting	39.9	232.055	LwaCas13a	2	600.667	211.725
Non-targeting	39.95	222.02	LwaCas13a	2	600.667	202.57
Non-targeting	40	202.825	LwaCas13a	2	600.667	185.056
Non-targeting	40.05	178.519	LwaCas13a	2	600.667	162.88
Non-targeting	40.1	152.611	LwaCas13a	2	600.667	139.241
Non-targeting	40.15	127.05	LwaCas13a	2	600.667	115.92
Non-targeting	40.2	103.819	LwaCas13a	2	600.667	94.7234
Non-targeting	40.25	83.6468	LwaCas13a	2	600.667	76.3189
Non-targeting	40.3	66.8224	LwaCas13a	2	600.667	60.9684
Non-targeting	40.35	52.8922	LwaCas13a	2	600.667	48.2585
Non-targeting	40.4	41.2051	LwaCas13a	2	600.667	37.5953
Non-targeting	40.45	32.1989	LwaCas13a	2	600.667	29.3781
Non-targeting	40.5	25.1764	LwaCas13a	2	600.667	22.9708
Non-targeting	40.55	19.7551	LwaCas13a	2	600.667	18.0244
Non-targeting	40.6	15.7807	LwaCas13a	2	600.667	14.3982
Non-targeting	40.65	12.7235	LwaCas13a	2	600.667	11.6089
Non-targeting	40.7	10.3172	LwaCas13a	2	600.667	9.41339
Non-targeting	40.75	8.47704	LwaCas13a	2	600.667	7.7344
Non-targeting	40.8	7.19211	LwaCas13a	2	600.667	6.56204
Non-targeting	40.85	6.32745	LwaCas13a	2	600.667	5.77312
Non-targeting	40.9	5.67567	LwaCas13a	2	600.667	5.17845
Non-targeting	40.95	5.14969	LwaCas13a	2	600.667	4.69855
Non-targeting	41	4.78606	LwaCas13a	2	600.667	4.36677
Non-targeting	41.05	4.52898	LwaCas13a	2	600.667	4.13221
Non-targeting	41.1	4.28455	LwaCas13a	2	600.667	3.9092
Non-targeting	41.15	4.10801	LwaCas13a	2	600.667	3.74813
Non-targeting	41.2	4.05791	LwaCas13a	2	600.667	3.70241
Non-targeting	41.25	4.04284	LwaCas13a	2	600.667	3.68867
Non-targeting	41.3	4.04185	LwaCas13a	2	600.667	3.68776
Non-targeting	41.35	4.08455	LwaCas13a	2	600.667	3.72672
Non-targeting	41.4	4.18734	LwaCas13a	2	600.667	3.82051
Non-targeting	41.45	4.32166	LwaCas13a	2	600.667	3.94305
Non-targeting	41.5	4.47537	LwaCas13a	2	600.667	4.0833
Non-targeting	41.55	4.77059	LwaCas13a	2	600.667	4.35266
Non-targeting	41.6	5.21241	LwaCas13a	2	600.667	4.75577
Non-targeting	41.65	5.6955	LwaCas13a	2	600.667	5.19654
Non-targeting	41.7	6.22441	LwaCas13a	2	600.667	5.67912
Non-targeting	41.75	6.85932	LwaCas13a	2	600.667	6.2584
Non-targeting	41.8	7.46358	LwaCas13a	2	600.667	6.80972
Non-targeting	41.85	8.09055	LwaCas13a	2	600.667	7.38176
Non-targeting	41.9	8.76732	LwaCas13a	2	600.667	7.99925
Non-targeting	41.95	9.56018	LwaCas13a	2	600.667	8.72265
Non-targeting	42	10.4174	LwaCas13a	2	600.667	9.50473
Non-targeting	42.05	11.4537	LwaCas13a	2	600.667	10.4503
Non-targeting	42.1	12.589	LwaCas13a	2	600.667	11.4861
Non-targeting	42.15	13.659	LwaCas13a	2	600.667	12.4624
Non-targeting	42.2	14.5104	LwaCas13a	2	600.667	13.2392
Non-targeting	42.25	15.2422	LwaCas13a	2	600.667	13.9069
Non-targeting	42.3	15.8577	LwaCas13a	2	600.667	14.4685
Non-targeting	42.35	16.3382	LwaCas13a	2	600.667	14.9069
Non-targeting	42.4	16.8649	LwaCas13a	2	600.667	15.3874
Non-targeting	42.45	17.2933	LwaCas13a	2	600.667	15.7783
Non-targeting	42.5	17.4208	LwaCas13a	2	600.667	15.8946
Non-targeting	42.55	17.195	LwaCas13a	2	600.667	15.6886
Non-targeting	42.6	16.7311	LwaCas13a	2	600.667	15.2654
Non-targeting	42.65	16.0998	LwaCas13a	2	600.667	14.6893
Non-targeting	42.7	15.359	LwaCas13a	2	600.667	14.0134
Non-targeting	42.75	14.6643	LwaCas13a	2	600.667	13.3796
Non-targeting	42.8	13.9913	LwaCas13a	2	600.667	12.7656
Non-targeting	42.85	13.327	LwaCas13a	2	600.667	12.1595
Non-targeting	42.9	12.6272	LwaCas13a	2	600.667	11.5209
Non-targeting	42.95	11.8797	LwaCas13a	2	600.667	10.839
Non-targeting	43	11.2599	LwaCas13a	2	600.667	10.2734
Non-targeting	43.05	10.7782	LwaCas13a	2	600.667	9.83399
Non-targeting	43.1	10.4697	LwaCas13a	2	600.667	9.55251
Non-targeting	43.15	10.2653	LwaCas13a	2	600.667	9.366
Non-targeting	43.2	10.1204	LwaCas13a	2	600.667	9.23382
Non-targeting	43.25	10.0432	LwaCas13a	2	600.667	9.16336
Non-targeting	43.3	10.0808	LwaCas13a	2	600.667	9.19765
Non-targeting	43.35	10.2399	LwaCas13a	2	600.667	9.34281
Non-targeting	43.4	10.4227	LwaCas13a	2	600.667	9.50963
Non-targeting	43.45	10.489	LwaCas13a	2	600.667	9.57008
Non-targeting	43.5	10.6014	LwaCas13a	2	600.667	9.67262
Non-targeting	43.55	10.7745	LwaCas13a	2	600.667	9.83055
Non-targeting	43.6	11.0356	LwaCas13a	2	600.667	10.0688
Non-targeting	43.65	11.4377	LwaCas13a	2	600.667	10.4357
Non-targeting	43.7	11.8265	LwaCas13a	2	600.667	10.7905
Non-targeting	43.75	12.1465	LwaCas13a	2	600.667	11.0824
Non-targeting	43.8	12.3673	LwaCas13a	2	600.667	11.2838
Non-targeting	43.85	12.6191	LwaCas13a	2	600.667	11.5136
Non-targeting	43.9	12.8311	LwaCas13a	2	600.667	11.707
Non-targeting	43.95	12.8888	LwaCas13a	2	600.667	11.7597
Non-targeting	44	12.987	LwaCas13a	2	600.667	11.8493
Non-targeting	44.05	12.8734	LwaCas13a	2	600.667	11.7456
Non-targeting	44.1	12.6549	LwaCas13a	2	600.667	11.5463
Non-targeting	44.15	12.5927	LwaCas13a	2	600.667	11.4895
Non-targeting	44.2	12.4446	LwaCas13a	2	600.667	11.3544
Non-targeting	44.25	12.3468	LwaCas13a	2	600.667	11.2652
Non-targeting	44.3	12.0486	LwaCas13a	2	600.667	10.993
Non-targeting	44.35	11.6823	LwaCas13a	2	600.667	10.6589
Non-targeting	44.4	11.2725	LwaCas13a	2	600.667	10.2849
Non-targeting	44.45	10.7819	LwaCas13a	2	600.667	9.83738
Non-targeting	44.5	10.4377	LwaCas13a	2	600.667	9.52327
Non-targeting	44.55	10.1463	LwaCas13a	2	600.667	9.25744
Non-targeting	44.6	9.86028	LwaCas13a	2	600.667	8.99646
Non-targeting	44.65	9.65317	LwaCas13a	2	600.667	8.80749
Non-targeting	44.7	9.4603	LwaCas13a	2	600.667	8.63152
Non-targeting	44.75	9.36764	LwaCas13a	2	600.667	8.54698
Non-targeting	44.8	9.41629	LwaCas13a	2	600.667	8.59137
Non-targeting	44.85	9.46361	LwaCas13a	2	600.667	8.63454
Non-targeting	44.9	9.51755	LwaCas13a	2	600.667	8.68376
Non-targeting	44.95	9.66897	LwaCas13a	2	600.667	8.82191
Non-targeting	45	9.97343	LwaCas13a	2	600.667	9.0997
Non-targeting	45.05	10.4489	LwaCas13a	2	600.667	9.53356
Non-targeting	45.1	10.9658	LwaCas13a	2	600.667	10.0052
Non-targeting	45.15	11.5289	LwaCas13a	2	600.667	10.5189
Non-targeting	45.2	12.0674	LwaCas13a	2	600.667	11.0102
Non-targeting	45.25	12.402	LwaCas13a	2	600.667	11.3155
Non-targeting	45.3	12.7702	LwaCas13a	2	600.667	11.6515
Non-targeting	45.35	13.2413	LwaCas13a	2	600.667	12.0813
Non-targeting	45.4	13.8713	LwaCas13a	2	600.667	12.6561
Non-targeting	45.45	14.5082	LwaCas13a	2	600.667	13.2372
Non-targeting	45.5	15.123	LwaCas13a	2	600.667	13.7982
Non-targeting	45.55	15.6336	LwaCas13a	2	600.667	14.264
Non-targeting	45.6	15.9711	LwaCas13a	2	600.667	14.572
Non-targeting	45.65	16.2365	LwaCas13a	2	600.667	14.8141
Non-targeting	45.7	16.3726	LwaCas13a	2	600.667	14.9383
Non-targeting	45.75	16.4456	LwaCas13a	2	600.667	15.0049
Non-targeting	45.8	16.402	LwaCas13a	2	600.667	14.9651
Non-targeting	45.85	16.4651	LwaCas13a	2	600.667	15.0227
Non-targeting	45.9	16.6922	LwaCas13a	2	600.667	15.2299
Non-targeting	45.95	16.9692	LwaCas13a	2	600.667	15.4826
Non-targeting	46	17.4198	LwaCas13a	2	600.667	15.8937
Non-targeting	46.05	17.9184	LwaCas13a	2	600.667	16.3486
Non-targeting	46.1	18.2853	LwaCas13a	2	600.667	16.6834
Non-targeting	46.15	18.6164	LwaCas13a	2	600.667	16.9854
Non-targeting	46.2	18.9594	LwaCas13a	2	600.667	17.2984
Non-targeting	46.25	19.4409	LwaCas13a	2	600.667	17.7378
Non-targeting	46.3	20.057	LwaCas13a	2	600.667	18.2999
Non-targeting	46.35	21.1216	LwaCas13a	2	600.667	19.2712
Non-targeting	46.4	22.4891	LwaCas13a	2	600.667	20.5189
Non-targeting	46.45	24.4575	LwaCas13a	2	600.667	22.3149
Non-targeting	46.5	26.9214	LwaCas13a	2	600.667	24.5629
Non-targeting	46.55	30.2705	LwaCas13a	2	600.667	27.6186
Non-targeting	46.6	34.5684	LwaCas13a	2	600.667	31.54
Non-targeting	46.65	39.8451	LwaCas13a	2	600.667	36.3544
Non-targeting	46.7	46.1167	LwaCas13a	2	600.667	42.0766
Non-targeting	46.75	53.6341	LwaCas13a	2	600.667	48.9354
Non-targeting	46.8	62.5156	LwaCas13a	2	600.667	57.0388
Non-targeting	46.85	72.532	LwaCas13a	2	600.667	66.1777
Non-targeting	46.9	83.4273	LwaCas13a	2	600.667	76.1185
Non-targeting	46.95	94.9627	LwaCas13a	2	600.667	86.6434
Non-targeting	47	106.183	LwaCas13a	2	600.667	96.881
Non-targeting	47.05	116.608	LwaCas13a	2	600.667	106.392
Non-targeting	47.1	126.345	LwaCas13a	2	600.667	115.276
Non-targeting	47.15	134.685	LwaCas13a	2	600.667	122.885
Non-targeting	47.2	140.596	LwaCas13a	2	600.667	128.279
Non-targeting	47.25	144.222	LwaCas13a	2	600.667	131.588
Non-targeting	47.3	146.092	LwaCas13a	2	600.667	133.293
Non-targeting	47.35	145.728	LwaCas13a	2	600.667	132.962
Non-targeting	47.4	143.641	LwaCas13a	2	600.667	131.057
Non-targeting	47.45	140.395	LwaCas13a	2	600.667	128.096
Non-targeting	47.5	136.089	LwaCas13a	2	600.667	124.167
Non-targeting	47.55	130.52	LwaCas13a	2	600.667	119.086
Non-targeting	47.6	124.523	LwaCas13a	2	600.667	113.614
Non-targeting	47.65	118.206	LwaCas13a	2	600.667	107.85
Non-targeting	47.7	112.111	LwaCas13a	2	600.667	102.289
Non-targeting	47.75	105.778	LwaCas13a	2	600.667	96.5109
Non-targeting	47.8	100.153	LwaCas13a	2	600.667	91.3794
Non-targeting	47.85	94.5566	LwaCas13a	2	600.667	86.2728
Non-targeting	47.9	89.4738	LwaCas13a	2	600.667	81.6354
Non-targeting	47.95	84.4237	LwaCas13a	2	600.667	77.0277
Non-targeting	48	79.2765	LwaCas13a	2	600.667	72.3314
Non-targeting	48.05	74.2831	LwaCas13a	2	600.667	67.7754
Non-targeting	48.1	70.0026	LwaCas13a	2	600.667	63.8699
Non-targeting	48.15	66.0643	LwaCas13a	2	600.667	60.2766
Non-targeting	48.2	62.8529	LwaCas13a	2	600.667	57.3466
Non-targeting	48.25	59.9258	LwaCas13a	2	600.667	54.6759
Non-targeting	48.3	57.2645	LwaCas13a	2	600.667	52.2478
Non-targeting	48.35	54.3411	LwaCas13a	2	600.667	49.5804
Non-targeting	48.4	51.2395	LwaCas13a	2	600.667	46.7506
Non-targeting	48.45	48.2129	LwaCas13a	2	600.667	43.9891
Non-targeting	48.5	45.6584	LwaCas13a	2	600.667	41.6585
Non-targeting	48.55	43.6296	LwaCas13a	2	600.667	39.8074
Non-targeting	48.6	41.8498	LwaCas13a	2	600.667	38.1835
Non-targeting	48.65	40.3505	LwaCas13a	2	600.667	36.8155
Non-targeting	48.7	38.6761	LwaCas13a	2	600.667	35.2878
Non-targeting	48.75	36.8704	LwaCas13a	2	600.667	33.6403
Non-targeting	48.8	35.0896	LwaCas13a	2	600.667	32.0156
Non-targeting	48.85	33.3935	LwaCas13a	2	600.667	30.468
Non-targeting	48.9	31.8602	LwaCas13a	2	600.667	29.069
Non-targeting	48.95	30.4191	LwaCas13a	2	600.667	27.7542
Non-targeting	49	29.1905	LwaCas13a	2	600.667	26.6332
Non-targeting	49.05	28.1286	LwaCas13a	2	600.667	25.6644
Non-targeting	49.1	27.0771	LwaCas13a	2	600.667	24.705
Non-targeting	49.15	25.9679	LwaCas13a	2	600.667	23.693
Non-targeting	49.2	24.9647	LwaCas13a	2	600.667	22.7776
Non-targeting	49.25	24.4128	LwaCas13a	2	600.667	22.2741
Non-targeting	49.3	24.0545	LwaCas13a	2	600.667	21.9472
Non-targeting	49.35	23.7311	LwaCas13a	2	600.667	21.6521
Non-targeting	49.4	23.3453	LwaCas13a	2	600.667	21.3001
Non-targeting	49.45	22.9019	LwaCas13a	2	600.667	20.8956
Non-targeting	49.5	22.1062	LwaCas13a	2	600.667	20.1696
Non-targeting	49.55	21.3008	LwaCas13a	2	600.667	19.4347
Non-targeting	49.6	20.9139	LwaCas13a	2	600.667	19.0818
Non-targeting	49.65	20.6285	LwaCas13a	2	600.667	18.8213
Non-targeting	49.7	20.0353	LwaCas13a	2	600.667	18.2801
Non-targeting	49.75	19.4276	LwaCas13a	2	600.667	17.7256
Non-targeting	49.8	19.0038	LwaCas13a	2	600.667	17.3389
Non-targeting	49.85	18.6062	LwaCas13a	2	600.667	16.9762
Non-targeting	49.9	18.0592	LwaCas13a	2	600.667	16.4771
Non-targeting	49.95	17.6082	LwaCas13a	2	600.667	16.0656
Non-targeting	50	17.2603	LwaCas13a	2	600.667	15.7482
Non-targeting	50.05	16.8658	LwaCas13a	2	600.667	15.3883
Non-targeting	50.1	16.3455	LwaCas13a	2	600.667	14.9135
Non-targeting	50.15	15.945	LwaCas13a	2	600.667	14.5482
Non-targeting	50.2	15.5415	LwaCas13a	2	600.667	14.18
Non-targeting	50.25	15.0805	LwaCas13a	2	600.667	13.7593
Non-targeting	50.3	14.7764	LwaCas13a	2	600.667	13.4819
Non-targeting	50.35	14.4721	LwaCas13a	2	600.667	13.2042
Non-targeting	50.4	14.1565	LwaCas13a	2	600.667	12.9163
Non-targeting	50.45	13.7628	LwaCas13a	2	600.667	12.5571
Non-targeting	50.5	13.4049	LwaCas13a	2	600.667	12.2306
Non-targeting	50.55	13.0185	LwaCas13a	2	600.667	11.878
Non-targeting	50.6	12.6726	LwaCas13a	2	600.667	11.5624
Non-targeting	50.65	12.375	LwaCas13a	2	600.667	11.2909
Non-targeting	50.7	12.0035	LwaCas13a	2	600.667	10.952
Non-targeting	50.75	11.6134	LwaCas13a	2	600.667	10.596
Non-targeting	50.8	11.336	LwaCas13a	2	600.667	10.3429
Non-targeting	50.85	11.1173	LwaCas13a	2	600.667	10.1434
Non-targeting	50.9	10.9343	LwaCas13a	2	600.667	9.9764
Non-targeting	50.95	10.7736	LwaCas13a	2	600.667	9.82974
Non-targeting	51	10.6748	LwaCas13a	2	600.667	9.73962
Non-targeting	51.05	10.5047	LwaCas13a	2	600.667	9.58442
Non-targeting	51.1	10.2163	LwaCas13a	2	600.667	9.32127
Non-targeting	51.15	9.87597	LwaCas13a	2	600.667	9.01077
Non-targeting	51.2	9.54172	LwaCas13a	2	600.667	8.70581
Non-targeting	51.25	9.33388	LwaCas13a	2	600.667	8.51617
Non-targeting	51.3	9.13015	LwaCas13a	2	600.667	8.3303
Non-targeting	51.35	9.04958	LwaCas13a	2	600.667	8.25678
Non-targeting	51.4	8.93848	LwaCas13a	2	600.667	8.15541
Non-targeting	51.45	8.7782	LwaCas13a	2	600.667	8.00917
Non-targeting	51.5	8.58495	LwaCas13a	2	600.667	7.83286
Non-targeting	51.55	8.41241	LwaCas13a	2	600.667	7.67543
Non-targeting	51.6	8.16584	LwaCas13a	2	600.667	7.45046
Non-targeting	51.65	7.98283	LwaCas13a	2	600.667	7.28349
Non-targeting	51.7	7.8706	LwaCas13a	2	600.667	7.18108
Non-targeting	51.75	8.02247	LwaCas13a	2	600.667	7.31965
Non-targeting	51.8	8.10973	LwaCas13a	2	600.667	7.39927
Non-targeting	51.85	8.17902	LwaCas13a	2	600.667	7.46249
Non-targeting	51.9	8.1206	LwaCas13a	2	600.667	7.40918
Non-targeting	51.95	7.93267	LwaCas13a	2	600.667	7.23772
Non-targeting	52	7.77451	LwaCas13a	2	600.667	7.09341
Non-targeting	52.05	7.65438	LwaCas13a	2	600.667	6.98381
Non-targeting	52.1	7.72883	LwaCas13a	2	600.667	7.05173
Non-targeting	52.15	7.78425	LwaCas13a	2	600.667	7.1023
Non-targeting	52.2	7.88794	LwaCas13a	2	600.667	7.19691
Non-targeting	52.25	7.87434	LwaCas13a	2	600.667	7.1845
Non-targeting	52.3	7.88068	LwaCas13a	2	600.667	7.19028
Non-targeting	52.35	7.91684	LwaCas13a	2	600.667	7.22328
Non-targeting	52.4	7.94431	LwaCas13a	2	600.667	7.24834
Non-targeting	52.45	7.9652	LwaCas13a	2	600.667	7.2674
Non-targeting	52.5	7.96556	LwaCas13a	2	600.667	7.26773
Non-targeting	52.55	7.84542	LwaCas13a	2	600.667	7.15812
Non-targeting	52.6	7.67499	LwaCas13a	2	600.667	7.00261
Non-targeting	52.65	7.45559	LwaCas13a	2	600.667	6.80243
Non-targeting	52.7	7.34178	LwaCas13a	2	600.667	6.69859
Non-targeting	52.75	7.2669	LwaCas13a	2	600.667	6.63027
Non-targeting	52.8	7.23803	LwaCas13a	2	600.667	6.60393
Non-targeting	52.85	7.24904	LwaCas13a	2	600.667	6.61398
Non-targeting	52.9	7.24433	LwaCas13a	2	600.667	6.60968
Non-targeting	52.95	7.13809	LwaCas13a	2	600.667	6.51275
Non-targeting	53	6.96897	LwaCas13a	2	600.667	6.35845
Non-targeting	53.05	6.83445	LwaCas13a	2	600.667	6.23571
Non-targeting	53.1	6.77999	LwaCas13a	2	600.667	6.18602
Non-targeting	53.15	6.81581	LwaCas13a	2	600.667	6.2187
Non-targeting	53.2	6.85952	LwaCas13a	2	600.667	6.25859
Non-targeting	53.25	6.85638	LwaCas13a	2	600.667	6.25572
Non-targeting	53.3	6.76733	LwaCas13a	2	600.667	6.17447
Non-targeting	53.35	6.6215	LwaCas13a	2	600.667	6.04142
Non-targeting	53.4	6.44062	LwaCas13a	2	600.667	5.87638
Non-targeting	53.45	6.17778	LwaCas13a	2	600.667	5.63657
Non-targeting	53.5	6.02494	LwaCas13a	2	600.667	5.49712
Non-targeting	53.55	5.93912	LwaCas13a	2	600.667	5.41882
Non-targeting	53.6	5.86544	LwaCas13a	2	600.667	5.35159
Non-targeting	53.65	5.77898	LwaCas13a	2	600.667	5.27271
Non-targeting	53.7	5.79716	LwaCas13a	2	600.667	5.28929
Non-targeting	53.75	5.78503	LwaCas13a	2	600.667	5.27822
Non-targeting	53.8	5.67721	LwaCas13a	2	600.667	5.17985
Non-targeting	53.85	5.5567	LwaCas13a	2	600.667	5.06989
Non-targeting	53.9	5.4815	LwaCas13a	2	600.667	5.00128
Non-targeting	53.95	5.35645	LwaCas13a	2	600.667	4.88719
Non-targeting	54	5.26393	LwaCas13a	2	600.667	4.80277
Non-targeting	54.05	5.21343	LwaCas13a	2	600.667	4.7567
Non-targeting	54.1	5.24209	LwaCas13a	2	600.667	4.78285
Non-targeting	54.15	5.17956	LwaCas13a	2	600.667	4.7258
Non-targeting	54.2	5.12179	LwaCas13a	2	600.667	4.67309
Non-targeting	54.25	5.13587	LwaCas13a	2	600.667	4.68594
Non-targeting	54.3	5.17795	LwaCas13a	2	600.667	4.72433
Non-targeting	54.35	5.15786	LwaCas13a	2	600.667	4.706
Non-targeting	54.4	5.15413	LwaCas13a	2	600.667	4.70259
Non-targeting	54.45	5.15679	LwaCas13a	2	600.667	4.70502
Non-targeting	54.5	5.09758	LwaCas13a	2	600.667	4.651
Non-targeting	54.55	5.03369	LwaCas13a	2	600.667	4.59271
Non-targeting	54.6	4.93275	LwaCas13a	2	600.667	4.50061
Non-targeting	54.65	4.80159	LwaCas13a	2	600.667	4.38094
Non-targeting	54.7	4.68978	LwaCas13a	2	600.667	4.27892
Non-targeting	54.75	4.56492	LwaCas13a	2	600.667	4.165
Non-targeting	54.8	4.46889	LwaCas13a	2	600.667	4.07738
Non-targeting	54.85	4.41994	LwaCas13a	2	600.667	4.03272
Non-targeting	54.9	4.4024	LwaCas13a	2	600.667	4.01672
Non-targeting	54.95	4.40784	LwaCas13a	2	600.667	4.02168
Non-targeting	55	4.43889	LwaCas13a	2	600.667	4.05002
Non-targeting	55.05	4.46874	LwaCas13a	2	600.667	4.07725
Non-targeting	55.1	4.39102	LwaCas13a	2	600.667	4.00634
Non-targeting	55.15	4.31774	LwaCas13a	2	600.667	3.93948
Non-targeting	55.2	4.3319	LwaCas13a	2	600.667	3.9524
Non-targeting	55.25	4.34774	LwaCas13a	2	600.667	3.96685
Non-targeting	55.3	4.33446	LwaCas13a	2	600.667	3.95473
Non-targeting	55.35	4.35171	LwaCas13a	2	600.667	3.97047
Non-targeting	55.4	4.2169	LwaCas13a	2	600.667	3.84747
Non-targeting	55.45	3.98179	LwaCas13a	2	600.667	3.63296
Non-targeting	55.5	3.7647	LwaCas13a	2	600.667	3.43489
Non-targeting	55.55	3.67779	LwaCas13a	2	600.667	3.35559
Non-targeting	55.6	3.70261	LwaCas13a	2	600.667	3.37823
Non-targeting	55.65	3.6933	LwaCas13a	2	600.667	3.36975
Non-targeting	55.7	3.79261	LwaCas13a	2	600.667	3.46036
Non-targeting	55.75	3.92118	LwaCas13a	2	600.667	3.57766
Non-targeting	55.8	3.88585	LwaCas13a	2	600.667	3.54542
Non-targeting	55.85	3.83071	LwaCas13a	2	600.667	3.49511
Non-targeting	55.9	3.74596	LwaCas13a	2	600.667	3.41779
Non-targeting	55.95	3.75686	LwaCas13a	2	600.667	3.42774
Non-targeting	56	3.86412	LwaCas13a	2	600.667	3.5256
Non-targeting	56.05	3.90986	LwaCas13a	2	600.667	3.56733
Non-targeting	56.1	3.94362	LwaCas13a	2	600.667	3.59814
Non-targeting	56.15	3.84783	LwaCas13a	2	600.667	3.51073
Non-targeting	56.2	3.72193	LwaCas13a	2	600.667	3.39586
Non-targeting	56.25	3.63826	LwaCas13a	2	600.667	3.31953
Non-targeting	56.3	3.57154	LwaCas13a	2	600.667	3.25865
Non-targeting	56.35	3.52145	LwaCas13a	2	600.667	3.21295
Non-targeting	56.4	3.50827	LwaCas13a	2	600.667	3.20092
Non-targeting	56.45	3.48043	LwaCas13a	2	600.667	3.17552
Non-targeting	56.5	3.44493	LwaCas13a	2	600.667	3.14313
Non-targeting	56.55	3.46339	LwaCas13a	2	600.667	3.15998
Non-targeting	56.6	3.49974	LwaCas13a	2	600.667	3.19314
Non-targeting	56.65	3.56178	LwaCas13a	2	600.667	3.24975
Non-targeting	56.7	3.5793	LwaCas13a	2	600.667	3.26573
Non-targeting	56.75	3.57579	LwaCas13a	2	600.667	3.26253
Non-targeting	56.8	3.53135	LwaCas13a	2	600.667	3.22198
Non-targeting	56.85	3.45922	LwaCas13a	2	600.667	3.15617
Non-targeting	56.9	3.40124	LwaCas13a	2	600.667	3.10327
Non-targeting	56.95	3.36239	LwaCas13a	2	600.667	3.06783
Non-targeting	57	3.36827	LwaCas13a	2	600.667	3.07319
Non-targeting	57.05	3.39199	LwaCas13a	2	600.667	3.09483
Non-targeting	57.1	3.38039	LwaCas13a	2	600.667	3.08425
Non-targeting	57.15	3.39208	LwaCas13a	2	600.667	3.09491
Non-targeting	57.2	3.3803	LwaCas13a	2	600.667	3.08417
Non-targeting	57.25	3.34449	LwaCas13a	2	600.667	3.05149
Non-targeting	57.3	3.26	LwaCas13a	2	600.667	2.9744
Non-targeting	57.35	3.20659	LwaCas13a	2	600.667	2.92567
Non-targeting	57.4	3.20453	LwaCas13a	2	600.667	2.92379
Non-targeting	57.45	3.22019	LwaCas13a	2	600.667	2.93808
Non-targeting	57.5	3.29155	LwaCas13a	2	600.667	3.00319
Non-targeting	57.55	3.36931	LwaCas13a	2	600.667	3.07414
Non-targeting	57.6	3.41366	LwaCas13a	2	600.667	3.1146
Non-targeting	57.65	3.48131	LwaCas13a	2	600.667	3.17633
Non-targeting	57.7	3.46237	LwaCas13a	2	600.667	3.15905
Non-targeting	57.75	3.47094	LwaCas13a	2	600.667	3.16687
Non-targeting	57.8	3.36577	LwaCas13a	2	600.667	3.07091
Non-targeting	57.85	3.25998	LwaCas13a	2	600.667	2.97438
Non-targeting	57.9	3.21527	LwaCas13a	2	600.667	2.9336
Non-targeting	57.95	3.17427	LwaCas13a	2	600.667	2.89618
Non-targeting	58	3.24996	LwaCas13a	2	600.667	2.96525
Non-targeting	58.05	3.30699	LwaCas13a	2	600.667	3.01728
Non-targeting	58.1	3.31199	LwaCas13a	2	600.667	3.02184
Non-targeting	58.15	3.32048	LwaCas13a	2	600.667	3.02959
Non-targeting	58.2	3.28032	LwaCas13a	2	600.667	2.99295
Non-targeting	58.25	3.33489	LwaCas13a	2	600.667	3.04274
Non-targeting	58.3	3.44235	LwaCas13a	2	600.667	3.14078
Non-targeting	58.35	3.53586	LwaCas13a	2	600.667	3.22609
Non-targeting	58.4	3.46763	LwaCas13a	2	600.667	3.16384
Non-targeting	58.45	3.25836	LwaCas13a	2	600.667	2.97291
Non-targeting	58.5	3.18233	LwaCas13a	2	600.667	2.90354
Non-targeting	58.55	3.19778	LwaCas13a	2	600.667	2.91764
Non-targeting	58.6	3.2159	LwaCas13a	2	600.667	2.93417
Non-targeting	58.65	3.25109	LwaCas13a	2	600.667	2.96627
Non-targeting	58.7	3.2679	LwaCas13a	2	600.667	2.98161
Non-targeting	58.75	3.15755	LwaCas13a	2	600.667	2.88093
Non-targeting	58.8	2.99604	LwaCas13a	2	600.667	2.73357
Non-targeting	58.85	2.89778	LwaCas13a	2	600.667	2.64391
Non-targeting	58.9	2.86806	LwaCas13a	2	600.667	2.6168
Non-targeting	58.95	2.86143	LwaCas13a	2	600.667	2.61075
Non-targeting	59	2.8981	LwaCas13a	2	600.667	2.64421
Non-targeting	59.05	2.98166	LwaCas13a	2	600.667	2.72045
Non-targeting	59.1	3.03267	LwaCas13a	2	600.667	2.76699
Non-targeting	59.15	3.03005	LwaCas13a	2	600.667	2.7646
Non-targeting	59.2	2.98084	LwaCas13a	2	600.667	2.7197
Non-targeting	59.25	2.89207	LwaCas13a	2	600.667	2.63871
Non-targeting	59.3	2.84415	LwaCas13a	2	600.667	2.59498
Non-targeting	59.35	2.83628	LwaCas13a	2	600.667	2.5878
Non-targeting	59.4	2.81286	LwaCas13a	2	600.667	2.56644
Non-targeting	59.45	2.83067	LwaCas13a	2	600.667	2.58269
Non-targeting	59.5	2.83659	LwaCas13a	2	600.667	2.58809
Non-targeting	59.55	2.86263	LwaCas13a	2	600.667	2.61185
Non-targeting	59.6	2.86967	LwaCas13a	2	600.667	2.61827
Non-targeting	59.65	2.89161	LwaCas13a	2	600.667	2.63829
Non-targeting	59.7	2.92598	LwaCas13a	2	600.667	2.66965
Non-targeting	59.75	2.86303	LwaCas13a	2	600.667	2.61221
Non-targeting	59.8	2.71776	LwaCas13a	2	600.667	2.47967
Non-targeting	59.85	2.67214	LwaCas13a	2	600.667	2.43805
Non-targeting	59.9	2.6499	LwaCas13a	2	600.667	2.41776
Non-targeting	59.95	2.64381	LwaCas13a	2	600.667	2.41219
Non-targeting	20.05	-0.0262948	LwaCas13a	3	562.001	-0.0256418
Non-targeting	20.1	-0.011957	LwaCas13a	3	562.001	-0.0116601
Non-targeting	20.15	-0.00896648	LwaCas13a	3	562.001	-0.00874381
Non-targeting	20.2	-0.00577025	LwaCas13a	3	562.001	-0.00562696
Non-targeting	20.25	-0.0055588	LwaCas13a	3	562.001	-0.00542076
Non-targeting	20.3	-0.00480856	LwaCas13a	3	562.001	-0.00468915
Non-targeting	20.35	0.00449848	LwaCas13a	3	562.001	0.00438677
Non-targeting	20.4	0.0221486	LwaCas13a	3	562.001	0.0215986
Non-targeting	20.45	0.0444439	LwaCas13a	3	562.001	0.0433402
Non-targeting	20.5	0.0534347	LwaCas13a	3	562.001	0.0521078
Non-targeting	20.55	0.0570068	LwaCas13a	3	562.001	0.0555911
Non-targeting	20.6	0.0640952	LwaCas13a	3	562.001	0.0625036
Non-targeting	20.65	0.0679307	LwaCas13a	3	562.001	0.0662438
Non-targeting	20.7	0.0820548	LwaCas13a	3	562.001	0.0800172
Non-targeting	20.75	0.0983934	LwaCas13a	3	562.001	0.09595
Non-targeting	20.8	0.0988205	LwaCas13a	3	562.001	0.0963665
Non-targeting	20.85	0.0851192	LwaCas13a	3	562.001	0.0830054
Non-targeting	20.9	0.0825727	LwaCas13a	3	562.001	0.0805222
Non-targeting	20.95	0.108178	LwaCas13a	3	562.001	0.105491
Non-targeting	21	0.131052	LwaCas13a	3	562.001	0.127797
Non-targeting	21.05	0.142482	LwaCas13a	3	562.001	0.138944
Non-targeting	21.1	0.155376	LwaCas13a	3	562.001	0.151518
Non-targeting	21.15	0.137613	LwaCas13a	3	562.001	0.134196
Non-targeting	21.2	0.118716	LwaCas13a	3	562.001	0.115768
Non-targeting	21.25	0.108718	LwaCas13a	3	562.001	0.106018
Non-targeting	21.3	0.111571	LwaCas13a	3	562.001	0.108801
Non-targeting	21.35	0.103233	LwaCas13a	3	562.001	0.10067
Non-targeting	21.4	0.0918619	LwaCas13a	3	562.001	0.0895807
Non-targeting	21.45	0.0971346	LwaCas13a	3	562.001	0.0947225
Non-targeting	21.5	0.0999983	LwaCas13a	3	562.001	0.0975151
Non-targeting	21.55	0.0978462	LwaCas13a	3	562.001	0.0954164
Non-targeting	21.6	0.121497	LwaCas13a	3	562.001	0.11848
Non-targeting	21.65	0.0847175	LwaCas13a	3	562.001	0.0826137
Non-targeting	21.7	-0.168131	LwaCas13a	3	562.001	-0.163955
Non-targeting	21.75	-0.529381	LwaCas13a	3	562.001	-0.516235
Non-targeting	21.8	1.21137	LwaCas13a	3	562.001	1.18128
Non-targeting	21.85	8.59646	LwaCas13a	3	562.001	8.38299
Non-targeting	21.9	21.2317	LwaCas13a	3	562.001	20.7044
Non-targeting	21.95	34.1677	LwaCas13a	3	562.001	33.3192
Non-targeting	22	41.7704	LwaCas13a	3	562.001	40.7331
Non-targeting	22.05	41.1486	LwaCas13a	3	562.001	40.1268
Non-targeting	22.1	33.189	LwaCas13a	3	562.001	32.3648
Non-targeting	22.15	21.9122	LwaCas13a	3	562.001	21.3681
Non-targeting	22.2	12.3869	LwaCas13a	3	562.001	12.0793
Non-targeting	22.25	6.92414	LwaCas13a	3	562.001	6.7522
Non-targeting	22.3	4.13899	LwaCas13a	3	562.001	4.03621
Non-targeting	22.35	2.47331	LwaCas13a	3	562.001	2.41189
Non-targeting	22.4	1.4152	LwaCas13a	3	562.001	1.38006
Non-targeting	22.45	0.849403	LwaCas13a	3	562.001	0.82831
Non-targeting	22.5	0.526359	LwaCas13a	3	562.001	0.513288
Non-targeting	22.55	0.376327	LwaCas13a	3	562.001	0.366982
Non-targeting	22.6	0.310061	LwaCas13a	3	562.001	0.302361
Non-targeting	22.65	0.300032	LwaCas13a	3	562.001	0.292582
Non-targeting	22.7	0.324135	LwaCas13a	3	562.001	0.316086
Non-targeting	22.75	0.353373	LwaCas13a	3	562.001	0.344598
Non-targeting	22.8	0.399039	LwaCas13a	3	562.001	0.38913
Non-targeting	22.85	0.467269	LwaCas13a	3	562.001	0.455665
Non-targeting	22.9	0.536194	LwaCas13a	3	562.001	0.522878
Non-targeting	22.95	0.586389	LwaCas13a	3	562.001	0.571827
Non-targeting	23	0.646549	LwaCas13a	3	562.001	0.630494
Non-targeting	23.05	0.718147	LwaCas13a	3	562.001	0.700313
Non-targeting	23.1	0.774353	LwaCas13a	3	562.001	0.755124
Non-targeting	23.15	0.825895	LwaCas13a	3	562.001	0.805386
Non-targeting	23.2	0.892701	LwaCas13a	3	562.001	0.870533
Non-targeting	23.25	0.961631	LwaCas13a	3	562.001	0.937751
Non-targeting	23.3	1.01876	LwaCas13a	3	562.001	0.993462
Non-targeting	23.35	1.07226	LwaCas13a	3	562.001	1.04563
Non-targeting	23.4	1.12538	LwaCas13a	3	562.001	1.09743
Non-targeting	23.45	1.17561	LwaCas13a	3	562.001	1.14641
Non-targeting	23.5	1.22852	LwaCas13a	3	562.001	1.19801
Non-targeting	23.55	1.3152	LwaCas13a	3	562.001	1.28254
Non-targeting	23.6	1.4242	LwaCas13a	3	562.001	1.38883
Non-targeting	23.65	1.52945	LwaCas13a	3	562.001	1.49147
Non-targeting	23.7	1.64585	LwaCas13a	3	562.001	1.60498
Non-targeting	23.75	1.75318	LwaCas13a	3	562.001	1.70964
Non-targeting	23.8	1.85133	LwaCas13a	3	562.001	1.80536
Non-targeting	23.85	1.91867	LwaCas13a	3	562.001	1.87103
Non-targeting	23.9	1.96548	LwaCas13a	3	562.001	1.91667
Non-targeting	23.95	2.03647	LwaCas13a	3	562.001	1.9859
Non-targeting	24	2.11692	LwaCas13a	3	562.001	2.06435
Non-targeting	24.05	2.23093	LwaCas13a	3	562.001	2.17553
Non-targeting	24.1	2.37115	LwaCas13a	3	562.001	2.31227
Non-targeting	24.15	2.50567	LwaCas13a	3	562.001	2.44345
Non-targeting	24.2	2.65301	LwaCas13a	3	562.001	2.58713
Non-targeting	24.25	2.83623	LwaCas13a	3	562.001	2.7658
Non-targeting	24.3	3.05965	LwaCas13a	3	562.001	2.98367
Non-targeting	24.35	3.31921	LwaCas13a	3	562.001	3.23678
Non-targeting	24.4	3.60459	LwaCas13a	3	562.001	3.51507
Non-targeting	24.45	3.95735	LwaCas13a	3	562.001	3.85908
Non-targeting	24.5	4.39466	LwaCas13a	3	562.001	4.28553
Non-targeting	24.55	4.93361	LwaCas13a	3	562.001	4.8111
Non-targeting	24.6	5.6863	LwaCas13a	3	562.001	5.54509
Non-targeting	24.65	6.63734	LwaCas13a	3	562.001	6.47252
Non-targeting	24.7	7.60541	LwaCas13a	3	562.001	7.41655
Non-targeting	24.75	8.48734	LwaCas13a	3	562.001	8.27657
Non-targeting	24.8	9.19751	LwaCas13a	3	562.001	8.96911
Non-targeting	24.85	9.72511	LwaCas13a	3	562.001	9.4836
Non-targeting	24.9	10.0429	LwaCas13a	3	562.001	9.79347
Non-targeting	24.95	10.1658	LwaCas13a	3	562.001	9.91339
Non-targeting	25	10.1485	LwaCas13a	3	562.001	9.89648
Non-targeting	25.05	9.93276	LwaCas13a	3	562.001	9.6861
Non-targeting	25.1	9.56368	LwaCas13a	3	562.001	9.32618
Non-targeting	25.15	9.11029	LwaCas13a	3	562.001	8.88406
Non-targeting	25.2	8.65993	LwaCas13a	3	562.001	8.44488
Non-targeting	25.25	8.28687	LwaCas13a	3	562.001	8.08108
Non-targeting	25.3	8.03459	LwaCas13a	3	562.001	7.83507
Non-targeting	25.35	7.98511	LwaCas13a	3	562.001	7.78682
Non-targeting	25.4	8.15814	LwaCas13a	3	562.001	7.95555
Non-targeting	25.45	8.61512	LwaCas13a	3	562.001	8.40119
Non-targeting	25.5	9.59966	LwaCas13a	3	562.001	9.36127
Non-targeting	25.55	11.506	LwaCas13a	3	562.001	11.2203
Non-targeting	25.6	14.5151	LwaCas13a	3	562.001	14.1546
Non-targeting	25.65	18.0878	LwaCas13a	3	562.001	17.6387
Non-targeting	25.7	21.1738	LwaCas13a	3	562.001	20.648
Non-targeting	25.75	22.6054	LwaCas13a	3	562.001	22.0441
Non-targeting	25.8	21.8657	LwaCas13a	3	562.001	21.3228
Non-targeting	25.85	19.427	LwaCas13a	3	562.001	18.9446
Non-targeting	25.9	16.725	LwaCas13a	3	562.001	16.3097
Non-targeting	25.95	15.5949	LwaCas13a	3	562.001	15.2076
Non-targeting	26	16.8499	LwaCas13a	3	562.001	16.4314
Non-targeting	26.05	19.6705	LwaCas13a	3	562.001	19.182
Non-targeting	26.1	22.1254	LwaCas13a	3	562.001	21.5759
Non-targeting	26.15	22.3865	LwaCas13a	3	562.001	21.8306
Non-targeting	26.2	20.0117	LwaCas13a	3	562.001	19.5148
Non-targeting	26.25	15.8172	LwaCas13a	3	562.001	15.4244
Non-targeting	26.3	11.446	LwaCas13a	3	562.001	11.1617
Non-targeting	26.35	8.24305	LwaCas13a	3	562.001	8.03835
Non-targeting	26.4	6.49897	LwaCas13a	3	562.001	6.33758
Non-targeting	26.45	5.76522	LwaCas13a	3	562.001	5.62205
Non-targeting	26.5	5.42827	LwaCas13a	3	562.001	5.29347
Non-targeting	26.55	5.20977	LwaCas13a	3	562.001	5.0804
Non-targeting	26.6	5.09751	LwaCas13a	3	562.001	4.97093
Non-targeting	26.65	5.10645	LwaCas13a	3	562.001	4.97964
Non-targeting	26.7	5.27466	LwaCas13a	3	562.001	5.14368
Non-targeting	26.75	5.58434	LwaCas13a	3	562.001	5.44566
Non-targeting	26.8	5.9862	LwaCas13a	3	562.001	5.83754
Non-targeting	26.85	6.26503	LwaCas13a	3	562.001	6.10945
Non-targeting	26.9	6.27806	LwaCas13a	3	562.001	6.12216
Non-targeting	26.95	5.97742	LwaCas13a	3	562.001	5.82898
Non-targeting	27	5.42873	LwaCas13a	3	562.001	5.29392
Non-targeting	27.05	4.82407	LwaCas13a	3	562.001	4.70427
Non-targeting	27.1	4.32899	LwaCas13a	3	562.001	4.22149
Non-targeting	27.15	4.0332	LwaCas13a	3	562.001	3.93304
Non-targeting	27.2	3.88484	LwaCas13a	3	562.001	3.78837
Non-targeting	27.25	3.76691	LwaCas13a	3	562.001	3.67337
Non-targeting	27.3	3.66387	LwaCas13a	3	562.001	3.57288
Non-targeting	27.35	3.55783	LwaCas13a	3	562.001	3.46948
Non-targeting	27.4	3.44278	LwaCas13a	3	562.001	3.35729
Non-targeting	27.45	3.33814	LwaCas13a	3	562.001	3.25525
Non-targeting	27.5	3.2361	LwaCas13a	3	562.001	3.15574
Non-targeting	27.55	3.14145	LwaCas13a	3	562.001	3.06344
Non-targeting	27.6	3.04381	LwaCas13a	3	562.001	2.96823
Non-targeting	27.65	2.95139	LwaCas13a	3	562.001	2.8781
Non-targeting	27.7	2.90593	LwaCas13a	3	562.001	2.83377
Non-targeting	27.75	2.88311	LwaCas13a	3	562.001	2.81151
Non-targeting	27.8	2.85776	LwaCas13a	3	562.001	2.78679
Non-targeting	27.85	2.85107	LwaCas13a	3	562.001	2.78026
Non-targeting	27.9	2.88366	LwaCas13a	3	562.001	2.81205
Non-targeting	27.95	2.96284	LwaCas13a	3	562.001	2.88926
Non-targeting	28	3.036	LwaCas13a	3	562.001	2.96061
Non-targeting	28.05	3.06566	LwaCas13a	3	562.001	2.98953
Non-targeting	28.1	3.07109	LwaCas13a	3	562.001	2.99483
Non-targeting	28.15	3.04596	LwaCas13a	3	562.001	2.97032
Non-targeting	28.2	3.05035	LwaCas13a	3	562.001	2.97461
Non-targeting	28.25	3.1422	LwaCas13a	3	562.001	3.06417
Non-targeting	28.3	3.35642	LwaCas13a	3	562.001	3.27307
Non-targeting	28.35	3.64703	LwaCas13a	3	562.001	3.55646
Non-targeting	28.4	3.98688	LwaCas13a	3	562.001	3.88787
Non-targeting	28.45	4.33143	LwaCas13a	3	562.001	4.22387
Non-targeting	28.5	4.64105	LwaCas13a	3	562.001	4.5258
Non-targeting	28.55	4.88654	LwaCas13a	3	562.001	4.7652
Non-targeting	28.6	5.05163	LwaCas13a	3	562.001	4.92619
Non-targeting	28.65	5.24314	LwaCas13a	3	562.001	5.11294
Non-targeting	28.7	5.57846	LwaCas13a	3	562.001	5.43993
Non-targeting	28.75	6.06382	LwaCas13a	3	562.001	5.91324
Non-targeting	28.8	6.57082	LwaCas13a	3	562.001	6.40765
Non-targeting	28.85	6.87293	LwaCas13a	3	562.001	6.70226
Non-targeting	28.9	6.85053	LwaCas13a	3	562.001	6.68042
Non-targeting	28.95	6.5414	LwaCas13a	3	562.001	6.37896
Non-targeting	29	6.1944	LwaCas13a	3	562.001	6.04057
Non-targeting	29.05	6.05749	LwaCas13a	3	562.001	5.90706
Non-targeting	29.1	6.29863	LwaCas13a	3	562.001	6.14222
Non-targeting	29.15	6.78476	LwaCas13a	3	562.001	6.61627
Non-targeting	29.2	7.19294	LwaCas13a	3	562.001	7.01431
Non-targeting	29.25	7.33499	LwaCas13a	3	562.001	7.15284
Non-targeting	29.3	7.13499	LwaCas13a	3	562.001	6.95781
Non-targeting	29.35	6.63183	LwaCas13a	3	562.001	6.46715
Non-targeting	29.4	5.94136	LwaCas13a	3	562.001	5.79382
Non-targeting	29.45	5.2309	LwaCas13a	3	562.001	5.101
Non-targeting	29.5	4.59576	LwaCas13a	3	562.001	4.48164
Non-targeting	29.55	4.03683	LwaCas13a	3	562.001	3.93659
Non-targeting	29.6	3.58669	LwaCas13a	3	562.001	3.49762
Non-targeting	29.65	3.28589	LwaCas13a	3	562.001	3.20429
Non-targeting	29.7	3.08853	LwaCas13a	3	562.001	3.01183
Non-targeting	29.75	2.97353	LwaCas13a	3	562.001	2.89969
Non-targeting	29.8	2.94866	LwaCas13a	3	562.001	2.87544
Non-targeting	29.85	2.9673	LwaCas13a	3	562.001	2.89361
Non-targeting	29.9	3.00077	LwaCas13a	3	562.001	2.92625
Non-targeting	29.95	3.05142	LwaCas13a	3	562.001	2.97564
Non-targeting	30	3.13148	LwaCas13a	3	562.001	3.05371
Non-targeting	30.05	3.21815	LwaCas13a	3	562.001	3.13824
Non-targeting	30.1	3.28957	LwaCas13a	3	562.001	3.20788
Non-targeting	30.15	3.34237	LwaCas13a	3	562.001	3.25937
Non-targeting	30.2	3.34747	LwaCas13a	3	562.001	3.26434
Non-targeting	30.25	3.34971	LwaCas13a	3	562.001	3.26652
Non-targeting	30.3	3.36438	LwaCas13a	3	562.001	3.28083
Non-targeting	30.35	3.41948	LwaCas13a	3	562.001	3.33457
Non-targeting	30.4	3.5244	LwaCas13a	3	562.001	3.43688
Non-targeting	30.45	3.64376	LwaCas13a	3	562.001	3.55328
Non-targeting	30.5	3.76041	LwaCas13a	3	562.001	3.66703
Non-targeting	30.55	3.85402	LwaCas13a	3	562.001	3.75832
Non-targeting	30.6	3.94429	LwaCas13a	3	562.001	3.84635
Non-targeting	30.65	4.06775	LwaCas13a	3	562.001	3.96674
Non-targeting	30.7	4.10148	LwaCas13a	3	562.001	3.99963
Non-targeting	30.75	4.18991	LwaCas13a	3	562.001	4.08587
Non-targeting	30.8	4.32746	LwaCas13a	3	562.001	4.21999
Non-targeting	30.85	4.4873	LwaCas13a	3	562.001	4.37587
Non-targeting	30.9	4.69791	LwaCas13a	3	562.001	4.58125
Non-targeting	30.95	4.80327	LwaCas13a	3	562.001	4.684
Non-targeting	31	4.8104	LwaCas13a	3	562.001	4.69095
Non-targeting	31.05	4.64172	LwaCas13a	3	562.001	4.52645
Non-targeting	31.1	4.32394	LwaCas13a	3	562.001	4.21657
Non-targeting	31.15	4.01401	LwaCas13a	3	562.001	3.91433
Non-targeting	31.2	3.72769	LwaCas13a	3	562.001	3.63512
Non-targeting	31.25	3.51225	LwaCas13a	3	562.001	3.42503
Non-targeting	31.3	3.36951	LwaCas13a	3	562.001	3.28583
Non-targeting	31.35	3.26138	LwaCas13a	3	562.001	3.18039
Non-targeting	31.4	3.22186	LwaCas13a	3	562.001	3.14185
Non-targeting	31.45	3.24144	LwaCas13a	3	562.001	3.16094
Non-targeting	31.5	3.32225	LwaCas13a	3	562.001	3.23975
Non-targeting	31.55	3.50517	LwaCas13a	3	562.001	3.41813
Non-targeting	31.6	3.74836	LwaCas13a	3	562.001	3.65528
Non-targeting	31.65	4.02015	LwaCas13a	3	562.001	3.92032
Non-targeting	31.7	4.26998	LwaCas13a	3	562.001	4.16395
Non-targeting	31.75	4.43198	LwaCas13a	3	562.001	4.32192
Non-targeting	31.8	4.48773	LwaCas13a	3	562.001	4.37629
Non-targeting	31.85	4.4469	LwaCas13a	3	562.001	4.33647
Non-targeting	31.9	4.35447	LwaCas13a	3	562.001	4.24633
Non-targeting	31.95	4.27545	LwaCas13a	3	562.001	4.16927
Non-targeting	32	4.18683	LwaCas13a	3	562.001	4.08286
Non-targeting	32.05	4.07548	LwaCas13a	3	562.001	3.97428
Non-targeting	32.1	3.9342	LwaCas13a	3	562.001	3.8365
Non-targeting	32.15	3.78775	LwaCas13a	3	562.001	3.69369
Non-targeting	32.2	3.66755	LwaCas13a	3	562.001	3.57647
Non-targeting	32.25	3.54635	LwaCas13a	3	562.001	3.45828
Non-targeting	32.3	3.42521	LwaCas13a	3	562.001	3.34015
Non-targeting	32.35	3.27706	LwaCas13a	3	562.001	3.19568
Non-targeting	32.4	3.17647	LwaCas13a	3	562.001	3.09759
Non-targeting	32.45	3.2022	LwaCas13a	3	562.001	3.12268
Non-targeting	32.5	3.43761	LwaCas13a	3	562.001	3.35224
Non-targeting	32.55	4.01627	LwaCas13a	3	562.001	3.91653
Non-targeting	32.6	4.93594	LwaCas13a	3	562.001	4.81337
Non-targeting	32.65	6.15702	LwaCas13a	3	562.001	6.00413
Non-targeting	32.7	7.32985	LwaCas13a	3	562.001	7.14783
Non-targeting	32.75	8.13647	LwaCas13a	3	562.001	7.93442
Non-targeting	32.8	8.29944	LwaCas13a	3	562.001	8.09334
Non-targeting	32.85	7.77818	LwaCas13a	3	562.001	7.58503
Non-targeting	32.9	6.81739	LwaCas13a	3	562.001	6.6481
Non-targeting	32.95	5.78164	LwaCas13a	3	562.001	5.63807
Non-targeting	33	4.91636	LwaCas13a	3	562.001	4.79428
Non-targeting	33.05	4.35328	LwaCas13a	3	562.001	4.24517
Non-targeting	33.1	4.04564	LwaCas13a	3	562.001	3.94517
Non-targeting	33.15	3.94586	LwaCas13a	3	562.001	3.84787
Non-targeting	33.2	3.91598	LwaCas13a	3	562.001	3.81874
Non-targeting	33.25	3.95663	LwaCas13a	3	562.001	3.85838
Non-targeting	33.3	3.99493	LwaCas13a	3	562.001	3.89572
Non-targeting	33.35	4.03833	LwaCas13a	3	562.001	3.93804
Non-targeting	33.4	4.05164	LwaCas13a	3	562.001	3.95102
Non-targeting	33.45	4.06569	LwaCas13a	3	562.001	3.96473
Non-targeting	33.5	4.06459	LwaCas13a	3	562.001	3.96365
Non-targeting	33.55	4.03067	LwaCas13a	3	562.001	3.93058
Non-targeting	33.6	3.96344	LwaCas13a	3	562.001	3.86502
Non-targeting	33.65	3.85762	LwaCas13a	3	562.001	3.76182
Non-targeting	33.7	3.76363	LwaCas13a	3	562.001	3.67017
Non-targeting	33.75	3.69379	LwaCas13a	3	562.001	3.60206
Non-targeting	33.8	3.67169	LwaCas13a	3	562.001	3.58051
Non-targeting	33.85	3.68403	LwaCas13a	3	562.001	3.59254
Non-targeting	33.9	3.69716	LwaCas13a	3	562.001	3.60535
Non-targeting	33.95	3.6969	LwaCas13a	3	562.001	3.60509
Non-targeting	34	3.6465	LwaCas13a	3	562.001	3.55595
Non-targeting	34.05	3.54912	LwaCas13a	3	562.001	3.46099
Non-targeting	34.1	3.41857	LwaCas13a	3	562.001	3.33368
Non-targeting	34.15	3.27874	LwaCas13a	3	562.001	3.19732
Non-targeting	34.2	3.14106	LwaCas13a	3	562.001	3.06306
Non-targeting	34.25	3.01976	LwaCas13a	3	562.001	2.94477
Non-targeting	34.3	2.95521	LwaCas13a	3	562.001	2.88183
Non-targeting	34.35	2.929	LwaCas13a	3	562.001	2.85626
Non-targeting	34.4	2.91894	LwaCas13a	3	562.001	2.84646
Non-targeting	34.45	2.94123	LwaCas13a	3	562.001	2.86819
Non-targeting	34.5	2.97192	LwaCas13a	3	562.001	2.89811
Non-targeting	34.55	2.99377	LwaCas13a	3	562.001	2.91943
Non-targeting	34.6	2.98903	LwaCas13a	3	562.001	2.91481
Non-targeting	34.65	2.99119	LwaCas13a	3	562.001	2.91691
Non-targeting	34.7	2.97355	LwaCas13a	3	562.001	2.89971
Non-targeting	34.75	2.92481	LwaCas13a	3	562.001	2.85218
Non-targeting	34.8	2.90776	LwaCas13a	3	562.001	2.83555
Non-targeting	34.85	2.90177	LwaCas13a	3	562.001	2.82971
Non-targeting	34.9	2.91419	LwaCas13a	3	562.001	2.84182
Non-targeting	34.95	2.93455	LwaCas13a	3	562.001	2.86168
Non-targeting	35	2.94643	LwaCas13a	3	562.001	2.87327
Non-targeting	35.05	2.95682	LwaCas13a	3	562.001	2.8834
Non-targeting	35.1	3.00224	LwaCas13a	3	562.001	2.92768
Non-targeting	35.15	3.09918	LwaCas13a	3	562.001	3.02222
Non-targeting	35.2	3.27731	LwaCas13a	3	562.001	3.19592
Non-targeting	35.25	3.45311	LwaCas13a	3	562.001	3.36736
Non-targeting	35.3	3.63846	LwaCas13a	3	562.001	3.54811
Non-targeting	35.35	3.76427	LwaCas13a	3	562.001	3.67079
Non-targeting	35.4	3.85093	LwaCas13a	3	562.001	3.7553
Non-targeting	35.45	3.92434	LwaCas13a	3	562.001	3.82689
Non-targeting	35.5	4.00661	LwaCas13a	3	562.001	3.90712
Non-targeting	35.55	4.062	LwaCas13a	3	562.001	3.96113
Non-targeting	35.6	4.0707	LwaCas13a	3	562.001	3.96961
Non-targeting	35.65	4.0279	LwaCas13a	3	562.001	3.92788
Non-targeting	35.7	3.95639	LwaCas13a	3	562.001	3.85814
Non-targeting	35.75	3.89492	LwaCas13a	3	562.001	3.7982
Non-targeting	35.8	3.87383	LwaCas13a	3	562.001	3.77763
Non-targeting	35.85	3.8601	LwaCas13a	3	562.001	3.76425
Non-targeting	35.9	3.91144	LwaCas13a	3	562.001	3.81431
Non-targeting	35.95	3.96543	LwaCas13a	3	562.001	3.86696
Non-targeting	36	4.03046	LwaCas13a	3	562.001	3.93037
Non-targeting	36.05	4.10625	LwaCas13a	3	562.001	4.00429
Non-targeting	36.1	4.19734	LwaCas13a	3	562.001	4.09311
Non-targeting	36.15	4.28796	LwaCas13a	3	562.001	4.18148
Non-targeting	36.2	4.40552	LwaCas13a	3	562.001	4.29612
Non-targeting	36.25	4.56246	LwaCas13a	3	562.001	4.44916
Non-targeting	36.3	4.70056	LwaCas13a	3	562.001	4.58383
Non-targeting	36.35	4.80589	LwaCas13a	3	562.001	4.68655
Non-targeting	36.4	4.88914	LwaCas13a	3	562.001	4.76773
Non-targeting	36.45	4.95448	LwaCas13a	3	562.001	4.83145
Non-targeting	36.5	4.97003	LwaCas13a	3	562.001	4.84661
Non-targeting	36.55	4.92435	LwaCas13a	3	562.001	4.80207
Non-targeting	36.6	4.87398	LwaCas13a	3	562.001	4.75295
Non-targeting	36.65	4.79132	LwaCas13a	3	562.001	4.67234
Non-targeting	36.7	4.63874	LwaCas13a	3	562.001	4.52355
Non-targeting	36.75	4.43305	LwaCas13a	3	562.001	4.32297
Non-targeting	36.8	4.22126	LwaCas13a	3	562.001	4.11643
Non-targeting	36.85	4.01766	LwaCas13a	3	562.001	3.91789
Non-targeting	36.9	3.86105	LwaCas13a	3	562.001	3.76517
Non-targeting	36.95	3.80578	LwaCas13a	3	562.001	3.71127
Non-targeting	37	3.84468	LwaCas13a	3	562.001	3.7492
Non-targeting	37.05	3.89983	LwaCas13a	3	562.001	3.80299
Non-targeting	37.1	4.01042	LwaCas13a	3	562.001	3.91083
Non-targeting	37.15	4.11355	LwaCas13a	3	562.001	4.0114
Non-targeting	37.2	4.19391	LwaCas13a	3	562.001	4.08977
Non-targeting	37.25	4.22399	LwaCas13a	3	562.001	4.1191
Non-targeting	37.3	4.23625	LwaCas13a	3	562.001	4.13105
Non-targeting	37.35	4.22713	LwaCas13a	3	562.001	4.12216
Non-targeting	37.4	4.33506	LwaCas13a	3	562.001	4.22741
Non-targeting	37.45	4.51963	LwaCas13a	3	562.001	4.40739
Non-targeting	37.5	4.76214	LwaCas13a	3	562.001	4.64388
Non-targeting	37.55	4.9535	LwaCas13a	3	562.001	4.8305
Non-targeting	37.6	5.12257	LwaCas13a	3	562.001	4.99536
Non-targeting	37.65	5.33812	LwaCas13a	3	562.001	5.20555
Non-targeting	37.7	5.65276	LwaCas13a	3	562.001	5.51239
Non-targeting	37.75	5.97115	LwaCas13a	3	562.001	5.82287
Non-targeting	37.8	6.35025	LwaCas13a	3	562.001	6.19255
Non-targeting	37.85	6.66654	LwaCas13a	3	562.001	6.50099
Non-targeting	37.9	6.97706	LwaCas13a	3	562.001	6.80379
Non-targeting	37.95	7.24132	LwaCas13a	3	562.001	7.06149
Non-targeting	38	7.50989	LwaCas13a	3	562.001	7.3234
Non-targeting	38.05	7.75282	LwaCas13a	3	562.001	7.56029
Non-targeting	38.1	7.79836	LwaCas13a	3	562.001	7.60471
Non-targeting	38.15	7.65698	LwaCas13a	3	562.001	7.46684
Non-targeting	38.2	7.44355	LwaCas13a	3	562.001	7.25871
Non-targeting	38.25	7.17882	LwaCas13a	3	562.001	7.00055
Non-targeting	38.3	6.93233	LwaCas13a	3	562.001	6.76018
Non-targeting	38.35	6.74875	LwaCas13a	3	562.001	6.58116
Non-targeting	38.4	6.66287	LwaCas13a	3	562.001	6.49741
Non-targeting	38.45	6.58536	LwaCas13a	3	562.001	6.42183
Non-targeting	38.5	6.45299	LwaCas13a	3	562.001	6.29274
Non-targeting	38.55	6.33301	LwaCas13a	3	562.001	6.17574
Non-targeting	38.6	6.22988	LwaCas13a	3	562.001	6.07518
Non-targeting	38.65	6.14753	LwaCas13a	3	562.001	5.99487
Non-targeting	38.7	6.11691	LwaCas13a	3	562.001	5.96501
Non-targeting	38.75	6.14987	LwaCas13a	3	562.001	5.99716
Non-targeting	38.8	6.23741	LwaCas13a	3	562.001	6.08252
Non-targeting	38.85	6.34416	LwaCas13a	3	562.001	6.18662
Non-targeting	38.9	6.52488	LwaCas13a	3	562.001	6.36285
Non-targeting	38.95	6.8563	LwaCas13a	3	562.001	6.68604
Non-targeting	39	7.37453	LwaCas13a	3	562.001	7.1914
Non-targeting	39.05	8.05733	LwaCas13a	3	562.001	7.85724
Non-targeting	39.1	9.01406	LwaCas13a	3	562.001	8.79022
Non-targeting	39.15	10.2399	LwaCas13a	3	562.001	9.98562
Non-targeting	39.2	11.6069	LwaCas13a	3	562.001	11.3186
Non-targeting	39.25	13.05	LwaCas13a	3	562.001	12.7259
Non-targeting	39.3	14.4368	LwaCas13a	3	562.001	14.0783
Non-targeting	39.35	15.4533	LwaCas13a	3	562.001	15.0696
Non-targeting	39.4	15.8819	LwaCas13a	3	562.001	15.4875
Non-targeting	39.45	15.778	LwaCas13a	3	562.001	15.3862
Non-targeting	39.5	15.5049	LwaCas13a	3	562.001	15.1199
Non-targeting	39.55	15.2872	LwaCas13a	3	562.001	14.9076
Non-targeting	39.6	15.9517	LwaCas13a	3	562.001	15.5556
[truncated: 26,774 more rows]

## Sheet: sup fig 3a
column descriptions
column name	description
Time	the timepoints of the fluorescence measurements by the bioanalyzer, in seconds
Value	the raw fluorescence values from the bioanalyzer
rep	the replicate
treatment	whether cells were subjected to an empty iTOP transfection ("empty"), a transfection with LbuCas13a and a non-targeting gRNA (Non-targeting), or with LbuCas13a and a dEGFP targeting gRNA ( Targeting GFP).
concentration	the concentration of LbuCas13a and the gRNA in the iTOP transfection mixture in uM.
total_auc	the total area under the curve of the bioanalyzer trace per sample.
auc_rel_value	the fluoresence was corrected for differences in concentration by dividing by the total_auc and multiplying by the mean total_auc
Time	Value	rep	treatment	concentration	total_auc	auc_rel_value
17	0.135391	1	empty	0	413.722	0.218999
17.05	0.135391	1	empty	0	413.722	0.218999
17.1	0.121848	1	empty	0	413.722	0.197092
17.15	0.109148	1	empty	0	413.722	0.17655
17.2	0.117803	1	empty	0	413.722	0.190549
17.25	0.146473	1	empty	0	413.722	0.236925
17.3	0.172705	1	empty	0	413.722	0.279356
17.35	0.214305	1	empty	0	413.722	0.346644
17.4	0.180211	1	empty	0	413.722	0.291497
17.45	0.137868	1	empty	0	413.722	0.223005
17.5	0.114161	1	empty	0	413.722	0.184658
17.55	0.0899266	1	empty	0	413.722	0.145459
17.6	0.08163	1	empty	0	413.722	0.132039
17.65	0.0818837	1	empty	0	413.722	0.132449
17.7	0.0739668	1	empty	0	413.722	0.119643
17.75	0.0845245	1	empty	0	413.722	0.136721
17.8	0.0865937	1	empty	0	413.722	0.140068
17.85	0.11458	1	empty	0	413.722	0.185337
17.9	0.146765	1	empty	0	413.722	0.237397
17.95	0.17262	1	empty	0	413.722	0.279217
18	0.189856	1	empty	0	413.722	0.307098
18.05	0.19855	1	empty	0	413.722	0.321161
18.1	0.183986	1	empty	0	413.722	0.297603
18.15	0.144832	1	empty	0	413.722	0.23427
18.2	0.0827791	1	empty	0	413.722	0.133898
18.25	0.0564583	1	empty	0	413.722	0.091323
18.3	0.050805	1	empty	0	413.722	0.0821785
18.35	0.0439897	1	empty	0	413.722	0.0711545
18.4	0.0526892	1	empty	0	413.722	0.0852263
18.45	0.0441985	1	empty	0	413.722	0.0714923
18.5	0.0280296	1	empty	0	413.722	0.0453388
18.55	0.00318341	1	empty	0	413.722	0.00514926
18.6	0.00674949	1	empty	0	413.722	0.0109175
18.65	0.0326512	1	empty	0	413.722	0.0528143
18.7	0.028403	1	empty	0	413.722	0.0459426
18.75	0.00887213	1	empty	0	413.722	0.0143509
18.8	0.00189498	1	empty	0	413.722	0.00306519
18.85	-0.00855887	1	empty	0	413.722	-0.0138442
18.9	-0.0174816	1	empty	0	413.722	-0.028277
18.95	-0.00616583	1	empty	0	413.722	-0.0099734
19	-0.0102914	1	empty	0	413.722	-0.0166466
19.05	-0.0130368	1	empty	0	413.722	-0.0210874
19.1	-0.0177333	1	empty	0	413.722	-0.0286841
19.15	0.00345478	1	empty	0	413.722	0.0055882
19.2	0.0304309	1	empty	0	413.722	0.0492229
19.25	0.0301982	1	empty	0	413.722	0.0488464
19.3	0.0217741	1	empty	0	413.722	0.0352203
19.35	0.017431	1	empty	0	413.722	0.0281952
19.4	-0.0186027	1	empty	0	413.722	-0.0300903
19.45	-0.0401877	1	empty	0	413.722	-0.0650048
19.5	-0.0618518	1	empty	0	413.722	-0.100047
19.55	-0.0760635	1	empty	0	413.722	-0.123035
19.6	-0.0949631	1	empty	0	413.722	-0.153606
19.65	-0.098226	1	empty	0	413.722	-0.158883
19.7	-0.0556412	1	empty	0	413.722	-0.0900012
19.75	-0.0273326	1	empty	0	413.722	-0.0442113
19.8	-0.0158738	1	empty	0	413.722	-0.0256764
19.85	-0.00875391	1	empty	0	413.722	-0.0141597
19.9	-0.00412393	1	empty	0	413.722	-0.00667058
19.95	-0.0235604	1	empty	0	413.722	-0.0381096
20	-0.0389264	1	empty	0	413.722	-0.0629645
20.05	-0.0469617	1	empty	0	413.722	-0.0759618
20.1	-0.0562339	1	empty	0	413.722	-0.0909599
20.15	-0.0751982	1	empty	0	413.722	-0.121635
20.2	-0.0834516	1	empty	0	413.722	-0.134985
20.25	-0.0675428	1	empty	0	413.722	-0.109252
20.3	-0.0389411	1	empty	0	413.722	-0.0629883
20.35	-0.0150199	1	empty	0	413.722	-0.0242952
20.4	0.00754667	1	empty	0	413.722	0.0122069
20.45	0.00461281	1	empty	0	413.722	0.00746134
20.5	-0.0297874	1	empty	0	413.722	-0.0481819
20.55	-0.0661001	1	empty	0	413.722	-0.106919
20.6	-0.0868285	1	empty	0	413.722	-0.140448
20.65	-0.0888401	1	empty	0	413.722	-0.143701
20.7	-0.0745392	1	empty	0	413.722	-0.120569
20.75	-0.0329558	1	empty	0	413.722	-0.053307
20.8	-0.00448628	1	empty	0	413.722	-0.00725668
20.85	0.00217136	1	empty	0	413.722	0.00351224
20.9	-0.0118561	1	empty	0	413.722	-0.0191775
20.95	0.00169762	1	empty	0	413.722	0.00274595
21	0.00885008	1	empty	0	413.722	0.0143153
21.05	0.01094	1	empty	0	413.722	0.0176958
21.1	0.0241687	1	empty	0	413.722	0.0390935
21.15	0.0386698	1	empty	0	413.722	0.0625494
21.2	0.025357	1	empty	0	413.722	0.0410157
21.25	-0.003842	1	empty	0	413.722	-0.00621455
21.3	-0.0276081	1	empty	0	413.722	-0.0446569
21.35	-0.0365391	1	empty	0	413.722	-0.0591031
21.4	-0.0542559	1	empty	0	413.722	-0.0877605
21.45	-0.0669622	1	empty	0	413.722	-0.108313
21.5	-0.0688699	1	empty	0	413.722	-0.111399
21.55	-0.0506386	1	empty	0	413.722	-0.0819093
21.6	-0.0623883	1	empty	0	413.722	-0.100915
21.65	0.202361	1	empty	0	413.722	0.327325
21.7	1.78048	1	empty	0	413.722	2.87998
21.75	5.71561	1	empty	0	413.722	9.24516
21.8	12.381	1	empty	0	413.722	20.0266
21.85	20.658	1	empty	0	413.722	33.415
21.9	28.3515	1	empty	0	413.722	45.8593
21.95	33.4415	1	empty	0	413.722	54.0927
22	34.5408	1	empty	0	413.722	55.8706
22.05	32.0255	1	empty	0	413.722	51.8021
22.1	27.3674	1	empty	0	413.722	44.2676
22.15	22.021	1	empty	0	413.722	35.6197
22.2	17.0113	1	empty	0	413.722	27.5163
22.25	12.613	1	empty	0	413.722	20.4018
22.3	8.97422	1	empty	0	413.722	14.516
22.35	6.15548	1	empty	0	413.722	9.95666
22.4	3.98077	1	empty	0	413.722	6.43901
22.45	2.52016	1	empty	0	413.722	4.07643
22.5	1.58559	1	empty	0	413.722	2.56473
22.55	1.05228	1	empty	0	413.722	1.70209
22.6	0.784132	1	empty	0	413.722	1.26836
22.65	0.674384	1	empty	0	413.722	1.09083
22.7	0.685975	1	empty	0	413.722	1.10958
22.75	0.713493	1	empty	0	413.722	1.15409
22.8	0.767979	1	empty	0	413.722	1.24223
22.85	0.864511	1	empty	0	413.722	1.39837
22.9	0.959379	1	empty	0	413.722	1.55182
22.95	1.06937	1	empty	0	413.722	1.72973
23	1.17694	1	empty	0	413.722	1.90374
23.05	1.28295	1	empty	0	413.722	2.07521
23.1	1.37907	1	empty	0	413.722	2.23069
23.15	1.48957	1	empty	0	413.722	2.40943
23.2	1.64667	1	empty	0	413.722	2.66354
23.25	1.80478	1	empty	0	413.722	2.91928
23.3	1.93359	1	empty	0	413.722	3.12764
23.35	2.06401	1	empty	0	413.722	3.3386
23.4	2.21462	1	empty	0	413.722	3.58221
23.45	2.33829	1	empty	0	413.722	3.78225
23.5	2.4838	1	empty	0	413.722	4.01762
23.55	2.65345	1	empty	0	413.722	4.29203
23.6	2.82352	1	empty	0	413.722	4.56712
23.65	2.94891	1	empty	0	413.722	4.76995
23.7	3.05013	1	empty	0	413.722	4.93367
23.75	3.18365	1	empty	0	413.722	5.14965
23.8	3.34559	1	empty	0	413.722	5.41159
23.85	3.50581	1	empty	0	413.722	5.67075
23.9	3.65649	1	empty	0	413.722	5.91447
23.95	3.84581	1	empty	0	413.722	6.22071
24	4.0205	1	empty	0	413.722	6.50328
24.05	4.21473	1	empty	0	413.722	6.81744
24.1	4.44954	1	empty	0	413.722	7.19725
24.15	4.7366	1	empty	0	413.722	7.66158
24.2	5.01778	1	empty	0	413.722	8.1164
24.25	5.27264	1	empty	0	413.722	8.52864
24.3	5.55902	1	empty	0	413.722	8.99187
24.35	5.9186	1	empty	0	413.722	9.5735
24.4	6.31914	1	empty	0	413.722	10.2214
24.45	6.82826	1	empty	0	413.722	11.0449
24.5	7.41718	1	empty	0	413.722	11.9975
24.55	8.07544	1	empty	0	413.722	13.0622
24.6	8.86739	1	empty	0	413.722	14.3433
24.65	9.97164	1	empty	0	413.722	16.1294
24.7	11.4403	1	empty	0	413.722	18.505
24.75	13.2555	1	empty	0	413.722	21.4411
24.8	15.4976	1	empty	0	413.722	25.0679
24.85	18.0112	1	empty	0	413.722	29.1336
24.9	20.481	1	empty	0	413.722	33.1286
24.95	22.7971	1	empty	0	413.722	36.875
25	24.9179	1	empty	0	413.722	40.3054
25.05	26.945	1	empty	0	413.722	43.5843
25.1	28.9876	1	empty	0	413.722	46.8883
25.15	31.1203	1	empty	0	413.722	50.338
25.2	33.431	1	empty	0	413.722	54.0756
25.25	35.5292	1	empty	0	413.722	57.4696
25.3	36.9139	1	empty	0	413.722	59.7093
25.35	37.2473	1	empty	0	413.722	60.2486
25.4	36.398	1	empty	0	413.722	58.8748
25.45	34.8244	1	empty	0	413.722	56.3295
25.5	33.244	1	empty	0	413.722	53.7731
25.55	32.2915	1	empty	0	413.722	52.2324
25.6	32.2891	1	empty	0	413.722	52.2285
25.65	32.9949	1	empty	0	413.722	53.3701
25.7	34.2694	1	empty	0	413.722	55.4317
25.75	36.0784	1	empty	0	413.722	58.3578
25.8	38.3372	1	empty	0	413.722	62.0115
25.85	40.6246	1	empty	0	413.722	65.7115
25.9	41.7375	1	empty	0	413.722	67.5116
25.95	40.4989	1	empty	0	413.722	65.5081
26	36.5277	1	empty	0	413.722	59.0847
26.05	31.008	1	empty	0	413.722	50.1563
26.1	26.8578	1	empty	0	413.722	43.4433
26.15	26.6791	1	empty	0	413.722	43.1542
26.2	30.3311	1	empty	0	413.722	49.0615
26.25	34.9088	1	empty	0	413.722	56.4659
26.3	36.9907	1	empty	0	413.722	59.8334
26.35	34.8839	1	empty	0	413.722	56.4258
26.4	29.1052	1	empty	0	413.722	47.0786
26.45	22.0031	1	empty	0	413.722	35.5906
26.5	16.1906	1	empty	0	413.722	26.1887
26.55	12.7566	1	empty	0	413.722	20.6342
26.6	11.0572	1	empty	0	413.722	17.8854
26.65	10.0944	1	empty	0	413.722	16.328
26.7	9.43586	1	empty	0	413.722	15.2628
26.75	8.91812	1	empty	0	413.722	14.4253
26.8	8.5557	1	empty	0	413.722	13.8391
26.85	8.46763	1	empty	0	413.722	13.6966
26.9	8.71656	1	empty	0	413.722	14.0993
26.95	9.22263	1	empty	0	413.722	14.9179
27	9.78853	1	empty	0	413.722	15.8332
27.05	10.1696	1	empty	0	413.722	16.4496
27.1	10.197	1	empty	0	413.722	16.4939
27.15	9.7605	1	empty	0	413.722	15.7879
27.2	9.00558	1	empty	0	413.722	14.5668
27.25	8.14772	1	empty	0	413.722	13.1792
27.3	7.3902	1	empty	0	413.722	11.9539
27.35	6.80968	1	empty	0	413.722	11.0149
27.4	6.39769	1	empty	0	413.722	10.3484
27.45	6.07379	1	empty	0	413.722	9.82452
27.5	5.85907	1	empty	0	413.722	9.47721
27.55	5.70167	1	empty	0	413.722	9.22262
27.6	5.561	1	empty	0	413.722	8.99507
27.65	5.42506	1	empty	0	413.722	8.77518
27.7	5.31507	1	empty	0	413.722	8.59727
27.75	5.1901	1	empty	0	413.722	8.39513
27.8	5.05699	1	empty	0	413.722	8.17983
27.85	4.93831	1	empty	0	413.722	7.98785
27.9	4.85605	1	empty	0	413.722	7.8548
27.95	4.79128	1	empty	0	413.722	7.75004
28	4.75291	1	empty	0	413.722	7.68796
28.05	4.77828	1	empty	0	413.722	7.729
28.1	4.85534	1	empty	0	413.722	7.85366
28.15	4.96699	1	empty	0	413.722	8.03425
28.2	5.12679	1	empty	0	413.722	8.29273
28.25	5.33452	1	empty	0	413.722	8.62874
28.3	5.58364	1	empty	0	413.722	9.0317
28.35	5.92798	1	empty	0	413.722	9.58867
28.4	6.26683	1	empty	0	413.722	10.1368
28.45	6.5932	1	empty	0	413.722	10.6647
28.5	6.85675	1	empty	0	413.722	11.091
28.55	7.06941	1	empty	0	413.722	11.435
28.6	7.2651	1	empty	0	413.722	11.7515
28.65	7.535	1	empty	0	413.722	12.1881
28.7	7.88564	1	empty	0	413.722	12.7552
28.75	8.24673	1	empty	0	413.722	13.3393
28.8	8.5792	1	empty	0	413.722	13.8771
28.85	8.84836	1	empty	0	413.722	14.3125
28.9	9.05111	1	empty	0	413.722	14.6404
28.95	9.16548	1	empty	0	413.722	14.8254
29	9.1788	1	empty	0	413.722	14.847
29.05	9.09091	1	empty	0	413.722	14.7048
29.1	8.86411	1	empty	0	413.722	14.3379
29.15	8.61056	1	empty	0	413.722	13.9278
29.2	8.47583	1	empty	0	413.722	13.7099
29.25	8.48307	1	empty	0	413.722	13.7216
29.3	8.6392	1	empty	0	413.722	13.9742
29.35	8.87394	1	empty	0	413.722	14.3539
29.4	9.06552	1	empty	0	413.722	14.6637
29.45	9.12353	1	empty	0	413.722	14.7576
29.5	8.97854	1	empty	0	413.722	14.523
29.55	8.65635	1	empty	0	413.722	14.0019
29.6	8.18185	1	empty	0	413.722	13.2344
29.65	7.5943	1	empty	0	413.722	12.284
29.7	7.02989	1	empty	0	413.722	11.371
29.75	6.5709	1	empty	0	413.722	10.6286
29.8	6.25473	1	empty	0	413.722	10.1172
29.85	6.09144	1	empty	0	413.722	9.85307
29.9	6.05132	1	empty	0	413.722	9.78818
29.95	6.07751	1	empty	0	413.722	9.83055
30	6.11068	1	empty	0	413.722	9.8842
30.05	6.11458	1	empty	0	413.722	9.89051
30.1	6.08912	1	empty	0	413.722	9.84933
30.15	6.0478	1	empty	0	413.722	9.78249
30.2	6	1	empty	0	413.722	9.70517
30.25	5.91849	1	empty	0	413.722	9.57332
30.3	5.84864	1	empty	0	413.722	9.46034
30.35	5.77615	1	empty	0	413.722	9.34308
30.4	5.72825	1	empty	0	413.722	9.26561
30.45	5.74741	1	empty	0	413.722	9.29659
30.5	5.82155	1	empty	0	413.722	9.41653
30.55	5.95887	1	empty	0	413.722	9.63864
30.6	6.14464	1	empty	0	413.722	9.93913
30.65	6.35882	1	empty	0	413.722	10.2856
30.7	6.57201	1	empty	0	413.722	10.6304
30.75	6.71167	1	empty	0	413.722	10.8563
30.8	6.78416	1	empty	0	413.722	10.9736
30.85	6.80991	1	empty	0	413.722	11.0152
30.9	6.80058	1	empty	0	413.722	11.0001
30.95	6.82348	1	empty	0	413.722	11.0372
31	6.92142	1	empty	0	413.722	11.1956
31.05	7.09543	1	empty	0	413.722	11.4771
31.1	7.23824	1	empty	0	413.722	11.7081
31.15	7.29502	1	empty	0	413.722	11.7999
31.2	7.21586	1	empty	0	413.722	11.6719
31.25	7.02772	1	empty	0	413.722	11.3675
31.3	6.78008	1	empty	0	413.722	10.967
31.35	6.53569	1	empty	0	413.722	10.5717
31.4	6.36651	1	empty	0	413.722	10.298
31.45	6.27933	1	empty	0	413.722	10.157
31.5	6.25164	1	empty	0	413.722	10.1122
31.55	6.29112	1	empty	0	413.722	10.1761
31.6	6.37698	1	empty	0	413.722	10.3149
31.65	6.54587	1	empty	0	413.722	10.5881
31.7	6.77176	1	empty	0	413.722	10.9535
31.75	6.98099	1	empty	0	413.722	11.2919
31.8	7.17624	1	empty	0	413.722	11.6078
31.85	7.31901	1	empty	0	413.722	11.8387
31.9	7.40586	1	empty	0	413.722	11.9792
31.95	7.40992	1	empty	0	413.722	11.9858
32	7.3444	1	empty	0	413.722	11.8798
32.05	7.2495	1	empty	0	413.722	11.7263
32.1	7.08119	1	empty	0	413.722	11.454
32.15	6.83918	1	empty	0	413.722	11.0626
32.2	6.61204	1	empty	0	413.722	10.6952
32.25	6.42955	1	empty	0	413.722	10.4
32.3	6.30476	1	empty	0	413.722	10.1981
32.35	6.22984	1	empty	0	413.722	10.0769
32.4	6.19186	1	empty	0	413.722	10.0155
32.45	6.15677	1	empty	0	413.722	9.95876
32.5	6.06469	1	empty	0	413.722	9.80981
32.55	5.93803	1	empty	0	413.722	9.60493
32.6	5.845	1	empty	0	413.722	9.45445
32.65	5.82255	1	empty	0	413.722	9.41814
32.7	5.89558	1	empty	0	413.722	9.53627
32.75	6.07557	1	empty	0	413.722	9.82741
32.8	6.39292	1	empty	0	413.722	10.3407
32.85	6.8335	1	empty	0	413.722	11.0534
32.9	7.30105	1	empty	0	413.722	11.8097
32.95	7.70357	1	empty	0	413.722	12.4607
33	7.9773	1	empty	0	413.722	12.9035
33.05	8.06956	1	empty	0	413.722	13.0527
33.1	7.95492	1	empty	0	413.722	12.8673
33.15	7.69829	1	empty	0	413.722	12.4522
33.2	7.42588	1	empty	0	413.722	12.0116
33.25	7.21805	1	empty	0	413.722	11.6754
33.3	7.08562	1	empty	0	413.722	11.4612
33.35	7.03082	1	empty	0	413.722	11.3726
33.4	7.05633	1	empty	0	413.722	11.4138
33.45	7.12206	1	empty	0	413.722	11.5201
33.5	7.17655	1	empty	0	413.722	11.6083
33.55	7.19804	1	empty	0	413.722	11.643
33.6	7.1954	1	empty	0	413.722	11.6388
33.65	7.20898	1	empty	0	413.722	11.6607
33.7	7.25033	1	empty	0	413.722	11.7276
33.75	7.30879	1	empty	0	413.722	11.8222
33.8	7.35688	1	empty	0	413.722	11.9
33.85	7.39186	1	empty	0	413.722	11.9565
33.9	7.44056	1	empty	0	413.722	12.0353
33.95	7.49251	1	empty	0	413.722	12.1193
34	7.54434	1	empty	0	413.722	12.2032
34.05	7.60894	1	empty	0	413.722	12.3077
34.1	7.64462	1	empty	0	413.722	12.3654
34.15	7.60215	1	empty	0	413.722	12.2967
34.2	7.50179	1	empty	0	413.722	12.1344
34.25	7.40382	1	empty	0	413.722	11.9759
34.3	7.32568	1	empty	0	413.722	11.8495
34.35	7.23735	1	empty	0	413.722	11.7066
34.4	7.10238	1	empty	0	413.722	11.4883
34.45	6.95635	1	empty	0	413.722	11.2521
34.5	6.82356	1	empty	0	413.722	11.0373
34.55	6.69795	1	empty	0	413.722	10.8341
34.6	6.61997	1	empty	0	413.722	10.708
34.65	6.56014	1	empty	0	413.722	10.6112
34.7	6.52555	1	empty	0	413.722	10.5553
34.75	6.528	1	empty	0	413.722	10.5592
34.8	6.56066	1	empty	0	413.722	10.612
34.85	6.62689	1	empty	0	413.722	10.7192
34.9	6.69904	1	empty	0	413.722	10.8359
34.95	6.73049	1	empty	0	413.722	10.8868
35	6.72354	1	empty	0	413.722	10.8755
35.05	6.65588	1	empty	0	413.722	10.7661
35.1	6.58682	1	empty	0	413.722	10.6544
35.15	6.57695	1	empty	0	413.722	10.6384
35.2	6.6142	1	empty	0	413.722	10.6987
35.25	6.72564	1	empty	0	413.722	10.8789
35.3	6.90423	1	empty	0	413.722	11.1678
35.35	7.08246	1	empty	0	413.722	11.4561
35.4	7.24307	1	empty	0	413.722	11.7159
35.45	7.41635	1	empty	0	413.722	11.9961
35.5	7.67271	1	empty	0	413.722	12.4108
35.55	8.00561	1	empty	0	413.722	12.9493
35.6	8.40704	1	empty	0	413.722	13.5986
35.65	8.85174	1	empty	0	413.722	14.3179
35.7	9.28004	1	empty	0	413.722	15.0107
35.75	9.65483	1	empty	0	413.722	15.617
35.8	9.96703	1	empty	0	413.722	16.1219
35.85	10.1665	1	empty	0	413.722	16.4446
35.9	10.2251	1	empty	0	413.722	16.5394
35.95	10.1128	1	empty	0	413.722	16.3577
36	9.91123	1	empty	0	413.722	16.0317
36.05	9.73761	1	empty	0	413.722	15.7509
36.1	9.66525	1	empty	0	413.722	15.6338
36.15	9.6157	1	empty	0	413.722	15.5537
36.2	9.70768	1	empty	0	413.722	15.7024
36.25	9.97435	1	empty	0	413.722	16.1338
36.3	10.202	1	empty	0	413.722	16.502
36.35	10.2156	1	empty	0	413.722	16.524
36.4	10.0634	1	empty	0	413.722	16.2778
36.45	9.83631	1	empty	0	413.722	15.9105
36.5	9.62675	1	empty	0	413.722	15.5715
36.55	9.47335	1	empty	0	413.722	15.3234
36.6	9.51891	1	empty	0	413.722	15.3971
36.65	9.67284	1	empty	0	413.722	15.6461
36.7	9.75772	1	empty	0	413.722	15.7834
36.75	9.76175	1	empty	0	413.722	15.7899
36.8	9.70231	1	empty	0	413.722	15.6938
36.85	9.61942	1	empty	0	413.722	15.5597
36.9	9.55575	1	empty	0	413.722	15.4567
36.95	9.49905	1	empty	0	413.722	15.365
37	9.45748	1	empty	0	413.722	15.2977
37.05	9.43139	1	empty	0	413.722	15.2555
37.1	9.40633	1	empty	0	413.722	15.215
37.15	9.33801	1	empty	0	413.722	15.1045
37.2	9.21684	1	empty	0	413.722	14.9085
37.25	9.09706	1	empty	0	413.722	14.7147
37.3	9.0196	1	empty	0	413.722	14.5895
37.35	9.02046	1	empty	0	413.722	14.5908
37.4	9.04715	1	empty	0	413.722	14.634
37.45	9.1262	1	empty	0	413.722	14.7619
37.5	9.2624	1	empty	0	413.722	14.9822
37.55	9.3845	1	empty	0	413.722	15.1797
37.6	9.55263	1	empty	0	413.722	15.4517
37.65	9.74246	1	empty	0	413.722	15.7587
37.7	10.0175	1	empty	0	413.722	16.2036
37.75	10.3306	1	empty	0	413.722	16.7101
37.8	10.5902	1	empty	0	413.722	17.13
37.85	10.8062	1	empty	0	413.722	17.4793
37.9	11.0387	1	empty	0	413.722	17.8554
37.95	11.2458	1	empty	0	413.722	18.1904
38	11.5168	1	empty	0	413.722	18.6287
38.05	11.8247	1	empty	0	413.722	19.1268
38.1	12.2265	1	empty	0	413.722	19.7767
38.15	12.6883	1	empty	0	413.722	20.5237
38.2	13.163	1	empty	0	413.722	21.2915
38.25	13.605	1	empty	0	413.722	22.0065
38.3	13.9896	1	empty	0	413.722	22.6286
38.35	14.2757	1	empty	0	413.722	23.0913
38.4	14.4937	1	empty	0	413.722	23.4439
38.45	14.5891	1	empty	0	413.722	23.5983
38.5	14.5778	1	empty	0	413.722	23.5801
38.55	14.5362	1	empty	0	413.722	23.5127
38.6	14.5148	1	empty	0	413.722	23.478
38.65	14.515	1	empty	0	413.722	23.4785
38.7	14.593	1	empty	0	413.722	23.6045
38.75	14.7418	1	empty	0	413.722	23.8453
38.8	14.8934	1	empty	0	413.722	24.0906
38.85	15.0157	1	empty	0	413.722	24.2884
38.9	15.1613	1	empty	0	413.722	24.5238
38.95	15.3075	1	empty	0	413.722	24.7604
39	15.3776	1	empty	0	413.722	24.8737
39.05	15.381	1	empty	0	413.722	24.8792
39.1	15.4032	1	empty	0	413.722	24.9152
39.15	15.5544	1	empty	0	413.722	25.1597
39.2	15.8318	1	empty	0	413.722	25.6084
39.25	16.3008	1	empty	0	413.722	26.367
39.3	16.9864	1	empty	0	413.722	27.476
39.35	17.7969	1	empty	0	413.722	28.787
39.4	18.7088	1	empty	0	413.722	30.2621
39.45	19.7283	1	empty	0	413.722	31.9111
39.5	20.7605	1	empty	0	413.722	33.5807
39.55	21.8312	1	empty	0	413.722	35.3126
39.6	23.0082	1	empty	0	413.722	37.2164
39.65	24.2412	1	empty	0	413.722	39.2107
39.7	25.341	1	empty	0	413.722	40.9898
39.75	26.1564	1	empty	0	413.722	42.3087
39.8	26.5664	1	empty	0	413.722	42.972
39.85	26.8622	1	empty	0	413.722	43.4504
39.9	27.3411	1	empty	0	413.722	44.225
39.95	28.8859	1	empty	0	413.722	46.7238
40	32.4397	1	empty	0	413.722	52.4721
40.05	39.2682	1	empty	0	413.722	63.5175
40.1	50.7353	1	empty	0	413.722	82.0658
40.15	67.7817	1	empty	0	413.722	109.639
40.2	89.9887	1	empty	0	413.722	145.559
40.25	116.089	1	empty	0	413.722	187.777
40.3	142.558	1	empty	0	413.722	230.591
40.35	165.593	1	empty	0	413.722	267.852
40.4	182.647	1	empty	0	413.722	295.437
40.45	191.585	1	empty	0	413.722	309.895
40.5	191.909	1	empty	0	413.722	310.417
40.55	184.51	1	empty	0	413.722	298.451
40.6	171.832	1	empty	0	413.722	277.943
40.65	156.159	1	empty	0	413.722	252.592
40.7	139.515	1	empty	0	413.722	225.669
40.75	124.325	1	empty	0	413.722	201.1
40.8	111.445	1	empty	0	413.722	180.265
40.85	100.649	1	empty	0	413.722	162.803
40.9	91.7845	1	empty	0	413.722	148.464
40.95	84.3084	1	empty	0	413.722	136.371
41	78.0051	1	empty	0	413.722	126.176
41.05	72.1356	1	empty	0	413.722	116.681
41.1	66.6463	1	empty	0	413.722	107.802
41.15	61.5521	1	empty	0	413.722	99.5622
41.2	56.5395	1	empty	0	413.722	91.4542
41.25	52.0387	1	empty	0	413.722	84.1741
41.3	48.0452	1	empty	0	413.722	77.7144
41.35	44.6294	1	empty	0	413.722	72.1893
41.4	41.5515	1	empty	0	413.722	67.2107
41.45	38.7289	1	empty	0	413.722	62.6451
41.5	36.0872	1	empty	0	413.722	58.3721
41.55	33.617	1	empty	0	413.722	54.3764
41.6	31.4041	1	empty	0	413.722	50.797
41.65	29.5807	1	empty	0	413.722	47.8477
41.7	27.9642	1	empty	0	413.722	45.2329
41.75	26.6033	1	empty	0	413.722	43.0316
41.8	25.309	1	empty	0	413.722	40.9381
41.85	24.1822	1	empty	0	413.722	39.1154
41.9	23.1667	1	empty	0	413.722	37.4728
41.95	22.185	1	empty	0	413.722	35.8849
42	21.3693	1	empty	0	413.722	34.5655
42.05	20.5578	1	empty	0	413.722	33.2528
42.1	19.9419	1	empty	0	413.722	32.2567
42.15	19.4314	1	empty	0	413.722	31.4308
42.2	19.113	1	empty	0	413.722	30.9158
42.25	18.9371	1	empty	0	413.722	30.6313
42.3	18.8512	1	empty	0	413.722	30.4923
42.35	18.7526	1	empty	0	413.722	30.3329
42.4	18.8358	1	empty	0	413.722	30.4674
42.45	19.048	1	empty	0	413.722	30.8106
42.5	19.4314	1	empty	0	413.722	31.4309
42.55	19.819	1	empty	0	413.722	32.0578
42.6	20.3714	1	empty	0	413.722	32.9513
42.65	20.9262	1	empty	0	413.722	33.8488
42.7	21.5804	1	empty	0	413.722	34.9068
42.75	22.1419	1	empty	0	413.722	35.8152
42.8	22.6524	1	empty	0	413.722	36.6409
42.85	23.0129	1	empty	0	413.722	37.2241
42.9	23.1218	1	empty	0	413.722	37.4001
42.95	23.0192	1	empty	0	413.722	37.2342
43	22.6944	1	empty	0	413.722	36.7089
43.05	22.2637	1	empty	0	413.722	36.0122
43.1	21.8339	1	empty	0	413.722	35.317
43.15	21.2335	1	empty	0	413.722	34.3457
43.2	20.7262	1	empty	0	413.722	33.5252
43.25	20.2436	1	empty	0	413.722	32.7445
43.3	19.4977	1	empty	0	413.722	31.5381
43.35	18.6977	1	empty	0	413.722	30.244
43.4	17.9434	1	empty	0	413.722	29.024
43.45	17.2529	1	empty	0	413.722	27.9071
43.5	16.6615	1	empty	0	413.722	26.9505
43.55	16.1163	1	empty	0	413.722	26.0686
43.6	15.6537	1	empty	0	413.722	25.3202
43.65	15.2437	1	empty	0	413.722	24.6571
43.7	14.7319	1	empty	0	413.722	23.8293
43.75	14.2259	1	empty	0	413.722	23.0107
43.8	13.8012	1	empty	0	413.722	22.3238
43.85	13.3395	1	empty	0	413.722	21.5771
43.9	13.0146	1	empty	0	413.722	21.0515
43.95	12.719	1	empty	0	413.722	20.5734
44	12.7318	1	empty	0	413.722	20.5941
44.05	12.8462	1	empty	0	413.722	20.779
44.1	12.8674	1	empty	0	413.722	20.8134
44.15	12.7861	1	empty	0	413.722	20.6819
44.2	12.9431	1	empty	0	413.722	20.9358
44.25	12.9448	1	empty	0	413.722	20.9385
44.3	12.9838	1	empty	0	413.722	21.0016
44.35	13.1333	1	empty	0	413.722	21.2435
44.4	13.382	1	empty	0	413.722	21.6458
44.45	13.512	1	empty	0	413.722	21.856
44.5	13.5674	1	empty	0	413.722	21.9456
44.55	13.698	1	empty	0	413.722	22.1569
44.6	13.8338	1	empty	0	413.722	22.3766
44.65	13.8348	1	empty	0	413.722	22.3781
44.7	13.9553	1	empty	0	413.722	22.573
44.75	14.0717	1	empty	0	413.722	22.7613
44.8	14.0522	1	empty	0	413.722	22.7299
44.85	14.0564	1	empty	0	413.722	22.7367
44.9	13.962	1	empty	0	413.722	22.5839
44.95	13.8339	1	empty	0	413.722	22.3767
45	13.6829	1	empty	0	413.722	22.1324
45.05	13.5768	1	empty	0	413.722	21.9608
45.1	13.4365	1	empty	0	413.722	21.7339
45.15	13.3553	1	empty	0	413.722	21.6025
45.2	13.2726	1	empty	0	413.722	21.4688
45.25	13.2238	1	empty	0	413.722	21.3898
45.3	13.2147	1	empty	0	413.722	21.3752
45.35	13.3207	1	empty	0	413.722	21.5465
45.4	13.5745	1	empty	0	413.722	21.9571
45.45	13.9387	1	empty	0	413.722	22.5462
45.5	14.3449	1	empty	0	413.722	23.2033
45.55	14.7956	1	empty	0	413.722	23.9323
45.6	15.2277	1	empty	0	413.722	24.6313
45.65	15.5355	1	empty	0	413.722	25.129
45.7	15.9036	1	empty	0	413.722	25.7245
45.75	16.4405	1	empty	0	413.722	26.5929
45.8	17.0368	1	empty	0	413.722	27.5576
45.85	17.6743	1	empty	0	413.722	28.5887
45.9	18.226	1	empty	0	413.722	29.481
45.95	18.6441	1	empty	0	413.722	30.1574
46	19.092	1	empty	0	413.722	30.8818
46.05	19.4183	1	empty	0	413.722	31.4096
46.1	19.836	1	empty	0	413.722	32.0853
46.15	20.2946	1	empty	0	413.722	32.8271
46.2	20.8448	1	empty	0	413.722	33.717
46.25	21.4362	1	empty	0	413.722	34.6737
46.3	21.7498	1	empty	0	413.722	35.1809
46.35	22.0162	1	empty	0	413.722	35.6118
46.4	22.2823	1	empty	0	413.722	36.0422
46.45	22.5565	1	empty	0	413.722	36.4857
46.5	22.9048	1	empty	0	413.722	37.0492
46.55	23.0276	1	empty	0	413.722	37.2477
46.6	23.3538	1	empty	0	413.722	37.7754
46.65	23.8005	1	empty	0	413.722	38.498
46.7	24.3084	1	empty	0	413.722	39.3195
46.75	25.1242	1	empty	0	413.722	40.6391
46.8	26.0825	1	empty	0	413.722	42.1891
46.85	27.1978	1	empty	0	413.722	43.9932
46.9	28.2658	1	empty	0	413.722	45.7208
46.95	29.3523	1	empty	0	413.722	47.4781
47	30.9323	1	empty	0	413.722	50.0339
47.05	33.1289	1	empty	0	413.722	53.5869
47.1	35.6419	1	empty	0	413.722	57.6518
47.15	38.5498	1	empty	0	413.722	62.3554
47.2	41.8715	1	empty	0	413.722	67.7284
47.25	45.8396	1	empty	0	413.722	74.1468
47.3	50.7154	1	empty	0	413.722	82.0336
47.35	56.0444	1	empty	0	413.722	90.6534
47.4	62.014	1	empty	0	413.722	100.309
47.45	68.8448	1	empty	0	413.722	111.358
47.5	75.6256	1	empty	0	413.722	122.327
47.55	82.8919	1	empty	0	413.722	134.08
47.6	90.3019	1	empty	0	413.722	146.066
47.65	98.0536	1	empty	0	413.722	158.604
47.7	105.537	1	empty	0	413.722	170.71
47.75	112.277	1	empty	0	413.722	181.612
47.8	118.049	1	empty	0	413.722	190.948
47.85	122.776	1	empty	0	413.722	198.594
47.9	126.871	1	empty	0	413.722	205.217
47.95	130.449	1	empty	0	413.722	211.005
48	132.53	1	empty	0	413.722	214.371
48.05	133.482	1	empty	0	413.722	215.91
48.1	133.166	1	empty	0	413.722	215.4
48.15	131.964	1	empty	0	413.722	213.455
48.2	129.483	1	empty	0	413.722	209.442
48.25	126.423	1	empty	0	413.722	204.493
48.3	123.154	1	empty	0	413.722	199.206
48.35	118.68	1	empty	0	413.722	191.968
48.4	113.252	1	empty	0	413.722	183.188
48.45	107.69	1	empty	0	413.722	174.191
48.5	102.162	1	empty	0	413.722	165.251
48.55	96.646	1	empty	0	413.722	156.328
48.6	91.2242	1	empty	0	413.722	147.558
48.65	86.1896	1	empty	0	413.722	139.414
48.7	81.2848	1	empty	0	413.722	131.48
48.75	76.4502	1	empty	0	413.722	123.66
48.8	71.7225	1	empty	0	413.722	116.013
48.85	67.2973	1	empty	0	413.722	108.855
48.9	63.1219	1	empty	0	413.722	102.102
48.95	59.2831	1	empty	0	413.722	95.8921
49	55.6122	1	empty	0	413.722	89.9543
49.05	52.1522	1	empty	0	413.722	84.3576
49.1	48.8013	1	empty	0	413.722	78.9375
49.15	45.6745	1	empty	0	413.722	73.8798
49.2	42.8517	1	empty	0	413.722	69.3138
49.25	40.4915	1	empty	0	413.722	65.4962
49.3	38.441	1	empty	0	413.722	62.1794
49.35	36.331	1	empty	0	413.722	58.7663
49.4	34.1863	1	empty	0	413.722	55.2972
49.45	32.2941	1	empty	0	413.722	52.2367
49.5	30.5937	1	empty	0	413.722	49.4862
49.55	29.3669	1	empty	0	413.722	47.5018
49.6	28.4902	1	empty	0	413.722	46.0837
49.65	27.4238	1	empty	0	413.722	44.3588
49.7	26.3482	1	empty	0	413.722	42.6189
49.75	25.2559	1	empty	0	413.722	40.8522
49.8	24.2274	1	empty	0	413.722	39.1884
49.85	23.2627	1	empty	0	413.722	37.6281
49.9	22.517	1	empty	0	413.722	36.422
49.95	22.0191	1	empty	0	413.722	35.6165
50	21.6024	1	empty	0	413.722	34.9425
50.05	21.2069	1	empty	0	413.722	34.3027
50.1	20.789	1	empty	0	413.722	33.6267
50.15	20.3917	1	empty	0	413.722	32.9842
50.2	19.9579	1	empty	0	413.722	32.2825
50.25	19.4874	1	empty	0	413.722	31.5215
50.3	19.0414	1	empty	0	413.722	30.8
50.35	18.5137	1	empty	0	413.722	29.9465
50.4	18.0591	1	empty	0	413.722	29.2112
50.45	17.8121	1	empty	0	413.722	28.8116
50.5	17.7403	1	empty	0	413.722	28.6955
50.55	17.7578	1	empty	0	413.722	28.7237
50.6	17.7137	1	empty	0	413.722	28.6524
50.65	17.3917	1	empty	0	413.722	28.1316
50.7	16.9448	1	empty	0	413.722	27.4088
50.75	16.5406	1	empty	0	413.722	26.7548
50.8	16.264	1	empty	0	413.722	26.3074
50.85	16.042	1	empty	0	413.722	25.9484
50.9	15.9052	1	empty	0	413.722	25.7271
50.95	15.695	1	empty	0	413.722	25.3871
51	15.4361	1	empty	0	413.722	24.9684
51.05	15.016	1	empty	0	413.722	24.2889
51.1	14.6272	1	empty	0	413.722	23.6598
51.15	14.2685	1	empty	0	413.722	23.0798
51.2	13.9442	1	empty	0	413.722	22.5551
51.25	13.6202	1	empty	0	413.722	22.031
51.3	13.3178	1	empty	0	413.722	21.5419
51.35	12.9953	1	empty	0	413.722	21.0202
51.4	12.7649	1	empty	0	413.722	20.6476
51.45	12.5114	1	empty	0	413.722	20.2375
51.5	12.2615	1	empty	0	413.722	19.8333
51.55	11.9541	1	empty	0	413.722	19.3361
51.6	11.6476	1	empty	0	413.722	18.8402
51.65	11.3372	1	empty	0	413.722	18.3382
51.7	11.1916	1	empty	0	413.722	18.1027
51.75	11.0785	1	empty	0	413.722	17.9198
51.8	10.929	1	empty	0	413.722	17.678
51.85	10.7076	1	empty	0	413.722	17.3198
51.9	10.4018	1	empty	0	413.722	16.8252
51.95	10.0559	1	empty	0	413.722	16.2657
52	9.91947	1	empty	0	413.722	16.045
52.05	9.86795	1	empty	0	413.722	15.9617
52.1	9.85968	1	empty	0	413.722	15.9483
52.15	9.73465	1	empty	0	413.722	15.7461
52.2	9.54106	1	empty	0	413.722	15.4329
52.25	9.27639	1	empty	0	413.722	15.0048
52.3	9.01899	1	empty	0	413.722	14.5885
52.35	8.93477	1	empty	0	413.722	14.4522
52.4	9.01211	1	empty	0	413.722	14.5773
52.45	9.06593	1	empty	0	413.722	14.6644
52.5	9.02063	1	empty	0	413.722	14.5911
52.55	8.91568	1	empty	0	413.722	14.4214
52.6	8.76341	1	empty	0	413.722	14.1751
52.65	8.53188	1	empty	0	413.722	13.8006
52.7	8.37523	1	empty	0	413.722	13.5472
52.75	8.30486	1	empty	0	413.722	13.4333
52.8	8.20077	1	empty	0	413.722	13.265
52.85	8.11575	1	empty	0	413.722	13.1275
52.9	8.17262	1	empty	0	413.722	13.2194
52.95	8.33144	1	empty	0	413.722	13.4763
53	8.38226	1	empty	0	413.722	13.5585
53.05	8.32552	1	empty	0	413.722	13.4668
53.1	8.24131	1	empty	0	413.722	13.3306
53.15	8.11703	1	empty	0	413.722	13.1295
53.2	8.04402	1	empty	0	413.722	13.0114
53.25	8.08606	1	empty	0	413.722	13.0794
53.3	8.13634	1	empty	0	413.722	13.1608
53.35	8.10383	1	empty	0	413.722	13.1082
53.4	7.92906	1	empty	0	413.722	12.8255
53.45	7.6788	1	empty	0	413.722	12.4207
53.5	7.45433	1	empty	0	413.722	12.0576
53.55	7.23759	1	empty	0	413.722	11.707
53.6	7.17862	1	empty	0	413.722	11.6116
53.65	7.31254	1	empty	0	413.722	11.8282
53.7	7.39616	1	empty	0	413.722	11.9635
53.75	7.31191	1	empty	0	413.722	11.8272
53.8	7.19323	1	empty	0	413.722	11.6352
53.85	7.11438	1	empty	0	413.722	11.5077
53.9	6.99292	1	empty	0	413.722	11.3112
53.95	6.83802	1	empty	0	413.722	11.0607
54	6.79254	1	empty	0	413.722	10.9871
54.05	6.75546	1	empty	0	413.722	10.9272
54.1	6.66932	1	empty	0	413.722	10.7878
54.15	6.62871	1	empty	0	413.722	10.7221
54.2	6.59561	1	empty	0	413.722	10.6686
54.25	6.42122	1	empty	0	413.722	10.3865
54.3	6.13253	1	empty	0	413.722	9.91954
54.35	5.98399	1	empty	0	413.722	9.67927
54.4	5.95542	1	empty	0	413.722	9.63305
54.45	5.94838	1	empty	0	413.722	9.62167
54.5	5.97532	1	empty	0	413.722	9.66525
54.55	6.0089	1	empty	0	413.722	9.71956
54.6	5.95466	1	empty	0	413.722	9.63184
54.65	5.81645	1	empty	0	413.722	9.40827
54.7	5.6882	1	empty	0	413.722	9.20083
54.75	5.61895	1	empty	0	413.722	9.08881
54.8	5.49745	1	empty	0	413.722	8.89228
54.85	5.37694	1	empty	0	413.722	8.69735
54.9	5.37672	1	empty	0	413.722	8.697
54.95	5.43693	1	empty	0	413.722	8.79439
55	5.47745	1	empty	0	413.722	8.85993
55.05	5.42585	1	empty	0	413.722	8.77646
55.1	5.25745	1	empty	0	413.722	8.50407
55.15	5.04095	1	empty	0	413.722	8.15388
55.2	4.86576	1	empty	0	413.722	7.8705
55.25	4.74617	1	empty	0	413.722	7.67707
55.3	4.69782	1	empty	0	413.722	7.59887
55.35	4.66184	1	empty	0	413.722	7.54065
55.4	4.65982	1	empty	0	413.722	7.53739
55.45	4.67264	1	empty	0	413.722	7.55812
55.5	4.65126	1	empty	0	413.722	7.52354
55.55	4.65937	1	empty	0	413.722	7.53667
55.6	4.68597	1	empty	0	413.722	7.57969
55.65	4.66281	1	empty	0	413.722	7.54222
55.7	4.57358	1	empty	0	413.722	7.3979
55.75	4.49911	1	empty	0	413.722	7.27744
55.8	4.47291	1	empty	0	413.722	7.23506
55.85	4.38863	1	empty	0	413.722	7.09874
55.9	4.25539	1	empty	0	413.722	6.88322
55.95	4.23981	1	empty	0	413.722	6.85801
56	4.30333	1	empty	0	413.722	6.96075
56.05	4.3348	1	empty	0	413.722	7.01167
56.1	4.35352	1	empty	0	413.722	7.04195
56.15	4.42389	1	empty	0	413.722	7.15577
56.2	4.48328	1	empty	0	413.722	7.25184
56.25	4.42638	1	empty	0	413.722	7.15979
56.3	4.2878	1	empty	0	413.722	6.93564
56.35	4.07796	1	empty	0	413.722	6.59622
56.4	3.85913	1	empty	0	413.722	6.24226
56.45	3.73907	1	empty	0	413.722	6.04805
56.5	3.79077	1	empty	0	413.722	6.13167
56.55	3.98728	1	empty	0	413.722	6.44953
56.6	4.17024	1	empty	0	413.722	6.74548
56.65	4.1967	1	empty	0	413.722	6.78827
56.7	4.10512	1	empty	0	413.722	6.64015
56.75	3.91903	1	empty	0	413.722	6.33914
56.8	3.74602	1	empty	0	413.722	6.0593
56.85	3.66159	1	empty	0	413.722	5.92272
56.9	3.60102	1	empty	0	413.722	5.82476
56.95	3.59161	1	empty	0	413.722	5.80953
57	3.63943	1	empty	0	413.722	5.88687
57.05	3.68175	1	empty	0	413.722	5.95534
57.1	3.68844	1	empty	0	413.722	5.96616
57.15	3.63563	1	empty	0	413.722	5.88073
57.2	3.57372	1	empty	0	413.722	5.7806
57.25	3.54216	1	empty	0	413.722	5.72954
57.3	3.55254	1	empty	0	413.722	5.74633
57.35	3.57557	1	empty	0	413.722	5.78358
57.4	3.56528	1	empty	0	413.722	5.76694
57.45	3.48759	1	empty	0	413.722	5.64128
57.5	3.39692	1	empty	0	413.722	5.49461
57.55	3.3514	1	empty	0	413.722	5.42099
57.6	3.3163	1	empty	0	413.722	5.36422
57.65	3.28519	1	empty	0	413.722	5.31389
57.7	3.2386	1	empty	0	413.722	5.23853
57.75	3.207	1	empty	0	413.722	5.18741
57.8	3.22038	1	empty	0	413.722	5.20906
57.85	3.18667	1	empty	0	413.722	5.15453
57.9	3.20635	1	empty	0	413.722	5.18636
57.95	3.23533	1	empty	0	413.722	5.23323
58	3.21517	1	empty	0	413.722	5.20063
58.05	3.18012	1	empty	0	413.722	5.14394
58.1	3.14456	1	empty	0	413.722	5.08641
58.15	3.13965	1	empty	0	413.722	5.07847
58.2	3.12704	1	empty	0	413.722	5.05808
58.25	3.17064	1	empty	0	413.722	5.1286
58.3	3.26333	1	empty	0	413.722	5.27853
58.35	3.28814	1	empty	0	413.722	5.31866
58.4	3.2993	1	empty	0	413.722	5.33671
58.45	3.23592	1	empty	0	413.722	5.23419
58.5	3.11463	1	empty	0	413.722	5.038
58.55	3.04819	1	empty	0	413.722	4.93053
58.6	3.03211	1	empty	0	413.722	4.90453
58.65	3.08392	1	empty	0	413.722	4.98833
58.7	3.13022	1	empty	0	413.722	5.06323
58.75	3.15195	1	empty	0	413.722	5.09836
58.8	3.11866	1	empty	0	413.722	5.04452
58.85	3.06341	1	empty	0	413.722	4.95515
58.9	3.00387	1	empty	0	413.722	4.85885
58.95	2.97734	1	empty	0	413.722	4.81593
59	2.90668	1	empty	0	413.722	4.70164
59.05	2.8628	1	empty	0	413.722	4.63067
59.1	2.82883	1	empty	0	413.722	4.57571
59.15	2.80692	1	empty	0	413.722	4.54028
59.2	2.80875	1	empty	0	413.722	4.54324
59.25	2.74319	1	empty	0	413.722	4.43718
59.3	2.61981	1	empty	0	413.722	4.23761
59.35	2.53863	1	empty	0	413.722	4.1063
59.4	2.48336	1	empty	0	413.722	4.01691
59.45	2.54365	1	empty	0	413.722	4.11442
59.5	2.563	1	empty	0	413.722	4.14573
59.55	2.55488	1	empty	0	413.722	4.13259
59.6	2.59905	1	empty	0	413.722	4.20404
59.65	2.59862	1	empty	0	413.722	4.20335
59.7	2.64898	1	empty	0	413.722	4.2848
59.75	2.70504	1	empty	0	413.722	4.37548
59.8	2.75412	1	empty	0	413.722	4.45487
59.85	2.81315	1	empty	0	413.722	4.55034
59.9	2.76953	1	empty	0	413.722	4.47979
59.95	2.69213	1	empty	0	413.722	4.35459
60	2.63569	1	empty	0	413.722	4.26331
60.05	2.53092	1	empty	0	413.722	4.09384
60.1	2.44803	1	empty	0	413.722	3.95977
60.15	2.44096	1	empty	0	413.722	3.94833
60.2	2.45796	1	empty	0	413.722	3.97582
60.25	2.40642	1	empty	0	413.722	3.89245
60.3	2.3716	1	empty	0	413.722	3.83613
60.35	2.29962	1	empty	0	413.722	3.7197
60.4	2.21861	1	empty	0	413.722	3.58866
60.45	2.21514	1	empty	0	413.722	3.58305
60.5	2.25898	1	empty	0	413.722	3.65396
60.55	2.32561	1	empty	0	413.722	3.76174
60.6	2.3259	1	empty	0	413.722	3.76221
60.65	2.30586	1	empty	0	413.722	3.7298
60.7	2.32093	1	empty	0	413.722	3.75417
60.75	2.26519	1	empty	0	413.722	3.66401
60.8	2.21474	1	empty	0	413.722	3.5824
60.85	2.15227	1	empty	0	413.722	3.48135
60.9	2.02868	1	empty	0	413.722	3.28144
60.95	1.99297	1	empty	0	413.722	3.22368
61	2.00739	1	empty	0	413.722	3.24701
61.05	2.01942	1	empty	0	413.722	3.26646
61.1	2.03195	1	empty	0	413.722	3.28674
61.15	2.0947	1	empty	0	413.722	3.38823
61.2	2.09612	1	empty	0	413.722	3.39053
61.25	1.99979	1	empty	0	413.722	3.23472
61.3	2.02773	1	empty	0	413.722	3.27991
61.35	2.12837	1	empty	0	413.722	3.44269
61.4	2.12804	1	empty	0	413.722	3.44216
61.45	2.0605	1	empty	0	413.722	3.33291
61.5	2.05167	1	empty	0	413.722	3.31864
61.55	2.11169	1	empty	0	413.722	3.41572
61.6	2.14467	1	empty	0	413.722	3.46907
61.65	2.2011	1	empty	0	413.722	3.56034
61.7	2.26631	1	empty	0	413.722	3.66582
61.75	2.22113	1	empty	0	413.722	3.59274
61.8	2.09232	1	empty	0	413.722	3.38439
61.85	2.0029	1	empty	0	413.722	3.23975
61.9	2.01672	1	empty	0	413.722	3.2621
61.95	1.99941	1	empty	0	413.722	3.2341
62	1.96767	1	empty	0	413.722	3.18276
62.05	1.90303	1	empty	0	413.722	3.0782
62.1	1.8274	1	empty	0	413.722	2.95587
62.15	1.78225	1	empty	0	413.722	2.88285
62.2	1.81448	1	empty	0	413.722	2.93498
62.25	1.87224	1	empty	0	413.722	3.02841
62.3	1.89333	1	empty	0	413.722	3.06251
62.35	1.8557	1	empty	0	413.722	3.00164
62.4	1.79294	1	empty	0	413.722	2.90013
62.45	1.74909	1	empty	0	413.722	2.82921
62.5	1.76031	1	empty	0	413.722	2.84736
62.55	1.79909	1	empty	0	413.722	2.91008
62.6	1.87961	1	empty	0	413.722	3.04032
62.65	1.82715	1	empty	0	413.722	2.95546
62.7	1.73851	1	empty	0	413.722	2.81208
62.75	1.70564	1	empty	0	413.722	2.75892
62.8	1.67584	1	empty	0	413.722	2.71072
62.85	1.72016	1	empty	0	413.722	2.78241
62.9	1.73892	1	empty	0	413.722	2.81276
62.95	1.76273	1	empty	0	413.722	2.85127
63	1.77648	1	empty	0	413.722	2.87351
63.05	1.74094	1	empty	0	413.722	2.81601
63.1	1.75062	1	empty	0	413.722	2.83168
63.15	1.77546	1	empty	0	413.722	2.87185
63.2	1.76903	1	empty	0	413.722	2.86145
63.25	1.76719	1	empty	0	413.722	2.85848
63.3	1.74401	1	empty	0	413.722	2.82098
63.35	1.74643	1	empty	0	413.722	2.8249
63.4	1.74891	1	empty	0	413.722	2.82891
63.45	1.72869	1	empty	0	413.722	2.7962
63.5	1.63335	1	empty	0	413.722	2.642
63.55	1.49972	1	empty	0	413.722	2.42584
63.6	1.38983	1	empty	0	413.722	2.24809
63.65	1.32588	1	empty	0	413.722	2.14465
63.7	1.36693	1	empty	0	413.722	2.21105
63.75	1.46738	1	empty	0	413.722	2.37353
63.8	1.57117	1	empty	0	413.722	2.54142
63.85	1.60244	1	empty	0	413.722	2.592
63.9	1.56007	1	empty	0	413.722	2.52346
63.95	1.57086	1	empty	0	413.722	2.54091
64	1.65301	1	empty	0	413.722	2.6738
64.05	1.7794	1	empty	0	413.722	2.87824
64.1	1.8945	1	empty	0	413.722	3.06441
64.15	1.86357	1	empty	0	413.722	3.01438
64.2	1.74712	1	empty	0	413.722	2.82601
64.25	1.69888	1	empty	0	413.722	2.74798
64.3	1.66004	1	empty	0	413.722	2.68516
64.35	1.64239	1	empty	0	413.722	2.65661
64.4	1.66617	1	empty	0	413.722	2.69509
64.45	1.66855	1	empty	0	413.722	2.69893
64.5	1.64472	1	empty	0	413.722	2.66038
64.55	1.58829	1	empty	0	413.722	2.5691
64.6	1.56326	1	empty	0	413.722	2.52862
64.65	1.55639	1	empty	0	413.722	2.51751
64.7	1.49567	1	empty	0	413.722	2.4193
64.75	1.48976	1	empty	0	413.722	2.40974
64.8	1.49169	1	empty	0	413.722	2.41285
64.85	1.43902	1	empty	0	413.722	2.32766
64.9	1.40529	1	empty	0	413.722	2.2731
64.95	1.39526	1	empty	0	413.722	2.25687
65	1.38996	1	empty	0	413.722	2.24831
65.05	1.3741	1	empty	0	413.722	2.22265
65.1	1.41214	1	empty	0	413.722	2.28417
65.15	1.51196	1	empty	0	413.722	2.44564
65.2	1.52565	1	empty	0	413.722	2.46779
65.25	1.43185	1	empty	0	413.722	2.31606
65.3	1.32036	1	empty	0	413.722	2.13572
65.35	1.29494	1	empty	0	413.722	2.09461
65.4	1.27881	1	empty	0	413.722	2.06851
65.45	1.27097	1	empty	0	413.722	2.05582
65.5	1.30506	1	empty	0	413.722	2.11098
65.55	1.35452	1	empty	0	413.722	2.19098
65.6	1.3762	1	empty	0	413.722	2.22604
65.65	1.42457	1	empty	0	413.722	2.30429
65.7	1.4818	1	empty	0	413.722	2.39686
65.75	1.4855	1	empty	0	413.722	2.40283
65.8	1.40641	1	empty	0	413.722	2.2749
65.85	1.43783	1	empty	0	413.722	2.32574
65.9	1.56082	1	empty	0	413.722	2.52467
65.95	1.671	1	empty	0	413.722	2.70289
66	1.71072	1	empty	0	413.722	2.76714
66.05	1.59451	1	empty	0	413.722	2.57917
66.1	1.42626	1	empty	0	413.722	2.30701
66.15	1.25713	1	empty	0	413.722	2.03345
66.2	1.19301	1	empty	0	413.722	1.92973
66.25	1.23069	1	empty	0	413.722	1.99068
66.3	1.27299	1	empty	0	413.722	2.05909
66.35	1.30617	1	empty	0	413.722	2.11277
66.4	1.34121	1	empty	0	413.722	2.16944
66.45	1.34578	1	empty	0	413.722	2.17683
66.5	1.3596	1	empty	0	413.722	2.19919
66.55	1.41018	1	empty	0	413.722	2.28101
66.6	1.46712	1	empty	0	413.722	2.3731
66.65	1.44808	1	empty	0	413.722	2.34231
66.7	1.43877	1	empty	0	413.722	2.32726
66.75	1.34448	1	empty	0	413.722	2.17473
66.8	1.20184	1	empty	0	413.722	1.94401
66.85	1.10814	1	empty	0	413.722	1.79246
66.9	1.07672	1	empty	0	413.722	1.74162
66.95	1.11583	1	empty	0	413.722	1.80488
67	1.15042	1	empty	0	413.722	1.86084
67.05	1.1932	1	empty	0	413.722	1.93004
67.1	1.22843	1	empty	0	413.722	1.98702
67.15	1.1895	1	empty	0	413.722	1.92405
67.2	1.17614	1	empty	0	413.722	1.90244
67.25	1.23726	1	empty	0	413.722	2.0013
67.3	1.27524	1	empty	0	413.722	2.06274
67.35	1.34184	1	empty	0	413.722	2.17047
67.4	1.32893	1	empty	0	413.722	2.14959
67.45	1.29258	1	empty	0	413.722	2.09078
67.5	1.24882	1	empty	0	413.722	2.02
67.55	1.19432	1	empty	0	413.722	1.93185
67.6	1.18078	1	empty	0	413.722	1.90995
67.65	1.18935	1	empty	0	413.722	1.92381
67.7	1.14487	1	empty	0	413.722	1.85186
67.75	1.09274	1	empty	0	413.722	1.76754
67.8	1.01879	1	empty	0	413.722	1.64792
67.85	1.08822	1	empty	0	413.722	1.76023
67.9	1.16167	1	empty	0	413.722	1.87904
67.95	1.17442	1	empty	0	413.722	1.89966
68	1.21674	1	empty	0	413.722	1.96811
68.05	1.24286	1	empty	0	413.722	2.01035
68.1	1.22294	1	empty	0	413.722	1.97813
68.15	1.19363	1	empty	0	413.722	1.93073
68.2	1.16162	1	empty	0	413.722	1.87896
68.25	1.12148	1	empty	0	413.722	1.81402
68.3	1.05213	1	empty	0	413.722	1.70185
68.35	0.979724	1	empty	0	413.722	1.58473
68.4	1.02005	1	empty	0	413.722	1.64996
68.45	1.0259	1	empty	0	413.722	1.65941
68.5	1.06761	1	empty	0	413.722	1.72689
68.55	1.0974	1	empty	0	413.722	1.77508
68.6	1.13932	1	empty	0	413.722	1.84287
68.65	1.15691	1	empty	0	413.722	1.87133
68.7	1.17403	1	empty	0	413.722	1.89902
68.75	1.20084	1	empty	0	413.722	1.94239
68.8	1.2519	1	empty	0	413.722	2.02499
68.85	1.22941	1	empty	0	413.722	1.9886
68.9	1.18033	1	empty	0	413.722	1.90922
68.95	1.11154	1	empty	0	413.722	1.79795
69	1.0898	1	empty	0	413.722	1.76279
69.05	1.11224	1	empty	0	413.722	1.79907
69.1	1.15066	1	empty	0	413.722	1.86123
69.15	1.22103	1	empty	0	413.722	1.97505
69.2	1.31423	1	empty	0	413.722	2.1258
69.25	1.36201	1	empty	0	413.722	2.20309
69.3	1.31984	1	empty	0	413.722	2.13487
69.35	1.21997	1	empty	0	413.722	1.97334
69.4	1.11176	1	empty	0	413.722	1.79831
69.45	0.971873	1	empty	0	413.722	1.57203
69.5	0.900008	1	empty	0	413.722	1.45579
69.55	0.942039	1	empty	0	413.722	1.52377
69.6	0.992215	1	empty	0	413.722	1.60494
69.65	1.01964	1	empty	0	413.722	1.6493
69.7	1.01573	1	empty	0	413.722	1.64298
69.75	0.97698	1	empty	0	413.722	1.58029
69.8	0.912781	1	empty	0	413.722	1.47645
69.85	0.8489	1	empty	0	413.722	1.37312
69.9	0.859976	1	empty	0	413.722	1.39104
17	0.0901611	1	Non-targeting	5	594.754	0.101448
17.05	0.0336041	1	Non-targeting	5	594.754	0.0378108
17.1	-0.0036886	1	Non-targeting	5	594.754	-0.00415035
17.15	-0.0368734	1	Non-targeting	5	594.754	-0.0414893
17.2	-0.0639045	1	Non-targeting	5	594.754	-0.0719043
17.25	-0.0683221	1	Non-targeting	5	594.754	-0.0768748
17.3	-0.0474353	1	Non-targeting	5	594.754	-0.0533734
17.35	0.00683511	1	Non-targeting	5	594.754	0.00769075
17.4	0.0510684	1	Non-targeting	5	594.754	0.0574613
17.45	0.0648448	1	Non-targeting	5	594.754	0.0729623
17.5	0.0715458	1	Non-targeting	5	594.754	0.0805021
17.55	0.0490333	1	Non-targeting	5	594.754	0.0551714
17.6	0.0121262	1	Non-targeting	5	594.754	0.0136442
17.65	0.0137472	1	Non-targeting	5	594.754	0.0154681
17.7	-0.0129991	1	Non-targeting	5	594.754	-0.0146264
17.75	-0.0594647	1	Non-targeting	5	594.754	-0.0669087
17.8	-0.113207	1	Non-targeting	5	594.754	-0.127379
17.85	-0.10877	1	Non-targeting	5	594.754	-0.122386
17.9	-0.0472998	1	Non-targeting	5	594.754	-0.053221
17.95	-0.0275468	1	Non-targeting	5	594.754	-0.0309952
18	-0.0342903	1	Non-targeting	5	594.754	-0.0385829
18.05	-0.0626083	1	Non-targeting	5	594.754	-0.0704459
18.1	-0.0865124	1	Non-targeting	5	594.754	-0.0973422
18.15	-0.0623341	1	Non-targeting	5	594.754	-0.0701373
18.2	0.00795371	1	Non-targeting	5	594.754	0.00894938
18.25	0.104286	1	Non-targeting	5	594.754	0.117341
18.3	0.138097	1	Non-targeting	5	594.754	0.155384
18.35	0.0967179	1	Non-targeting	5	594.754	0.108825
18.4	0.0353981	1	Non-targeting	5	594.754	0.0398293
18.45	0.0067213	1	Non-targeting	5	594.754	0.0075627
18.5	-0.0111999	1	Non-targeting	5	594.754	-0.012602
18.55	-0.0109882	1	Non-targeting	5	594.754	-0.0123638
18.6	-0.015051	1	Non-targeting	5	594.754	-0.0169352
18.65	-0.0237068	1	Non-targeting	5	594.754	-0.0266745
18.7	-0.0231107	1	Non-targeting	5	594.754	-0.0260038
18.75	-0.00221704	1	Non-targeting	5	594.754	-0.00249457
18.8	0.0196907	1	Non-targeting	5	594.754	0.0221556
18.85	0.0191056	1	Non-targeting	5	594.754	0.0214973
18.9	-0.0206493	1	Non-targeting	5	594.754	-0.0232343
18.95	-0.0644271	1	Non-targeting	5	594.754	-0.0724922
19	-0.0949118	1	Non-targeting	5	594.754	-0.106793
19.05	-0.0947221	1	Non-targeting	5	594.754	-0.10658
19.1	-0.0845076	1	Non-targeting	5	594.754	-0.0950866
19.15	-0.087009	1	Non-targeting	5	594.754	-0.097901
19.2	-0.0798934	1	Non-targeting	5	594.754	-0.0898947
19.25	-0.0673187	1	Non-targeting	5	594.754	-0.0757459
19.3	-0.0599078	1	Non-targeting	5	594.754	-0.0674073
19.35	-0.0548365	1	Non-targeting	5	594.754	-0.0617011
19.4	-0.0279751	1	Non-targeting	5	594.754	-0.0314771
19.45	-0.00525175	1	Non-targeting	5	594.754	-0.00590918
19.5	-0.00146392	1	Non-targeting	5	594.754	-0.00164717
19.55	-0.0262592	1	Non-targeting	5	594.754	-0.0295464
19.6	-0.0427113	1	Non-targeting	5	594.754	-0.0480581
19.65	-0.0528515	1	Non-targeting	5	594.754	-0.0594676
19.7	-0.0475789	1	Non-targeting	5	594.754	-0.0535349
19.75	-0.013849	1	Non-targeting	5	594.754	-0.0155826
19.8	0.0333388	1	Non-targeting	5	594.754	0.0375122
19.85	0.0849727	1	Non-targeting	5	594.754	0.0956099
19.9	0.0805312	1	Non-targeting	5	594.754	0.0906123
19.95	0.0358774	1	Non-targeting	5	594.754	0.0403687
20	-0.0118294	1	Non-targeting	5	594.754	-0.0133102
20.05	-0.0678055	1	Non-targeting	5	594.754	-0.0762936
20.1	-0.10493	1	Non-targeting	5	594.754	-0.118065
20.15	-0.11619	1	Non-targeting	5	594.754	-0.130735
20.2	-0.0919671	1	Non-targeting	5	594.754	-0.10348
20.25	-0.0619388	1	Non-targeting	5	594.754	-0.0696925
20.3	-0.0683676	1	Non-targeting	5	594.754	-0.0769261
20.35	-0.0876346	1	Non-targeting	5	594.754	-0.098605
20.4	-0.112967	1	Non-targeting	5	594.754	-0.127108
20.45	-0.114953	1	Non-targeting	5	594.754	-0.129343
20.5	-0.12447	1	Non-targeting	5	594.754	-0.140051
20.55	-0.129626	1	Non-targeting	5	594.754	-0.145853
20.6	-0.109455	1	Non-targeting	5	594.754	-0.123157
20.65	-0.0917181	1	Non-targeting	5	594.754	-0.1032
20.7	-0.0817556	1	Non-targeting	5	594.754	-0.0919901
20.75	-0.066923	1	Non-targeting	5	594.754	-0.0753007
20.8	-0.065815	1	Non-targeting	5	594.754	-0.0740539
20.85	-0.0760383	1	Non-targeting	5	594.754	-0.0855571
20.9	-0.0920908	1	Non-targeting	5	594.754	-0.103619
20.95	-0.103318	1	Non-targeting	5	594.754	-0.116252
21	-0.0795011	1	Non-targeting	5	594.754	-0.0894533
21.05	-0.018177	1	Non-targeting	5	594.754	-0.0204524
21.1	0.0484466	1	Non-targeting	5	594.754	0.0545113
21.15	0.0716153	1	Non-targeting	5	594.754	0.0805803
21.2	0.0685311	1	Non-targeting	5	594.754	0.07711
21.25	0.0704194	1	Non-targeting	5	594.754	0.0792347
21.3	0.0481158	1	Non-targeting	5	594.754	0.054139
21.35	0.0308807	1	Non-targeting	5	594.754	0.0347464
21.4	0.0350817	1	Non-targeting	5	594.754	0.0394733
21.45	0.0171708	1	Non-targeting	5	594.754	0.0193203
21.5	-0.0153198	1	Non-targeting	5	594.754	-0.0172376
21.55	-0.0474269	1	Non-targeting	5	594.754	-0.0533639
21.6	-0.0849739	1	Non-targeting	5	594.754	-0.0956112
21.65	-0.0473016	1	Non-targeting	5	594.754	-0.0532229
21.7	0.467151	1	Non-targeting	5	594.754	0.52563
21.75	2.07725	1	Non-targeting	5	594.754	2.33728
21.8	5.14628	1	Non-targeting	5	594.754	5.7905
21.85	9.4666	1	Non-targeting	5	594.754	10.6517
21.9	14.1226	1	Non-targeting	5	594.754	15.8905
21.95	18.007	1	Non-targeting	5	594.754	20.2611
22	20.047	1	Non-targeting	5	594.754	22.5566
22.05	19.8678	1	Non-targeting	5	594.754	22.3549
22.1	17.8886	1	Non-targeting	5	594.754	20.1279
22.15	14.8615	1	Non-targeting	5	594.754	16.7219
22.2	11.4974	1	Non-targeting	5	594.754	12.9366
22.25	8.37689	1	Non-targeting	5	594.754	9.42554
22.3	5.78382	1	Non-targeting	5	594.754	6.50786
22.35	3.81779	1	Non-targeting	5	594.754	4.29571
22.4	2.37309	1	Non-targeting	5	594.754	2.67016
22.45	1.40555	1	Non-targeting	5	594.754	1.5815
22.5	0.813809	1	Non-targeting	5	594.754	0.915684
22.55	0.482474	1	Non-targeting	5	594.754	0.542871
22.6	0.330222	1	Non-targeting	5	594.754	0.371561
22.65	0.289563	1	Non-targeting	5	594.754	0.325811
22.7	0.272256	1	Non-targeting	5	594.754	0.306338
22.75	0.254532	1	Non-targeting	5	594.754	0.286395
22.8	0.257819	1	Non-targeting	5	594.754	0.290094
22.85	0.297629	1	Non-targeting	5	594.754	0.334887
22.9	0.378552	1	Non-targeting	5	594.754	0.42594
22.95	0.483674	1	Non-targeting	5	594.754	0.544222
23	0.61982	1	Non-targeting	5	594.754	0.697412
23.05	0.759998	1	Non-targeting	5	594.754	0.855137
23.1	0.876378	1	Non-targeting	5	594.754	0.986086
23.15	0.980955	1	Non-targeting	5	594.754	1.10375
23.2	1.08738	1	Non-targeting	5	594.754	1.2235
23.25	1.2064	1	Non-targeting	5	594.754	1.35742
23.3	1.29351	1	Non-targeting	5	594.754	1.45544
23.35	1.39255	1	Non-targeting	5	594.754	1.56688
23.4	1.51006	1	Non-targeting	5	594.754	1.6991
23.45	1.60096	1	Non-targeting	5	594.754	1.80137
23.5	1.67578	1	Non-targeting	5	594.754	1.88556
23.55	1.7729	1	Non-targeting	5	594.754	1.99483
23.6	1.88562	1	Non-targeting	5	594.754	2.12167
23.65	2.01052	1	Non-targeting	5	594.754	2.2622
23.7	2.16922	1	Non-targeting	5	594.754	2.44077
23.75	2.37129	1	Non-targeting	5	594.754	2.66813
23.8	2.50482	1	Non-targeting	5	594.754	2.81838
23.85	2.61928	1	Non-targeting	5	594.754	2.94717
23.9	2.7762	1	Non-targeting	5	594.754	3.12373
23.95	2.93808	1	Non-targeting	5	594.754	3.30588
24	3.10031	1	Non-targeting	5	594.754	3.48841
24.05	3.26052	1	Non-targeting	5	594.754	3.66869
24.1	3.46231	1	Non-targeting	5	594.754	3.89573
24.15	3.6359	1	Non-targeting	5	594.754	4.09105
24.2	3.83618	1	Non-targeting	5	594.754	4.31641
24.25	4.09345	1	Non-targeting	5	594.754	4.60588
24.3	4.38929	1	Non-targeting	5	594.754	4.93875
24.35	4.65798	1	Non-targeting	5	594.754	5.24108
24.4	4.97537	1	Non-targeting	5	594.754	5.5982
24.45	5.3731	1	Non-targeting	5	594.754	6.04572
24.5	5.88902	1	Non-targeting	5	594.754	6.62622
24.55	6.47021	1	Non-targeting	5	594.754	7.28017
24.6	7.14166	1	Non-targeting	5	594.754	8.03568
24.65	7.89984	1	Non-targeting	5	594.754	8.88876
24.7	8.79928	1	Non-targeting	5	594.754	9.9008
24.75	9.95773	1	Non-targeting	5	594.754	11.2043
24.8	11.5571	1	Non-targeting	5	594.754	13.0038
24.85	13.6885	1	Non-targeting	5	594.754	15.4021
24.9	16.3563	1	Non-targeting	5	594.754	18.4039
24.95	19.4081	1	Non-targeting	5	594.754	21.8377
25	22.622	1	Non-targeting	5	594.754	25.4539
25.05	25.6836	1	Non-targeting	5	594.754	28.8988
25.1	28.4015	1	Non-targeting	5	594.754	31.9569
25.15	30.6965	1	Non-targeting	5	594.754	34.5392
25.2	32.6955	1	Non-targeting	5	594.754	36.7884
25.25	34.6319	1	Non-targeting	5	594.754	38.9672
25.3	36.6993	1	Non-targeting	5	594.754	41.2935
25.35	39.0352	1	Non-targeting	5	594.754	43.9217
25.4	41.6224	1	Non-targeting	5	594.754	46.8328
25.45	44.1485	1	Non-targeting	5	594.754	49.6752
25.5	46.2531	1	Non-targeting	5	594.754	52.0431
25.55	47.5498	1	Non-targeting	5	594.754	53.5022
25.6	47.9133	1	Non-targeting	5	594.754	53.9112
25.65	47.8208	1	Non-targeting	5	594.754	53.8072
25.7	47.969	1	Non-targeting	5	594.754	53.9739
25.75	48.6305	1	Non-targeting	5	594.754	54.7182
25.8	49.9532	1	Non-targeting	5	594.754	56.2065
25.85	52.0473	1	Non-targeting	5	594.754	58.5627
25.9	55.241	1	Non-targeting	5	594.754	62.1562
25.95	59.0574	1	Non-targeting	5	594.754	66.4504
26	61.7542	1	Non-targeting	5	594.754	69.4848
26.05	60.6479	1	Non-targeting	5	594.754	68.24
26.1	54.5179	1	Non-targeting	5	594.754	61.3427
26.15	45.4104	1	Non-targeting	5	594.754	51.095
26.2	37.8514	1	Non-targeting	5	594.754	42.5898
26.25	35.9991	1	Non-targeting	5	594.754	40.5056
26.3	40.1289	1	Non-targeting	5	594.754	45.1523
26.35	46.0916	1	Non-targeting	5	594.754	51.8615
26.4	48.612	1	Non-targeting	5	594.754	54.6974
26.45	45.1456	1	Non-targeting	5	594.754	50.797
26.5	36.9309	1	Non-targeting	5	594.754	41.554
26.55	27.4692	1	Non-targeting	5	594.754	30.9078
26.6	19.9769	1	Non-targeting	5	594.754	22.4777
26.65	15.6566	1	Non-targeting	5	594.754	17.6166
26.7	13.6603	1	Non-targeting	5	594.754	15.3703
26.75	12.6715	1	Non-targeting	5	594.754	14.2577
26.8	12.0834	1	Non-targeting	5	594.754	13.5961
26.85	11.6909	1	Non-targeting	5	594.754	13.1544
26.9	11.4631	1	Non-targeting	5	594.754	12.8981
26.95	11.448	1	Non-targeting	5	594.754	12.8811
27	11.6144	1	Non-targeting	5	594.754	13.0683
27.05	11.8842	1	Non-targeting	5	594.754	13.3719
27.1	12.1114	1	Non-targeting	5	594.754	13.6276
27.15	12.1022	1	Non-targeting	5	594.754	13.6172
27.2	11.7138	1	Non-targeting	5	594.754	13.1801
27.25	10.9422	1	Non-targeting	5	594.754	12.312
27.3	10.0213	1	Non-targeting	5	594.754	11.2758
27.35	9.17234	1	Non-targeting	5	594.754	10.3206
27.4	8.537	1	Non-targeting	5	594.754	9.60569
27.45	8.13191	1	Non-targeting	5	594.754	9.14989
27.5	7.82965	1	Non-targeting	5	594.754	8.80979
27.55	7.52295	1	Non-targeting	5	594.754	8.46469
27.6	7.24897	1	Non-targeting	5	594.754	8.15642
27.65	7.02025	1	Non-targeting	5	594.754	7.89907
27.7	6.83635	1	Non-targeting	5	594.754	7.69215
27.75	6.63378	1	Non-targeting	5	594.754	7.46422
27.8	6.41292	1	Non-targeting	5	594.754	7.21571
27.85	6.19808	1	Non-targeting	5	594.754	6.97397
27.9	6.03709	1	Non-targeting	5	594.754	6.79283
27.95	5.98633	1	Non-targeting	5	594.754	6.73572
28	5.97516	1	Non-targeting	5	594.754	6.72315
28.05	5.94535	1	Non-targeting	5	594.754	6.68961
28.1	5.84105	1	Non-targeting	5	594.754	6.57225
28.15	5.74568	1	Non-targeting	5	594.754	6.46494
28.2	5.66158	1	Non-targeting	5	594.754	6.37032
28.25	5.7019	1	Non-targeting	5	594.754	6.41568
28.3	5.86179	1	Non-targeting	5	594.754	6.59559
28.35	6.09923	1	Non-targeting	5	594.754	6.86275
28.4	6.35804	1	Non-targeting	5	594.754	7.15396
28.45	6.64318	1	Non-targeting	5	594.754	7.47479
28.5	7.01538	1	Non-targeting	5	594.754	7.89359
28.55	7.39891	1	Non-targeting	5	594.754	8.32513
28.6	7.82659	1	Non-targeting	5	594.754	8.80634
28.65	8.28258	1	Non-targeting	5	594.754	9.31941
28.7	8.76151	1	Non-targeting	5	594.754	9.8583
28.75	9.25892	1	Non-targeting	5	594.754	10.418
28.8	9.75793	1	Non-targeting	5	594.754	10.9795
28.85	10.2705	1	Non-targeting	5	594.754	11.5562
28.9	10.7033	1	Non-targeting	5	594.754	12.0432
28.95	10.9935	1	Non-targeting	5	594.754	12.3697
29	11.1605	1	Non-targeting	5	594.754	12.5576
29.05	11.2248	1	Non-targeting	5	594.754	12.6299
29.1	11.245	1	Non-targeting	5	594.754	12.6527
29.15	11.1821	1	Non-targeting	5	594.754	12.5819
29.2	11.0341	1	Non-targeting	5	594.754	12.4154
29.25	10.8314	1	Non-targeting	5	594.754	12.1873
29.3	10.5884	1	Non-targeting	5	594.754	11.9139
29.35	10.3831	1	Non-targeting	5	594.754	11.6829
29.4	10.3	1	Non-targeting	5	594.754	11.5894
29.45	10.3783	1	Non-targeting	5	594.754	11.6775
29.5	10.5096	1	Non-targeting	5	594.754	11.8253
29.55	10.5871	1	Non-targeting	5	594.754	11.9124
29.6	10.5495	1	Non-targeting	5	594.754	11.8702
29.65	10.3201	1	Non-targeting	5	594.754	11.612
29.7	9.94014	1	Non-targeting	5	594.754	11.1845
29.75	9.46147	1	Non-targeting	5	594.754	10.6459
29.8	8.99273	1	Non-targeting	5	594.754	10.1185
29.85	8.59739	1	Non-targeting	5	594.754	9.67364
29.9	8.21579	1	Non-targeting	5	594.754	9.24426
29.95	7.89439	1	Non-targeting	5	594.754	8.88263
30	7.67606	1	Non-targeting	5	594.754	8.63698
30.05	7.60072	1	Non-targeting	5	594.754	8.5522
30.1	7.64738	1	Non-targeting	5	594.754	8.60471
30.15	7.75562	1	Non-targeting	5	594.754	8.7265
30.2	7.8629	1	Non-targeting	5	594.754	8.84721
30.25	7.88725	1	Non-targeting	5	594.754	8.8746
30.3	7.79602	1	Non-targeting	5	594.754	8.77195
30.35	7.64525	1	Non-targeting	5	594.754	8.6023
30.4	7.49164	1	Non-targeting	5	594.754	8.42947
30.45	7.36687	1	Non-targeting	5	594.754	8.28907
30.5	7.30587	1	Non-targeting	5	594.754	8.22044
30.55	7.33936	1	Non-targeting	5	594.754	8.25812
30.6	7.4518	1	Non-targeting	5	594.754	8.38464
30.65	7.61702	1	Non-targeting	5	594.754	8.57055
30.7	7.86766	1	Non-targeting	5	594.754	8.85256
30.75	8.22655	1	Non-targeting	5	594.754	9.25638
30.8	8.59332	1	Non-targeting	5	594.754	9.66906
30.85	8.84985	1	Non-targeting	5	594.754	9.9577
30.9	8.95301	1	Non-targeting	5	594.754	10.0738
30.95	8.91756	1	Non-targeting	5	594.754	10.0339
31	8.77057	1	Non-targeting	5	594.754	9.8685
31.05	8.64346	1	Non-targeting	5	594.754	9.72547
31.1	8.66789	1	Non-targeting	5	594.754	9.75297
31.15	8.83476	1	Non-targeting	5	594.754	9.94072
31.2	9.03887	1	Non-targeting	5	594.754	10.1704
31.25	9.21891	1	Non-targeting	5	594.754	10.373
31.3	9.30182	1	Non-targeting	5	594.754	10.4663
31.35	9.22368	1	Non-targeting	5	594.754	10.3783
31.4	9.03069	1	Non-targeting	5	594.754	10.1612
31.45	8.80037	1	Non-targeting	5	594.754	9.90203
31.5	8.59742	1	Non-targeting	5	594.754	9.67368
31.55	8.43089	1	Non-targeting	5	594.754	9.48629
31.6	8.30119	1	Non-targeting	5	594.754	9.34036
31.65	8.24255	1	Non-targeting	5	594.754	9.27438
31.7	8.25841	1	Non-targeting	5	594.754	9.29222
31.75	8.3842	1	Non-targeting	5	594.754	9.43376
31.8	8.55834	1	Non-targeting	5	594.754	9.6297
31.85	8.76042	1	Non-targeting	5	594.754	9.85708
31.9	8.99036	1	Non-targeting	5	594.754	10.1158
31.95	9.18876	1	Non-targeting	5	594.754	10.339
32	9.31276	1	Non-targeting	5	594.754	10.4786
32.05	9.35973	1	Non-targeting	5	594.754	10.5314
32.1	9.32744	1	Non-targeting	5	594.754	10.4951
32.15	9.1819	1	Non-targeting	5	594.754	10.3313
32.2	8.96065	1	Non-targeting	5	594.754	10.0824
32.25	8.70515	1	Non-targeting	5	594.754	9.79489
32.3	8.50882	1	Non-targeting	5	594.754	9.57398
32.35	8.3077	1	Non-targeting	5	594.754	9.34769
32.4	8.14985	1	Non-targeting	5	594.754	9.17008
32.45	7.99207	1	Non-targeting	5	594.754	8.99254
32.5	7.87118	1	Non-targeting	5	594.754	8.85652
32.55	7.77646	1	Non-targeting	5	594.754	8.74994
32.6	7.70183	1	Non-targeting	5	594.754	8.66597
32.65	7.67588	1	Non-targeting	5	594.754	8.63677
32.7	7.68549	1	Non-targeting	5	594.754	8.64758
32.75	7.72166	1	Non-targeting	5	594.754	8.68828
32.8	7.85612	1	Non-targeting	5	594.754	8.83957
32.85	8.07647	1	Non-targeting	5	594.754	9.08751
32.9	8.41007	1	Non-targeting	5	594.754	9.46287
32.95	8.78697	1	Non-targeting	5	594.754	9.88695
33	9.10159	1	Non-targeting	5	594.754	10.241
33.05	9.333	1	Non-targeting	5	594.754	10.5013
33.1	9.46964	1	Non-targeting	5	594.754	10.6551
33.15	9.51811	1	Non-targeting	5	594.754	10.7096
33.2	9.48095	1	Non-targeting	5	594.754	10.6678
33.25	9.34838	1	Non-targeting	5	594.754	10.5186
33.3	9.15637	1	Non-targeting	5	594.754	10.3026
33.35	8.98882	1	Non-targeting	5	594.754	10.1141
33.4	8.90465	1	Non-targeting	5	594.754	10.0194
33.45	8.9225	1	Non-targeting	5	594.754	10.0394
33.5	8.99552	1	Non-targeting	5	594.754	10.1216
33.55	9.13213	1	Non-targeting	5	594.754	10.2753
33.6	9.2509	1	Non-targeting	5	594.754	10.409
33.65	9.35131	1	Non-targeting	5	594.754	10.5219
33.7	9.42806	1	Non-targeting	5	594.754	10.6083
33.75	9.48971	1	Non-targeting	5	594.754	10.6777
33.8	9.49647	1	Non-targeting	5	594.754	10.6853
33.85	9.47711	1	Non-targeting	5	594.754	10.6635
33.9	9.42615	1	Non-targeting	5	594.754	10.6061
33.95	9.42185	1	Non-targeting	5	594.754	10.6013
34	9.46619	1	Non-targeting	5	594.754	10.6512
34.05	9.62489	1	Non-targeting	5	594.754	10.8298
34.1	9.77468	1	Non-targeting	5	594.754	10.9983
34.15	9.92966	1	Non-targeting	5	594.754	11.1727
34.2	10.0497	1	Non-targeting	5	594.754	11.3078
34.25	10.1153	1	Non-targeting	5	594.754	11.3815
34.3	10.1156	1	Non-targeting	5	594.754	11.3819
34.35	10.0847	1	Non-targeting	5	594.754	11.3471
34.4	9.93836	1	Non-targeting	5	594.754	11.1825
34.45	9.79555	1	Non-targeting	5	594.754	11.0218
34.5	9.65564	1	Non-targeting	5	594.754	10.8644
34.55	9.55248	1	Non-targeting	5	594.754	10.7483
34.6	9.51683	1	Non-targeting	5	594.754	10.7082
34.65	9.51889	1	Non-targeting	5	594.754	10.7105
34.7	9.50882	1	Non-targeting	5	594.754	10.6992
34.75	9.531	1	Non-targeting	5	594.754	10.7241
34.8	9.5313	1	Non-targeting	5	594.754	10.7245
34.85	9.5558	1	Non-targeting	5	594.754	10.752
34.9	9.59882	1	Non-targeting	5	594.754	10.8004
34.95	9.63647	1	Non-targeting	5	594.754	10.8428
35	9.65992	1	Non-targeting	5	594.754	10.8692
35.05	9.68259	1	Non-targeting	5	594.754	10.8947
35.1	9.70292	1	Non-targeting	5	594.754	10.9176
35.15	9.70764	1	Non-targeting	5	594.754	10.9229
35.2	9.69336	1	Non-targeting	5	594.754	10.9068
35.25	9.68907	1	Non-targeting	5	594.754	10.902
35.3	9.71547	1	Non-targeting	5	594.754	10.9317
35.35	9.74161	1	Non-targeting	5	594.754	10.9611
35.4	9.82421	1	Non-targeting	5	594.754	11.054
35.45	9.98078	1	Non-targeting	5	594.754	11.2302
35.5	10.2183	1	Non-targeting	5	594.754	11.4974
35.55	10.5324	1	Non-targeting	5	594.754	11.8509
35.6	10.847	1	Non-targeting	5	594.754	12.2048
35.65	11.2521	1	Non-targeting	5	594.754	12.6606
35.7	11.7427	1	Non-targeting	5	594.754	13.2127
35.75	12.2308	1	Non-targeting	5	594.754	13.7619
35.8	12.7198	1	Non-targeting	5	594.754	14.3121
35.85	13.2069	1	Non-targeting	5	594.754	14.8602
35.9	13.6288	1	Non-targeting	5	594.754	15.3349
35.95	13.8011	1	Non-targeting	5	594.754	15.5287
36	13.8491	1	Non-targeting	5	594.754	15.5828
36.05	13.85	1	Non-targeting	5	594.754	15.5838
36.1	13.837	1	Non-targeting	5	594.754	15.5692
36.15	13.8445	1	Non-targeting	5	594.754	15.5777
36.2	13.842	1	Non-targeting	5	594.754	15.5748
36.25	13.9192	1	Non-targeting	5	594.754	15.6617
36.3	13.9817	1	Non-targeting	5	594.754	15.7319
36.35	14.0824	1	Non-targeting	5	594.754	15.8453
36.4	14.2103	1	Non-targeting	5	594.754	15.9892
36.45	14.3752	1	Non-targeting	5	594.754	16.1747
36.5	14.5243	1	Non-targeting	5	594.754	16.3425
36.55	14.6064	1	Non-targeting	5	594.754	16.4348
36.6	14.6627	1	Non-targeting	5	594.754	16.4982
36.65	14.7424	1	Non-targeting	5	594.754	16.5879
36.7	14.8551	1	Non-targeting	5	594.754	16.7147
36.75	14.9585	1	Non-targeting	5	594.754	16.8311
36.8	15.057	1	Non-targeting	5	594.754	16.9419
36.85	15.1127	1	Non-targeting	5	594.754	17.0046
36.9	15.0463	1	Non-targeting	5	594.754	16.9298
36.95	14.8769	1	Non-targeting	5	594.754	16.7392
37	14.6608	1	Non-targeting	5	594.754	16.4961
37.05	14.4625	1	Non-targeting	5	594.754	16.2729
37.1	14.2422	1	Non-targeting	5	594.754	16.0251
37.15	14.0599	1	Non-targeting	5	594.754	15.82
37.2	13.9335	1	Non-targeting	5	594.754	15.6777
37.25	13.8427	1	Non-targeting	5	594.754	15.5755
37.3	13.8094	1	Non-targeting	5	594.754	15.5381
37.35	13.8253	1	Non-targeting	5	594.754	15.556
37.4	13.912	1	Non-targeting	5	594.754	15.6536
37.45	14.0706	1	Non-targeting	5	594.754	15.832
37.5	14.3087	1	Non-targeting	5	594.754	16.0999
37.55	14.6557	1	Non-targeting	5	594.754	16.4903
37.6	14.9796	1	Non-targeting	5	594.754	16.8548
37.65	15.2884	1	Non-targeting	5	594.754	17.2023
37.7	15.6066	1	Non-targeting	5	594.754	17.5603
37.75	15.9805	1	Non-targeting	5	594.754	17.9809
37.8	16.454	1	Non-targeting	5	594.754	18.5137
37.85	17.0097	1	Non-targeting	5	594.754	19.1391
37.9	17.5315	1	Non-targeting	5	594.754	19.7262
37.95	17.9267	1	Non-targeting	5	594.754	20.1708
38	18.3211	1	Non-targeting	5	594.754	20.6146
38.05	18.7526	1	Non-targeting	5	594.754	21.1001
38.1	19.4027	1	Non-targeting	5	594.754	21.8316
38.15	20.053	1	Non-targeting	5	594.754	22.5633
38.2	20.7612	1	Non-targeting	5	594.754	23.3601
38.25	21.6199	1	Non-targeting	5	594.754	24.3263
38.3	22.4373	1	Non-targeting	5	594.754	25.246
38.35	23.1783	1	Non-targeting	5	594.754	26.0799
38.4	23.6755	1	Non-targeting	5	594.754	26.6392
38.45	24.0662	1	Non-targeting	5	594.754	27.0789
38.5	24.2132	1	Non-targeting	5	594.754	27.2443
38.55	24.2343	1	Non-targeting	5	594.754	27.268
38.6	24.2376	1	Non-targeting	5	594.754	27.2717
38.65	24.2257	1	Non-targeting	5	594.754	27.2583
38.7	24.339	1	Non-targeting	5	594.754	27.3858
38.75	24.5347	1	Non-targeting	5	594.754	27.606
38.8	24.7898	1	Non-targeting	5	594.754	27.8931
38.85	25.0851	1	Non-targeting	5	594.754	28.2253
38.9	25.1965	1	Non-targeting	5	594.754	28.3507
38.95	25.2871	1	Non-targeting	5	594.754	28.4526
39	25.3106	1	Non-targeting	5	594.754	28.479
39.05	25.3169	1	Non-targeting	5	594.754	28.4862
39.1	25.4174	1	Non-targeting	5	594.754	28.5992
39.15	25.6309	1	Non-targeting	5	594.754	28.8395
39.2	25.9899	1	Non-targeting	5	594.754	29.2434
39.25	26.3937	1	Non-targeting	5	594.754	29.6978
39.3	26.9418	1	Non-targeting	5	594.754	30.3145
39.35	27.7579	1	Non-targeting	5	594.754	31.2327
39.4	28.7912	1	Non-targeting	5	594.754	32.3954
39.45	30.0579	1	Non-targeting	5	594.754	33.8206
39.5	31.5877	1	Non-targeting	5	594.754	35.5419
39.55	33.3685	1	Non-targeting	5	594.754	37.5457
39.6	35.3895	1	Non-targeting	5	594.754	39.8197
39.65	37.4538	1	Non-targeting	5	594.754	42.1424
39.7	39.5547	1	Non-targeting	5	594.754	44.5063
39.75	41.4646	1	Non-targeting	5	594.754	46.6553
39.8	42.9001	1	Non-targeting	5	594.754	48.2705
39.85	43.8023	1	Non-targeting	5	594.754	49.2856
39.9	44.3564	1	Non-targeting	5	594.754	49.909
39.95	45.294	1	Non-targeting	5	594.754	50.9641
40	47.5635	1	Non-targeting	5	594.754	53.5177
40.05	52.677	1	Non-targeting	5	594.754	59.2713
40.1	63.3549	1	Non-targeting	5	594.754	71.2859
40.15	82.4991	1	Non-targeting	5	594.754	92.8266
40.2	111.597	1	Non-targeting	5	594.754	125.567
40.25	150.769	1	Non-targeting	5	594.754	169.643
40.3	196.613	1	Non-targeting	5	594.754	221.226
40.35	242.002	1	Non-targeting	5	594.754	272.297
40.4	279.395	1	Non-targeting	5	594.754	314.371
40.45	301.92	1	Non-targeting	5	594.754	339.715
40.5	307.343	1	Non-targeting	5	594.754	345.817
40.55	297.051	1	Non-targeting	5	594.754	334.236
40.6	275.885	1	Non-targeting	5	594.754	310.421
40.65	249.688	1	Non-targeting	5	594.754	280.944
40.7	222.649	1	Non-targeting	5	594.754	250.521
40.75	197.9	1	Non-targeting	5	594.754	222.673
40.8	176.853	1	Non-targeting	5	594.754	198.992
40.85	159.175	1	Non-targeting	5	594.754	179.101
40.9	144.386	1	Non-targeting	5	594.754	162.461
40.95	131.821	1	Non-targeting	5	594.754	148.323
41	120.594	1	Non-targeting	5	594.754	135.691
41.05	110.139	1	Non-targeting	5	594.754	123.927
41.1	100.501	1	Non-targeting	5	594.754	113.082
41.15	91.953	1	Non-targeting	5	594.754	103.464
41.2	84.1998	1	Non-targeting	5	594.754	94.7402
41.25	76.9508	1	Non-targeting	5	594.754	86.5837
41.3	70.6112	1	Non-targeting	5	594.754	79.4505
41.35	64.6844	1	Non-targeting	5	594.754	72.7818
41.4	59.1852	1	Non-targeting	5	594.754	66.5942
41.45	54.5129	1	Non-targeting	5	594.754	61.337
41.5	50.641	1	Non-targeting	5	594.754	56.9804
41.55	47.2563	1	Non-targeting	5	594.754	53.172
41.6	44.2252	1	Non-targeting	5	594.754	49.7614
41.65	41.7298	1	Non-targeting	5	594.754	46.9536
41.7	39.5763	1	Non-targeting	5	594.754	44.5306
41.75	37.3943	1	Non-targeting	5	594.754	42.0754
41.8	35.6805	1	Non-targeting	5	594.754	40.147
41.85	34.3379	1	Non-targeting	5	594.754	38.6364
41.9	33.0882	1	Non-targeting	5	594.754	37.2302
41.95	32.0158	1	Non-targeting	5	594.754	36.0236
42	31.3547	1	Non-targeting	5	594.754	35.2798
42.05	30.8128	1	Non-targeting	5	594.754	34.6701
42.1	30.1755	1	Non-targeting	5	594.754	33.9529
42.15	29.4446	1	Non-targeting	5	594.754	33.1306
42.2	29.0479	1	Non-targeting	5	594.754	32.6842
42.25	28.7729	1	Non-targeting	5	594.754	32.3748
42.3	28.6225	1	Non-targeting	5	594.754	32.2055
42.35	28.8036	1	Non-targeting	5	594.754	32.4093
42.4	29.1893	1	Non-targeting	5	594.754	32.8433
42.45	29.7145	1	Non-targeting	5	594.754	33.4342
42.5	30.5169	1	Non-targeting	5	594.754	34.3371
42.55	31.6292	1	Non-targeting	5	594.754	35.5887
42.6	32.9696	1	Non-targeting	5	594.754	37.0969
42.65	34.4376	1	Non-targeting	5	594.754	38.7486
42.7	35.9572	1	Non-targeting	5	594.754	40.4584
42.75	37.3911	1	Non-targeting	5	594.754	42.0719
42.8	38.7231	1	Non-targeting	5	594.754	43.5706
42.85	39.9536	1	Non-targeting	5	594.754	44.9551
42.9	40.9725	1	Non-targeting	5	594.754	46.1016
42.95	41.4884	1	Non-targeting	5	594.754	46.6821
43	41.4843	1	Non-targeting	5	594.754	46.6775
43.05	41.1874	1	Non-targeting	5	594.754	46.3434
43.1	40.4772	1	Non-targeting	5	594.754	45.5443
43.15	39.5872	1	Non-targeting	5	594.754	44.5428
43.2	38.7725	1	Non-targeting	5	594.754	43.6262
43.25	37.9606	1	Non-targeting	5	594.754	42.7126
43.3	36.957	1	Non-targeting	5	594.754	41.5834
43.35	35.7	1	Non-targeting	5	594.754	40.1691
43.4	34.5308	1	Non-targeting	5	594.754	38.8534
43.45	33.3782	1	Non-targeting	5	594.754	37.5566
43.5	32.0959	1	Non-targeting	5	594.754	36.1138
43.55	30.9533	1	Non-targeting	5	594.754	34.8282
43.6	29.8735	1	Non-targeting	5	594.754	33.6132
43.65	28.8581	1	Non-targeting	5	594.754	32.4707
43.7	27.8243	1	Non-targeting	5	594.754	31.3074
43.75	26.842	1	Non-targeting	5	594.754	30.2022
43.8	25.9127	1	Non-targeting	5	594.754	29.1566
43.85	25.1222	1	Non-targeting	5	594.754	28.2671
43.9	24.5522	1	Non-targeting	5	594.754	27.6258
43.95	24.1841	1	Non-targeting	5	594.754	27.2116
44	23.9772	1	Non-targeting	5	594.754	26.9787
44.05	23.8962	1	Non-targeting	5	594.754	26.8876
44.1	23.8178	1	Non-targeting	5	594.754	26.7993
44.15	23.7979	1	Non-targeting	5	594.754	26.777
44.2	23.824	1	Non-targeting	5	594.754	26.8064
44.25	23.9904	1	Non-targeting	5	594.754	26.9936
44.3	24.3572	1	Non-targeting	5	594.754	27.4063
44.35	24.6488	1	Non-targeting	5	594.754	27.7344
44.4	24.9988	1	Non-targeting	5	594.754	28.1283
44.45	25.4451	1	Non-targeting	5	594.754	28.6304
44.5	25.7463	1	Non-targeting	5	594.754	28.9693
44.55	25.8721	1	Non-targeting	5	594.754	29.1108
44.6	26.0529	1	Non-targeting	5	594.754	29.3142
44.65	26.3527	1	Non-targeting	5	594.754	29.6516
44.7	26.7111	1	Non-targeting	5	594.754	30.0549
44.75	27.0384	1	Non-targeting	5	594.754	30.4231
44.8	27.3413	1	Non-targeting	5	594.754	30.764
44.85	27.4587	1	Non-targeting	5	594.754	30.8961
44.9	27.362	1	Non-targeting	5	594.754	30.7873
44.95	27.2862	1	Non-targeting	5	594.754	30.702
45	27.2017	1	Non-targeting	5	594.754	30.6069
45.05	27.1069	1	Non-targeting	5	594.754	30.5002
45.1	27.1678	1	Non-targeting	5	594.754	30.5687
45.15	27.2415	1	Non-targeting	5	594.754	30.6517
45.2	27.2546	1	Non-targeting	5	594.754	30.6664
45.25	27.2636	1	Non-targeting	5	594.754	30.6765
45.3	27.3634	1	Non-targeting	5	594.754	30.7888
45.35	27.6117	1	Non-targeting	5	594.754	31.0683
45.4	27.9581	1	Non-targeting	5	594.754	31.458
45.45	28.6513	1	Non-targeting	5	594.754	32.2379
45.5	29.8056	1	Non-targeting	5	594.754	33.5368
45.55	31.1641	1	Non-targeting	5	594.754	35.0654
45.6	32.5307	1	Non-targeting	5	594.754	36.603
45.65	33.7509	1	Non-targeting	5	594.754	37.9759
45.7	34.7882	1	Non-targeting	5	594.754	39.1431
45.75	35.7365	1	Non-targeting	5	594.754	40.2101
45.8	36.7283	1	Non-targeting	5	594.754	41.326
45.85	37.8437	1	Non-targeting	5	594.754	42.5811
45.9	39.1207	1	Non-targeting	5	594.754	44.0179
45.95	40.2707	1	Non-targeting	5	594.754	45.3119
46	41.491	1	Non-targeting	5	594.754	46.6849
46.05	42.7989	1	Non-targeting	5	594.754	48.1566
46.1	43.6919	1	Non-targeting	5	594.754	49.1614
46.15	44.4978	1	Non-targeting	5	594.754	50.0682
46.2	45.0637	1	Non-targeting	5	594.754	50.705
46.25	45.5729	1	Non-targeting	5	594.754	51.2779
46.3	46.1144	1	Non-targeting	5	594.754	51.8872
46.35	46.6102	1	Non-targeting	5	594.754	52.445
46.4	47.2424	1	Non-targeting	5	594.754	53.1564
46.45	47.9188	1	Non-targeting	5	594.754	53.9174
46.5	48.754	1	Non-targeting	5	594.754	54.8571
46.55	49.6913	1	Non-targeting	5	594.754	55.9118
46.6	50.6152	1	Non-targeting	5	594.754	56.9514
46.65	51.7388	1	Non-targeting	5	594.754	58.2156
46.7	53.0979	1	Non-targeting	5	594.754	59.7448
46.75	54.7214	1	Non-targeting	5	594.754	61.5715
46.8	56.5025	1	Non-targeting	5	594.754	63.5756
46.85	58.4716	1	Non-targeting	5	594.754	65.7912
46.9	60.9584	1	Non-targeting	5	594.754	68.5894
46.95	64.2503	1	Non-targeting	5	594.754	72.2933
47	68.3768	1	Non-targeting	5	594.754	76.9364
47.05	73.2568	1	Non-targeting	5	594.754	82.4274
47.1	79.0615	1	Non-targeting	5	594.754	88.9587
47.15	85.9018	1	Non-targeting	5	594.754	96.6552
47.2	94.1621	1	Non-targeting	5	594.754	105.95
47.25	104.327	1	Non-targeting	5	594.754	117.387
47.3	116.028	1	Non-targeting	5	594.754	130.553
47.35	129.107	1	Non-targeting	5	594.754	145.269
47.4	143.449	1	Non-targeting	5	594.754	161.406
47.45	159.186	1	Non-targeting	5	594.754	179.113
47.5	175.827	1	Non-targeting	5	594.754	197.838
47.55	192.634	1	Non-targeting	5	594.754	216.749
47.6	208.637	1	Non-targeting	5	594.754	234.754
47.65	223.3	1	Non-targeting	5	594.754	251.254
47.7	235.751	1	Non-targeting	5	594.754	265.263
47.75	246.04	1	Non-targeting	5	594.754	276.839
47.8	253.542	1	Non-targeting	5	594.754	285.281
47.85	258.535	1	Non-targeting	5	594.754	290.899
47.9	261.5	1	Non-targeting	5	594.754	294.236
47.95	262.273	1	Non-targeting	5	594.754	295.105
48	260.364	1	Non-targeting	5	594.754	292.957
48.05	256.914	1	Non-targeting	5	594.754	289.076
48.1	250.753	1	Non-targeting	5	594.754	282.143
48.15	242.213	1	Non-targeting	5	594.754	272.534
48.2	232.072	1	Non-targeting	5	594.754	261.124
48.25	221.045	1	Non-targeting	5	594.754	248.716
48.3	209.697	1	Non-targeting	5	594.754	235.948
48.35	198.077	1	Non-targeting	5	594.754	222.873
48.4	186.907	1	Non-targeting	5	594.754	210.304
48.45	176.237	1	Non-targeting	5	594.754	198.298
48.5	165.48	1	Non-targeting	5	594.754	186.195
48.55	155.328	1	Non-targeting	5	594.754	174.773
48.6	145.619	1	Non-targeting	5	594.754	163.848
48.65	136.056	1	Non-targeting	5	594.754	153.088
48.7	126.976	1	Non-targeting	5	594.754	142.871
48.75	118.416	1	Non-targeting	5	594.754	133.239
48.8	110.162	1	Non-targeting	5	594.754	123.952
48.85	102.384	1	Non-targeting	5	594.754	115.2
48.9	95.4451	1	Non-targeting	5	594.754	107.393
48.95	89.4207	1	Non-targeting	5	594.754	100.615
49	83.8471	1	Non-targeting	5	594.754	94.3433
49.05	78.7612	1	Non-targeting	5	594.754	88.6208
49.1	73.9167	1	Non-targeting	5	594.754	83.1698
49.15	68.9625	1	Non-targeting	5	594.754	77.5954
49.2	64.3643	1	Non-targeting	5	594.754	72.4217
49.25	60.5453	1	Non-targeting	5	594.754	68.1245
49.3	57.488	1	Non-targeting	5	594.754	64.6846
49.35	54.6806	1	Non-targeting	5	594.754	61.5257
49.4	51.989	1	Non-targeting	5	594.754	58.4972
49.45	49.5154	1	Non-targeting	5	594.754	55.7139
49.5	47.1428	1	Non-targeting	5	594.754	53.0443
49.55	45.1817	1	Non-targeting	5	594.754	50.8377
49.6	43.787	1	Non-targeting	5	594.754	49.2684
49.65	42.5734	1	Non-targeting	5	594.754	47.9029
49.7	41.365	1	Non-targeting	5	594.754	46.5432
49.75	40.2624	1	Non-targeting	5	594.754	45.3026
49.8	39.2335	1	Non-targeting	5	594.754	44.1448
49.85	38.2863	1	Non-targeting	5	594.754	43.0792
49.9	37.4334	1	Non-targeting	5	594.754	42.1194
49.95	36.7053	1	Non-targeting	5	594.754	41.3002
50	36.1256	1	Non-targeting	5	594.754	40.6479
50.05	35.4467	1	Non-targeting	5	594.754	39.884
50.1	35.131	1	Non-targeting	5	594.754	39.5288
50.15	34.9963	1	Non-targeting	5	594.754	39.3772
50.2	34.7686	1	Non-targeting	5	594.754	39.121
50.25	34.5679	1	Non-targeting	5	594.754	38.8952
50.3	34.3821	1	Non-targeting	5	594.754	38.6862
50.35	34.2385	1	Non-targeting	5	594.754	38.5246
50.4	33.8113	1	Non-targeting	5	594.754	38.0439
50.45	33.1703	1	Non-targeting	5	594.754	37.3226
50.5	32.8455	1	Non-targeting	5	594.754	36.9572
50.55	32.6302	1	Non-targeting	5	594.754	36.715
50.6	32.3999	1	Non-targeting	5	594.754	36.4558
50.65	32.0604	1	Non-targeting	5	594.754	36.0738
50.7	31.5412	1	Non-targeting	5	594.754	35.4896
50.75	30.8844	1	Non-targeting	5	594.754	34.7506
50.8	30.1308	1	Non-targeting	5	594.754	33.9027
50.85	29.5405	1	Non-targeting	5	594.754	33.2385
50.9	29.3418	1	Non-targeting	5	594.754	33.0149
50.95	29.2851	1	Non-targeting	5	594.754	32.9511
51	29.1249	1	Non-targeting	5	594.754	32.7709
51.05	28.7784	1	Non-targeting	5	594.754	32.381
51.1	28.1348	1	Non-targeting	5	594.754	31.6568
51.15	27.2766	1	Non-targeting	5	594.754	30.6911
51.2	26.4114	1	Non-targeting	5	594.754	29.7176
51.25	25.773	1	Non-targeting	5	594.754	28.9994
51.3	25.2578	1	Non-targeting	5	594.754	28.4197
51.35	24.604	1	Non-targeting	5	594.754	27.684
51.4	23.9207	1	Non-targeting	5	594.754	26.9151
51.45	23.2386	1	Non-targeting	5	594.754	26.1476
51.5	22.6592	1	Non-targeting	5	594.754	25.4957
51.55	22.288	1	Non-targeting	5	594.754	25.0781
51.6	22.0607	1	Non-targeting	5	594.754	24.8223
51.65	21.8266	1	Non-targeting	5	594.754	24.5589
51.7	21.4707	1	Non-targeting	5	594.754	24.1584
51.75	20.9825	1	Non-targeting	5	594.754	23.6092
51.8	20.4583	1	Non-targeting	5	594.754	23.0194
51.85	20.024	1	Non-targeting	5	594.754	22.5307
51.9	19.595	1	Non-targeting	5	594.754	22.0479
51.95	19.1863	1	Non-targeting	5	594.754	21.5881
52	18.9058	1	Non-targeting	5	594.754	21.2725
52.05	18.7304	1	Non-targeting	5	594.754	21.0751
52.1	18.5372	1	Non-targeting	5	594.754	20.8578
52.15	18.2625	1	Non-targeting	5	594.754	20.5487
52.2	18.0825	1	Non-targeting	5	594.754	20.3461
52.25	17.9703	1	Non-targeting	5	594.754	20.2199
52.3	17.7179	1	Non-targeting	5	594.754	19.9358
52.35	17.4775	1	Non-targeting	5	594.754	19.6654
52.4	17.3966	1	Non-targeting	5	594.754	19.5743
52.45	17.4359	1	Non-targeting	5	594.754	19.6185
52.5	17.3353	1	Non-targeting	5	594.754	19.5054
52.55	17.1227	1	Non-targeting	5	594.754	19.2662
52.6	16.9292	1	Non-targeting	5	594.754	19.0485
52.65	16.6766	1	Non-targeting	5	594.754	18.7642
52.7	16.5491	1	Non-targeting	5	594.754	18.6208
52.75	16.6994	1	Non-targeting	5	594.754	18.7899
52.8	16.9582	1	Non-targeting	5	594.754	19.0811
52.85	17.1068	1	Non-targeting	5	594.754	19.2483
52.9	16.9551	1	Non-targeting	5	594.754	19.0776
52.95	16.825	1	Non-targeting	5	594.754	18.9312
53	16.7688	1	Non-targeting	5	594.754	18.868
53.05	16.7363	1	Non-targeting	5	594.754	18.8314
53.1	16.7429	1	Non-targeting	5	594.754	18.8388
53.15	16.5798	1	Non-targeting	5	594.754	18.6553
53.2	16.29	1	Non-targeting	5	594.754	18.3292
53.25	16.069	1	Non-targeting	5	594.754	18.0805
53.3	15.9874	1	Non-targeting	5	594.754	17.9888
53.35	15.9912	1	Non-targeting	5	594.754	17.993
53.4	15.8765	1	Non-targeting	5	594.754	17.864
53.45	15.7183	1	Non-targeting	5	594.754	17.686
53.5	15.3936	1	Non-targeting	5	594.754	17.3206
53.55	15.1148	1	Non-targeting	5	594.754	17.007
53.6	14.9621	1	Non-targeting	5	594.754	16.8351
53.65	15.069	1	Non-targeting	5	594.754	16.9553
53.7	14.9883	1	Non-targeting	5	594.754	16.8646
53.75	14.7613	1	Non-targeting	5	594.754	16.6091
53.8	14.3862	1	Non-targeting	5	594.754	16.1871
53.85	13.9794	1	Non-targeting	5	594.754	15.7294
53.9	13.5484	1	Non-targeting	5	594.754	15.2444
53.95	13.4578	1	Non-targeting	5	594.754	15.1425
54	13.3992	1	Non-targeting	5	594.754	15.0765
54.05	13.388	1	Non-targeting	5	594.754	15.064
54.1	13.2272	1	Non-targeting	5	594.754	14.883
54.15	12.9586	1	Non-targeting	5	594.754	14.5807
54.2	12.7536	1	Non-targeting	5	594.754	14.3501
54.25	12.8362	1	Non-targeting	5	594.754	14.4431
54.3	12.9803	1	Non-targeting	5	594.754	14.6052
54.35	13.042	1	Non-targeting	5	594.754	14.6747
54.4	12.9446	1	Non-targeting	5	594.754	14.565
54.45	12.649	1	Non-targeting	5	594.754	14.2325
54.5	12.3104	1	Non-targeting	5	594.754	13.8514
54.55	12.0385	1	Non-targeting	5	594.754	13.5455
54.6	11.9004	1	Non-targeting	5	594.754	13.3901
54.65	11.7636	1	Non-targeting	5	594.754	13.2362
54.7	11.4983	1	Non-targeting	5	594.754	12.9377
54.75	11.3273	1	Non-targeting	5	594.754	12.7453
54.8	11.1552	1	Non-targeting	5	594.754	12.5516
54.85	11.0732	1	Non-targeting	5	594.754	12.4594
54.9	11.0986	1	Non-targeting	5	594.754	12.488
54.95	11.0269	1	Non-targeting	5	594.754	12.4073
55	10.8786	1	Non-targeting	5	594.754	12.2404
55.05	10.6635	1	Non-targeting	5	594.754	11.9983
55.1	10.4977	1	Non-targeting	5	594.754	11.8118
55.15	10.3093	1	Non-targeting	5	594.754	11.5998
55.2	10.0524	1	Non-targeting	5	594.754	11.3108
55.25	9.90301	1	Non-targeting	5	594.754	11.1427
55.3	9.85852	1	Non-targeting	5	594.754	11.0926
55.35	9.842	1	Non-targeting	5	594.754	11.074
55.4	9.78484	1	Non-targeting	5	594.754	11.0097
55.45	9.80321	1	Non-targeting	5	594.754	11.0304
55.5	9.77225	1	Non-targeting	5	594.754	10.9956
55.55	9.75057	1	Non-targeting	5	594.754	10.9712
55.6	9.7596	1	Non-targeting	5	594.754	10.9813
55.65	9.84013	1	Non-targeting	5	594.754	11.072
55.7	9.77727	1	Non-targeting	5	594.754	11.0012
55.75	9.573	1	Non-targeting	5	594.754	10.7714
55.8	9.39199	1	Non-targeting	5	594.754	10.5677
55.85	9.36318	1	Non-targeting	5	594.754	10.5353
55.9	9.31281	1	Non-targeting	5	594.754	10.4786
55.95	9.34322	1	Non-targeting	5	594.754	10.5128
56	9.24142	1	Non-targeting	5	594.754	10.3983
56.05	9.17268	1	Non-targeting	5	594.754	10.3209
56.1	9.03586	1	Non-targeting	5	594.754	10.167
56.15	8.99829	1	Non-targeting	5	594.754	10.1247
56.2	8.92368	1	Non-targeting	5	594.754	10.0408
56.25	8.82509	1	Non-targeting	5	594.754	9.92984
56.3	8.59148	1	Non-targeting	5	594.754	9.66699
56.35	8.36105	1	Non-targeting	5	594.754	9.40771
56.4	8.20199	1	Non-targeting	5	594.754	9.22874
56.45	8.16602	1	Non-targeting	5	594.754	9.18827
56.5	8.14756	1	Non-targeting	5	594.754	9.1675
56.55	8.23141	1	Non-targeting	5	594.754	9.26184
56.6	8.26324	1	Non-targeting	5	594.754	9.29766
56.65	8.21881	1	Non-targeting	5	594.754	9.24767
56.7	8.18402	1	Non-targeting	5	594.754	9.20852
56.75	8.13296	1	Non-targeting	5	594.754	9.15107
56.8	8.10659	1	Non-targeting	5	594.754	9.12139
56.85	8.103	1	Non-targeting	5	594.754	9.11736
56.9	8.04331	1	Non-targeting	5	594.754	9.05019
56.95	8.00505	1	Non-targeting	5	594.754	9.00715
57	8.01342	1	Non-targeting	5	594.754	9.01656
57.05	8.06796	1	Non-targeting	5	594.754	9.07793
57.1	8.07184	1	Non-targeting	5	594.754	9.0823
57.15	7.97831	1	Non-targeting	5	594.754	8.97706
57.2	7.81807	1	Non-targeting	5	594.754	8.79676
57.25	7.58234	1	Non-targeting	5	594.754	8.53152
57.3	7.35618	1	Non-targeting	5	594.754	8.27705
57.35	7.29518	1	Non-targeting	5	594.754	8.20841
57.4	7.32345	1	Non-targeting	5	594.754	8.24022
57.45	7.41678	1	Non-targeting	5	594.754	8.34523
57.5	7.41774	1	Non-targeting	5	594.754	8.34632
57.55	7.40998	1	Non-targeting	5	594.754	8.33759
57.6	7.38317	1	Non-targeting	5	594.754	8.30742
57.65	7.42528	1	Non-targeting	5	594.754	8.3548
57.7	7.39235	1	Non-targeting	5	594.754	8.31774
57.75	7.36022	1	Non-targeting	5	594.754	8.28159
57.8	7.2785	1	Non-targeting	5	594.754	8.18964
57.85	7.29354	1	Non-targeting	5	594.754	8.20656
57.9	7.1682	1	Non-targeting	5	594.754	8.06554
57.95	7.17341	1	Non-targeting	5	594.754	8.07139
58	7.1605	1	Non-targeting	5	594.754	8.05688
58.05	7.08829	1	Non-targeting	5	594.754	7.97563
58.1	7.00825	1	Non-targeting	5	594.754	7.88556
58.15	6.96217	1	Non-targeting	5	594.754	7.83372
58.2	6.9589	1	Non-targeting	5	594.754	7.83004
58.25	6.94975	1	Non-targeting	5	594.754	7.81974
58.3	6.8459	1	Non-targeting	5	594.754	7.70289
58.35	6.78137	1	Non-targeting	5	594.754	7.63028
58.4	6.66415	1	Non-targeting	5	594.754	7.49839
58.45	6.53284	1	Non-targeting	5	594.754	7.35064
58.5	6.55214	1	Non-targeting	5	594.754	7.37236
58.55	6.53798	1	Non-targeting	5	594.754	7.35642
58.6	6.56285	1	Non-targeting	5	594.754	7.38441
58.65	6.65891	1	Non-targeting	5	594.754	7.4925
58.7	6.65568	1	Non-targeting	5	594.754	7.48886
58.75	6.57232	1	Non-targeting	5	594.754	7.39507
58.8	6.37965	1	Non-targeting	5	594.754	7.17828
58.85	6.13497	1	Non-targeting	5	594.754	6.90297
58.9	5.99802	1	Non-targeting	5	594.754	6.74887
58.95	6.02179	1	Non-targeting	5	594.754	6.77561
59	6.17638	1	Non-targeting	5	594.754	6.94955
59.05	6.2739	1	Non-targeting	5	594.754	7.05929
59.1	6.21966	1	Non-targeting	5	594.754	6.99826
59.15	6.06817	1	Non-targeting	5	594.754	6.8278
59.2	5.93106	1	Non-targeting	5	594.754	6.67353
59.25	5.90344	1	Non-targeting	5	594.754	6.64245
59.3	5.99603	1	Non-targeting	5	594.754	6.74663
59.35	6.11728	1	Non-targeting	5	594.754	6.88306
59.4	6.15212	1	Non-targeting	5	594.754	6.92226
59.45	6.11665	1	Non-targeting	5	594.754	6.88236
59.5	5.99408	1	Non-targeting	5	594.754	6.74443
59.55	5.96189	1	Non-targeting	5	594.754	6.70822
59.6	6.00263	1	Non-targeting	5	594.754	6.75405
59.65	5.91753	1	Non-targeting	5	594.754	6.6583
59.7	5.81051	1	Non-targeting	5	594.754	6.53789
59.75	5.74457	1	Non-targeting	5	594.754	6.46369
59.8	5.79745	1	Non-targeting	5	594.754	6.52319
59.85	5.80945	1	Non-targeting	5	594.754	6.5367
59.9	5.86138	1	Non-targeting	5	594.754	6.59512
59.95	5.92621	1	Non-targeting	5	594.754	6.66807
60	5.83852	1	Non-targeting	5	594.754	6.56941
60.05	5.65099	1	Non-targeting	5	594.754	6.3584
60.1	5.51714	1	Non-targeting	5	594.754	6.20779
60.15	5.39353	1	Non-targeting	5	594.754	6.06871
60.2	5.33299	1	Non-targeting	5	594.754	6.00059
60.25	5.21154	1	Non-targeting	5	594.754	5.86394
60.3	5.1976	1	Non-targeting	5	594.754	5.84826
60.35	5.16368	1	Non-targeting	5	594.754	5.81008
60.4	5.19097	1	Non-targeting	5	594.754	5.84079
60.45	5.19305	1	Non-targeting	5	594.754	5.84313
60.5	5.14801	1	Non-targeting	5	594.754	5.79245
60.55	5.21087	1	Non-targeting	5	594.754	5.86318
60.6	5.22571	1	Non-targeting	5	594.754	5.87988
60.65	5.14972	1	Non-targeting	5	594.754	5.79438
60.7	5.04835	1	Non-targeting	5	594.754	5.68032
60.75	4.92156	1	Non-targeting	5	594.754	5.53765
60.8	4.85394	1	Non-targeting	5	594.754	5.46157
60.85	4.84298	1	Non-targeting	5	594.754	5.44924
60.9	4.86916	1	Non-targeting	5	594.754	5.4787
60.95	4.95297	1	Non-targeting	5	594.754	5.573
61	5.02564	1	Non-targeting	5	594.754	5.65476
61.05	5.09848	1	Non-targeting	5	594.754	5.73673
61.1	5.13922	1	Non-targeting	5	594.754	5.78256
61.15	5.14027	1	Non-targeting	5	594.754	5.78375
61.2	5.03225	1	Non-targeting	5	594.754	5.6622
61.25	4.81647	1	Non-targeting	5	594.754	5.41941
61.3	4.69392	1	Non-targeting	5	594.754	5.28152
61.35	4.70275	1	Non-targeting	5	594.754	5.29146
61.4	4.733	1	Non-targeting	5	594.754	5.32549
61.45	4.66219	1	Non-targeting	5	594.754	5.24582
61.5	4.55566	1	Non-targeting	5	594.754	5.12595
61.55	4.45946	1	Non-targeting	5	594.754	5.0177
61.6	4.41453	1	Non-targeting	5	594.754	4.96715
61.65	4.47676	1	Non-targeting	5	594.754	5.03717
61.7	4.61464	1	Non-targeting	5	594.754	5.19231
61.75	4.66539	1	Non-targeting	5	594.754	5.24941
61.8	4.589	1	Non-targeting	5	594.754	5.16346
61.85	4.42491	1	Non-targeting	5	594.754	4.97884
61.9	4.20846	1	Non-targeting	5	594.754	4.73528
61.95	4.13317	1	Non-targeting	5	594.754	4.65058
62	4.1851	1	Non-targeting	5	594.754	4.70901
62.05	4.27502	1	Non-targeting	5	594.754	4.81018
62.1	4.3556	1	Non-targeting	5	594.754	4.90084
62.15	4.38478	1	Non-targeting	5	594.754	4.93368
62.2	4.44632	1	Non-targeting	5	594.754	5.00292
62.25	4.32523	1	Non-targeting	5	594.754	4.86668
62.3	4.12731	1	Non-targeting	5	594.754	4.64398
62.35	4.12481	1	Non-targeting	5	594.754	4.64117
62.4	4.13756	1	Non-targeting	5	594.754	4.65551
62.45	4.18457	1	Non-targeting	5	594.754	4.70841
62.5	4.16491	1	Non-targeting	5	594.754	4.68628
62.55	4.15466	1	Non-targeting	5	594.754	4.67476
62.6	4.10823	1	Non-targeting	5	594.754	4.62251
62.65	4.00582	1	Non-targeting	5	594.754	4.50729
62.7	3.97352	1	Non-targeting	5	594.754	4.47093
62.75	3.95671	1	Non-targeting	5	594.754	4.45202
62.8	3.91244	1	Non-targeting	5	594.754	4.40221
62.85	3.80222	1	Non-targeting	5	594.754	4.27819
62.9	3.65856	1	Non-targeting	5	594.754	4.11655
62.95	3.58874	1	Non-targeting	5	594.754	4.03799
63	3.60396	1	Non-targeting	5	594.754	4.05511
63.05	3.75581	1	Non-targeting	5	594.754	4.22597
63.1	3.90158	1	Non-targeting	5	594.754	4.39
63.15	3.95738	1	Non-targeting	5	594.754	4.45278
63.2	3.95068	1	Non-targeting	5	594.754	4.44524
63.25	3.82353	1	Non-targeting	5	594.754	4.30217
63.3	3.68391	1	Non-targeting	5	594.754	4.14507
63.35	3.64506	1	Non-targeting	5	594.754	4.10136
63.4	3.64016	1	Non-targeting	5	594.754	4.09584
63.45	3.6318	1	Non-targeting	5	594.754	4.08645
63.5	3.66013	1	Non-targeting	5	594.754	4.11831
[truncated: 32,957 more rows]

## Sheet: sup fig 3b
column descriptions
column name	description
rep	the replicate
treatment	whether cells were subjected to an empty iTOP transfection ("empty"), a transfection with LbuCas13a and a non-targeting gRNA (Non-targeting), or with LbuCas13a and a dEGFP targeting gRNA ( Targeting GFP).
concentration	the concentration of LbuCas13a and the gRNA in the iTOP transfection mixture in uM.
auc_deg_trapezoid	the area under the curve of the RNA fragments created by LbuCas13a collateral cleavage between the dashed lines in A. Used the AUC function from the DescTools R package with method trapezoid.
rep	treatment	concentration	auc_deg_trapezoid
1	Non-targeting	1	79.6353
2	Non-targeting	1	80.9262
3	Non-targeting	1	77.5187
1	Non-targeting	2	68.7892
2	Non-targeting	2	79.7064
3	Non-targeting	2	69.1423
1	Non-targeting	5	83.633
2	Non-targeting	5	97.9151
3	Non-targeting	5	65.7789
1	Non-targeting	10	74.7156
2	Non-targeting	10	90.3468
3	Non-targeting	10	88.9449
1	Non-targeting	15	87.427
2	Non-targeting	15	96.7438
3	Non-targeting	15	98.6287
1	Targeting GFP	1	197.228
2	Targeting GFP	1	191.379
3	Targeting GFP	1	163.268
1	Targeting GFP	2	180.686
2	Targeting GFP	2	220.849
3	Targeting GFP	2	217.792
1	Targeting GFP	5	238.572
2	Targeting GFP	5	262.69
3	Targeting GFP	5	248.512
1	Targeting GFP	10	251.931
2	Targeting GFP	10	282.957
3	Targeting GFP	10	276.401
1	Targeting GFP	15	251.049
2	Targeting GFP	15	285.245
3	Targeting GFP	15	294.474
1	empty	0	83.9967
2	empty	0	92.3658
3	empty	0	75.1862

## Sheet: sup fig 4a
column descriptions
column name	description
treatment	shows whether cells were treated with an empty iTOP transfection "Empty_iTOP" or transfected with RNaseA
primer_target	what the qpcr primers where targeting
replicate	the replicate
dcq	dcq shows the difference between the Cq values of the 5' primer pair and the 3' primer pair of the primer_target
treatment	primer_target	replicate	dcq
Empty_iTOP	egfp	1	0.248981
Empty_iTOP	egfp	2	0.390096
Empty_iTOP	egfp	3	-0.0257991
Empty_iTOP	gapdh	1	0.591226
Empty_iTOP	gapdh	2	0.416207
Empty_iTOP	gapdh	3	0.323136
RNaseA	egfp	1	2.78928
RNaseA	egfp	2	1.66147
RNaseA	egfp	3	1.74992
RNaseA	gapdh	1	1.45618
RNaseA	gapdh	2	1.37185
RNaseA	gapdh	3	2.15637

## Sheet: sup fig 4b
column descriptions
column name	description
cas13_target	indicates whether Cas13 was transfected with a GFP targeting or a non-targeting guide RNA.
protein	indicates which Cas13 ortholog was used.
gene	what the target of the qPCR primers was.
rep	indicates the replicate.
ddcq	the 5'-3' ddCq values.
cas13_target	protein	gene	rep	ddcq
GFP	LbuCas13a	GFP	1	1.07841
GFP	LbuCas13a	GFP	2	0.857525
GFP	LbuCas13a	GFP	3	0.735968
GFP	LbuCas13a	GAPDH	1	1.33364
GFP	LbuCas13a	GAPDH	2	1.42542
GFP	LbuCas13a	GAPDH	3	1.20506
GFP	LwaCas13a	GFP	1	1.83599
GFP	LwaCas13a	GFP	2	1.14401
GFP	LwaCas13a	GFP	3	1.29867
GFP	LwaCas13a	GAPDH	1	0.265865
GFP	LwaCas13a	GAPDH	2	0.663602
GFP	LwaCas13a	GAPDH	3	0.291415
GFP	BzCas13b	GFP	1	2.11404
GFP	BzCas13b	GFP	2	1.86723
GFP	BzCas13b	GFP	3	1.6425
GFP	BzCas13b	GAPDH	1	0.353284
GFP	BzCas13b	GAPDH	2	0.12422
GFP	BzCas13b	GAPDH	3	0.373514
GFP	PspCas13b	GFP	1	1.42973
GFP	PspCas13b	GFP	2	1.02621
GFP	PspCas13b	GFP	3	0.734323
GFP	PspCas13b	GAPDH	1	0.198924
GFP	PspCas13b	GAPDH	2	0.291062
GFP	PspCas13b	GAPDH	3	0.0513992
GFP	RspCas13d	GFP	1	0.0340126
GFP	RspCas13d	GFP	2	0.227354
GFP	RspCas13d	GFP	3	0.3876
GFP	RspCas13d	GAPDH	1	-0.0492125
GFP	RspCas13d	GAPDH	2	-0.0280033
GFP	RspCas13d	GAPDH	3	-0.038998
NT_pub	LbuCas13a	GFP	1	0.188529
NT_pub	LbuCas13a	GFP	2	0.0310614
NT_pub	LbuCas13a	GFP	3	-0.00230647
NT_pub	LbuCas13a	GAPDH	1	0.182622
NT_pub	LbuCas13a	GAPDH	2	-0.0736832
NT_pub	LbuCas13a	GAPDH	3	0.300981
NT_pub	BzCas13b	GFP	1	0.00433459
NT_pub	BzCas13b	GFP	2	0.126423
NT_pub	BzCas13b	GFP	3	0.131471
NT_pub	BzCas13b	GAPDH	1	-0.0443242
NT_pub	BzCas13b	GAPDH	2	0.146244
NT_pub	BzCas13b	GAPDH	3	0.122648
NT_pub	PspCas13b	GFP	1	-0.171207
NT_pub	PspCas13b	GFP	2	-0.220701
NT_pub	PspCas13b	GFP	3	-0.0874628
NT_pub	PspCas13b	GAPDH	1	-0.192825
NT_pub	PspCas13b	GAPDH	2	0.0881934
NT_pub	PspCas13b	GAPDH	3	0.102682
NT_pub	RspCas13d	GFP	1	-0.231555
NT_pub	RspCas13d	GFP	2	-0.250234
NT_pub	RspCas13d	GFP	3	0.0664274
NT_pub	RspCas13d	GAPDH	1	-0.208392
NT_pub	RspCas13d	GAPDH	2	-0.252537
NT_pub	RspCas13d	GAPDH	3	0.0963447
NT_pub	LwaCas13a	GFP	1	0.0313562
NT_pub	LwaCas13a	GFP	2	-0.0717627
NT_pub	LwaCas13a	GFP	3	0.0366739
NT_pub	LwaCas13a	GAPDH	1	-0.0374525
NT_pub	LwaCas13a	GAPDH	2	0.144808
NT_pub	LwaCas13a	GAPDH	3	0.157464

## Sheet: sup fig 5a
column descriptions
column name	description
Time	the timepoints of the fluorescence measurements by the bioanalyzer, in seconds
Value	the raw fluorescence values from the bioanalyzer
rep	the replicate
timepoint	the time in minutes after iTOP transfection when cells were collected in TRIZOL.
target	what transcript the Cas13 guide RNA was targeting
total_auc	the total area under the curve of the bioanalyzer trace per sample.
auc_rel_value	the fluoresence was corrected for differences in concentration by dividing by the total_auc and multiplying by the mean total_auc
Time	Value	rep	timepoint	target	total_auc	auc_rel_value
20.05	-0.0609552	1	400	18S	14.8942	-0.216488
20.1	-0.0861361	1	400	18S	14.8942	-0.305921
20.15	-0.0863061	1	400	18S	14.8942	-0.306524
20.2	-0.0805064	1	400	18S	14.8942	-0.285926
20.25	-0.0768304	1	400	18S	14.8942	-0.27287
20.3	-0.0582174	1	400	18S	14.8942	-0.206765
20.35	-0.0501023	1	400	18S	14.8942	-0.177943
20.4	-0.0379623	1	400	18S	14.8942	-0.134827
20.45	-0.0395397	1	400	18S	14.8942	-0.140429
20.5	-0.0440432	1	400	18S	14.8942	-0.156424
20.55	-0.0634796	1	400	18S	14.8942	-0.225454
20.6	-0.0912415	1	400	18S	14.8942	-0.324053
20.65	-0.106109	1	400	18S	14.8942	-0.376857
20.7	-0.0975143	1	400	18S	14.8942	-0.346331
20.75	-0.0824504	1	400	18S	14.8942	-0.292831
20.8	-0.0735564	1	400	18S	14.8942	-0.261243
20.85	-0.0527701	1	400	18S	14.8942	-0.187418
20.9	-0.0361986	1	400	18S	14.8942	-0.128563
20.95	-0.0175669	1	400	18S	14.8942	-0.0623904
21	0.0142055	1	400	18S	14.8942	0.0504523
21.05	0.0324884	1	400	18S	14.8942	0.115386
21.1	0.0353518	1	400	18S	14.8942	0.125555
21.15	0.0232582	1	400	18S	14.8942	0.0826036
21.2	0.0114913	1	400	18S	14.8942	0.0408126
21.25	-0.00415233	1	400	18S	14.8942	-0.0147474
21.3	-0.0261222	1	400	18S	14.8942	-0.0927755
21.35	-0.0446355	1	400	18S	14.8942	-0.158527
21.4	-0.0626422	1	400	18S	14.8942	-0.22248
21.45	-0.0829654	1	400	18S	14.8942	-0.29466
21.5	-0.0614955	1	400	18S	14.8942	-0.218407
21.55	-0.0567907	1	400	18S	14.8942	-0.201698
21.6	-0.0345725	1	400	18S	14.8942	-0.122787
21.65	-0.0140907	1	400	18S	14.8942	-0.0500444
21.7	-0.00603337	1	400	18S	14.8942	-0.0214281
21.75	0.00382571	1	400	18S	14.8942	0.0135874
21.8	0.00755201	1	400	18S	14.8942	0.0268217
21.85	0.0140305	1	400	18S	14.8942	0.0498308
21.9	0.0208511	1	400	18S	14.8942	0.0740548
21.95	0.0271405	1	400	18S	14.8942	0.0963922
22	0.0582902	1	400	18S	14.8942	0.207023
22.05	0.093934	1	400	18S	14.8942	0.333615
22.1	0.124067	1	400	18S	14.8942	0.440637
22.15	0.155034	1	400	18S	14.8942	0.550619
22.2	0.258505	1	400	18S	14.8942	0.918103
22.25	0.528931	1	400	18S	14.8942	1.87855
22.3	1.06561	1	400	18S	14.8942	3.78462
22.35	1.88992	1	400	18S	14.8942	6.71224
22.4	2.82016	1	400	18S	14.8942	10.016
22.45	3.58928	1	400	18S	14.8942	12.7477
22.5	3.92643	1	400	18S	14.8942	13.9451
22.55	3.65555	1	400	18S	14.8942	12.983
22.6	2.93696	1	400	18S	14.8942	10.4309
22.65	2.02474	1	400	18S	14.8942	7.19105
22.7	1.21856	1	400	18S	14.8942	4.32781
22.75	0.612987	1	400	18S	14.8942	2.17708
22.8	0.256485	1	400	18S	14.8942	0.91093
22.85	0.0993507	1	400	18S	14.8942	0.352853
22.9	0.0268241	1	400	18S	14.8942	0.0952682
22.95	-0.00120992	1	400	18S	14.8942	-0.00429713
23	-0.00206063	1	400	18S	14.8942	-0.00731851
23.05	-0.00579989	1	400	18S	14.8942	-0.0205989
23.1	-0.0105415	1	400	18S	14.8942	-0.0374392
23.15	0.0163279	1	400	18S	14.8942	0.0579902
23.2	0.0699379	1	400	18S	14.8942	0.248391
23.25	0.127029	1	400	18S	14.8942	0.451157
23.3	0.175468	1	400	18S	14.8942	0.62319
23.35	0.208017	1	400	18S	14.8942	0.738792
23.4	0.209933	1	400	18S	14.8942	0.745599
23.45	0.209419	1	400	18S	14.8942	0.74377
23.5	0.21906	1	400	18S	14.8942	0.778013
23.55	0.236764	1	400	18S	14.8942	0.840889
23.6	0.22993	1	400	18S	14.8942	0.816618
23.65	0.226347	1	400	18S	14.8942	0.803892
23.7	0.214952	1	400	18S	14.8942	0.763422
23.75	0.194125	1	400	18S	14.8942	0.689453
23.8	0.185448	1	400	18S	14.8942	0.658637
23.85	0.174382	1	400	18S	14.8942	0.619335
23.9	0.161842	1	400	18S	14.8942	0.574799
23.95	0.134433	1	400	18S	14.8942	0.477452
24	0.108024	1	400	18S	14.8942	0.383658
24.05	0.112208	1	400	18S	14.8942	0.398516
24.1	0.153924	1	400	18S	14.8942	0.546677
24.15	0.242031	1	400	18S	14.8942	0.859596
24.2	0.346965	1	400	18S	14.8942	1.23228
24.25	0.446942	1	400	18S	14.8942	1.58736
24.3	0.509353	1	400	18S	14.8942	1.80902
24.35	0.527256	1	400	18S	14.8942	1.8726
24.4	0.5138	1	400	18S	14.8942	1.82481
24.45	0.513807	1	400	18S	14.8942	1.82483
24.5	0.538436	1	400	18S	14.8942	1.91231
24.55	0.576542	1	400	18S	14.8942	2.04764
24.6	0.619138	1	400	18S	14.8942	2.19893
24.65	0.647593	1	400	18S	14.8942	2.29999
24.7	0.647168	1	400	18S	14.8942	2.29848
24.75	0.641379	1	400	18S	14.8942	2.27792
24.8	0.648737	1	400	18S	14.8942	2.30405
24.85	0.656747	1	400	18S	14.8942	2.3325
24.9	0.656563	1	400	18S	14.8942	2.33185
24.95	0.647741	1	400	18S	14.8942	2.30051
25	0.629509	1	400	18S	14.8942	2.23576
25.05	0.588813	1	400	18S	14.8942	2.09123
25.1	0.560106	1	400	18S	14.8942	1.98927
25.15	0.561999	1	400	18S	14.8942	1.99599
25.2	0.571287	1	400	18S	14.8942	2.02898
25.25	0.579705	1	400	18S	14.8942	2.05888
25.3	0.588969	1	400	18S	14.8942	2.09178
25.35	0.591298	1	400	18S	14.8942	2.10005
25.4	0.589723	1	400	18S	14.8942	2.09446
25.45	0.570879	1	400	18S	14.8942	2.02753
25.5	0.587228	1	400	18S	14.8942	2.0856
25.55	0.596322	1	400	18S	14.8942	2.1179
25.6	0.610335	1	400	18S	14.8942	2.16766
25.65	0.621456	1	400	18S	14.8942	2.20716
25.7	0.6444	1	400	18S	14.8942	2.28865
25.75	0.643949	1	400	18S	14.8942	2.28705
25.8	0.644606	1	400	18S	14.8942	2.28938
25.85	0.628049	1	400	18S	14.8942	2.23058
25.9	0.600242	1	400	18S	14.8942	2.13182
25.95	0.568404	1	400	18S	14.8942	2.01874
26	0.563625	1	400	18S	14.8942	2.00177
26.05	0.582499	1	400	18S	14.8942	2.0688
26.1	0.602404	1	400	18S	14.8942	2.1395
26.15	0.622911	1	400	18S	14.8942	2.21233
26.2	0.62997	1	400	18S	14.8942	2.2374
26.25	0.657965	1	400	18S	14.8942	2.33682
26.3	0.710275	1	400	18S	14.8942	2.52261
26.35	0.803994	1	400	18S	14.8942	2.85546
26.4	0.908416	1	400	18S	14.8942	3.22633
26.45	0.993852	1	400	18S	14.8942	3.52976
26.5	1.05382	1	400	18S	14.8942	3.74273
26.55	1.08243	1	400	18S	14.8942	3.84436
26.6	1.07348	1	400	18S	14.8942	3.81256
26.65	1.00798	1	400	18S	14.8942	3.57994
26.7	0.891488	1	400	18S	14.8942	3.16621
26.75	0.774042	1	400	18S	14.8942	2.74908
26.8	0.668592	1	400	18S	14.8942	2.37457
26.85	0.603404	1	400	18S	14.8942	2.14305
26.9	0.568379	1	400	18S	14.8942	2.01865
26.95	0.542082	1	400	18S	14.8942	1.92526
27	0.510417	1	400	18S	14.8942	1.81279
27.05	0.486111	1	400	18S	14.8942	1.72647
27.1	0.497106	1	400	18S	14.8942	1.76552
27.15	0.537058	1	400	18S	14.8942	1.90741
27.2	0.566681	1	400	18S	14.8942	2.01262
27.25	0.569758	1	400	18S	14.8942	2.02355
27.3	0.550941	1	400	18S	14.8942	1.95672
27.35	0.487338	1	400	18S	14.8942	1.73083
27.4	0.407998	1	400	18S	14.8942	1.44904
27.45	0.338462	1	400	18S	14.8942	1.20208
27.5	0.300401	1	400	18S	14.8942	1.0669
27.55	0.26783	1	400	18S	14.8942	0.951225
27.6	0.280203	1	400	18S	14.8942	0.995168
27.65	0.311192	1	400	18S	14.8942	1.10523
27.7	0.334352	1	400	18S	14.8942	1.18748
27.75	0.338848	1	400	18S	14.8942	1.20345
27.8	0.333744	1	400	18S	14.8942	1.18532
27.85	0.333413	1	400	18S	14.8942	1.18415
27.9	0.323443	1	400	18S	14.8942	1.14874
27.95	0.319891	1	400	18S	14.8942	1.13612
28	0.330425	1	400	18S	14.8942	1.17354
28.05	0.33947	1	400	18S	14.8942	1.20566
28.1	0.354745	1	400	18S	14.8942	1.25991
28.15	0.364421	1	400	18S	14.8942	1.29428
28.2	0.389426	1	400	18S	14.8942	1.38308
28.25	0.375837	1	400	18S	14.8942	1.33482
28.3	0.336542	1	400	18S	14.8942	1.19526
28.35	0.304069	1	400	18S	14.8942	1.07993
28.4	0.294533	1	400	18S	14.8942	1.04606
28.45	0.292159	1	400	18S	14.8942	1.03763
28.5	0.310679	1	400	18S	14.8942	1.1034
28.55	0.320912	1	400	18S	14.8942	1.13975
28.6	0.329707	1	400	18S	14.8942	1.17099
28.65	0.324247	1	400	18S	14.8942	1.1516
28.7	0.317921	1	400	18S	14.8942	1.12913
28.75	0.324866	1	400	18S	14.8942	1.15379
28.8	0.351873	1	400	18S	14.8942	1.24971
28.85	0.394632	1	400	18S	14.8942	1.40157
28.9	0.42473	1	400	18S	14.8942	1.50847
28.95	0.44007	1	400	18S	14.8942	1.56295
29	0.441338	1	400	18S	14.8942	1.56745
29.05	0.415376	1	400	18S	14.8942	1.47525
29.1	0.393453	1	400	18S	14.8942	1.39738
29.15	0.394319	1	400	18S	14.8942	1.40046
29.2	0.398621	1	400	18S	14.8942	1.41574
29.25	0.386375	1	400	18S	14.8942	1.37225
29.3	0.355766	1	400	18S	14.8942	1.26354
29.35	0.369655	1	400	18S	14.8942	1.31287
29.4	0.359699	1	400	18S	14.8942	1.27751
29.45	0.371005	1	400	18S	14.8942	1.31766
29.5	0.365291	1	400	18S	14.8942	1.29737
29.55	0.329908	1	400	18S	14.8942	1.1717
29.6	0.308215	1	400	18S	14.8942	1.09466
29.65	0.303844	1	400	18S	14.8942	1.07913
29.7	0.325461	1	400	18S	14.8942	1.1559
29.75	0.354195	1	400	18S	14.8942	1.25796
29.8	0.353772	1	400	18S	14.8942	1.25645
29.85	0.325804	1	400	18S	14.8942	1.15712
29.9	0.289607	1	400	18S	14.8942	1.02857
29.95	0.264612	1	400	18S	14.8942	0.939793
30	0.253445	1	400	18S	14.8942	0.900133
30.05	0.27091	1	400	18S	14.8942	0.962164
30.1	0.286669	1	400	18S	14.8942	1.01813
30.15	0.304686	1	400	18S	14.8942	1.08212
30.2	0.316986	1	400	18S	14.8942	1.12581
30.25	0.358518	1	400	18S	14.8942	1.27331
30.3	0.417603	1	400	18S	14.8942	1.48316
30.35	0.465479	1	400	18S	14.8942	1.65319
30.4	0.471346	1	400	18S	14.8942	1.67403
30.45	0.427622	1	400	18S	14.8942	1.51874
30.5	0.362405	1	400	18S	14.8942	1.28711
30.55	0.316884	1	400	18S	14.8942	1.12544
30.6	0.275903	1	400	18S	14.8942	0.979895
30.65	0.283238	1	400	18S	14.8942	1.00595
30.7	0.318299	1	400	18S	14.8942	1.13047
30.75	0.33978	1	400	18S	14.8942	1.20676
30.8	0.349802	1	400	18S	14.8942	1.24235
30.85	0.362003	1	400	18S	14.8942	1.28569
30.9	0.373142	1	400	18S	14.8942	1.32525
30.95	0.381277	1	400	18S	14.8942	1.35414
31	0.384704	1	400	18S	14.8942	1.36631
31.05	0.376204	1	400	18S	14.8942	1.33613
31.1	0.365169	1	400	18S	14.8942	1.29693
31.15	0.335906	1	400	18S	14.8942	1.193
31.2	0.302125	1	400	18S	14.8942	1.07302
31.25	0.271575	1	400	18S	14.8942	0.964524
31.3	0.258148	1	400	18S	14.8942	0.916836
31.35	0.272327	1	400	18S	14.8942	0.967196
31.4	0.281304	1	400	18S	14.8942	0.999079
31.45	0.288173	1	400	18S	14.8942	1.02348
31.5	0.281935	1	400	18S	14.8942	1.00132
31.55	0.265618	1	400	18S	14.8942	0.943368
31.6	0.258353	1	400	18S	14.8942	0.917565
31.65	0.252783	1	400	18S	14.8942	0.897785
31.7	0.242389	1	400	18S	14.8942	0.860868
31.75	0.231079	1	400	18S	14.8942	0.820698
31.8	0.227012	1	400	18S	14.8942	0.806254
31.85	0.239495	1	400	18S	14.8942	0.850591
31.9	0.254261	1	400	18S	14.8942	0.903033
31.95	0.271419	1	400	18S	14.8942	0.963971
32	0.303394	1	400	18S	14.8942	1.07753
32.05	0.344971	1	400	18S	14.8942	1.2252
32.1	0.398329	1	400	18S	14.8942	1.4147
32.15	0.43869	1	400	18S	14.8942	1.55805
32.2	0.438324	1	400	18S	14.8942	1.55675
32.25	0.405785	1	400	18S	14.8942	1.44118
32.3	0.379045	1	400	18S	14.8942	1.34621
32.35	0.367187	1	400	18S	14.8942	1.3041
32.4	0.38326	1	400	18S	14.8942	1.36118
32.45	0.432146	1	400	18S	14.8942	1.53481
32.5	0.479278	1	400	18S	14.8942	1.7022
32.55	0.507715	1	400	18S	14.8942	1.8032
32.6	0.507321	1	400	18S	14.8942	1.8018
32.65	0.469804	1	400	18S	14.8942	1.66855
32.7	0.399191	1	400	18S	14.8942	1.41776
32.75	0.343724	1	400	18S	14.8942	1.22077
32.8	0.312331	1	400	18S	14.8942	1.10927
32.85	0.30075	1	400	18S	14.8942	1.06814
32.9	0.297255	1	400	18S	14.8942	1.05573
32.95	0.295912	1	400	18S	14.8942	1.05096
33	0.312518	1	400	18S	14.8942	1.10994
33.05	0.331672	1	400	18S	14.8942	1.17796
33.1	0.364512	1	400	18S	14.8942	1.2946
33.15	0.388383	1	400	18S	14.8942	1.37938
33.2	0.3811	1	400	18S	14.8942	1.35351
33.25	0.375649	1	400	18S	14.8942	1.33415
33.3	0.339256	1	400	18S	14.8942	1.2049
33.35	0.331599	1	400	18S	14.8942	1.17771
33.4	0.313819	1	400	18S	14.8942	1.11456
33.45	0.291102	1	400	18S	14.8942	1.03387
33.5	0.286439	1	400	18S	14.8942	1.01732
33.55	0.284039	1	400	18S	14.8942	1.00879
33.6	0.269549	1	400	18S	14.8942	0.957328
33.65	0.234913	1	400	18S	14.8942	0.834314
33.7	0.212089	1	400	18S	14.8942	0.753254
33.75	0.204716	1	400	18S	14.8942	0.727067
33.8	0.212036	1	400	18S	14.8942	0.753066
33.85	0.22888	1	400	18S	14.8942	0.812889
33.9	0.260124	1	400	18S	14.8942	0.923854
33.95	0.307229	1	400	18S	14.8942	1.09115
34	0.349156	1	400	18S	14.8942	1.24006
34.05	0.40432	1	400	18S	14.8942	1.43598
34.1	0.444584	1	400	18S	14.8942	1.57898
34.15	0.493964	1	400	18S	14.8942	1.75436
34.2	0.506379	1	400	18S	14.8942	1.79845
34.25	0.514737	1	400	18S	14.8942	1.82814
34.3	0.530465	1	400	18S	14.8942	1.884
34.35	0.531416	1	400	18S	14.8942	1.88738
34.4	0.489221	1	400	18S	14.8942	1.73752
34.45	0.447861	1	400	18S	14.8942	1.59062
34.5	0.420849	1	400	18S	14.8942	1.49469
34.55	0.382266	1	400	18S	14.8942	1.35766
34.6	0.340117	1	400	18S	14.8942	1.20796
34.65	0.321956	1	400	18S	14.8942	1.14346
34.7	0.326045	1	400	18S	14.8942	1.15798
34.75	0.337468	1	400	18S	14.8942	1.19855
34.8	0.359402	1	400	18S	14.8942	1.27645
34.85	0.371762	1	400	18S	14.8942	1.32035
34.9	0.352667	1	400	18S	14.8942	1.25253
34.95	0.33011	1	400	18S	14.8942	1.17242
35	0.313543	1	400	18S	14.8942	1.11358
35.05	0.301612	1	400	18S	14.8942	1.0712
35.1	0.296128	1	400	18S	14.8942	1.05173
35.15	0.290189	1	400	18S	14.8942	1.03064
35.2	0.318117	1	400	18S	14.8942	1.12982
35.25	0.328271	1	400	18S	14.8942	1.16588
35.3	0.363127	1	400	18S	14.8942	1.28968
35.35	0.402416	1	400	18S	14.8942	1.42922
35.4	0.41326	1	400	18S	14.8942	1.46773
35.45	0.414083	1	400	18S	14.8942	1.47066
35.5	0.399886	1	400	18S	14.8942	1.42023
35.55	0.396799	1	400	18S	14.8942	1.40927
35.6	0.409797	1	400	18S	14.8942	1.45543
35.65	0.421764	1	400	18S	14.8942	1.49794
35.7	0.454537	1	400	18S	14.8942	1.61433
35.75	0.483722	1	400	18S	14.8942	1.71798
35.8	0.509561	1	400	18S	14.8942	1.80975
35.85	0.527226	1	400	18S	14.8942	1.87249
35.9	0.543003	1	400	18S	14.8942	1.92853
35.95	0.585955	1	400	18S	14.8942	2.08107
36	0.610897	1	400	18S	14.8942	2.16966
36.05	0.658175	1	400	18S	14.8942	2.33757
36.1	0.716006	1	400	18S	14.8942	2.54296
36.15	0.747245	1	400	18S	14.8942	2.65391
36.2	0.773682	1	400	18S	14.8942	2.7478
36.25	0.787233	1	400	18S	14.8942	2.79593
36.3	0.795557	1	400	18S	14.8942	2.8255
36.35	0.76735	1	400	18S	14.8942	2.72532
36.4	0.732441	1	400	18S	14.8942	2.60133
36.45	0.707751	1	400	18S	14.8942	2.51365
36.5	0.675286	1	400	18S	14.8942	2.39834
36.55	0.662582	1	400	18S	14.8942	2.35322
36.6	0.670073	1	400	18S	14.8942	2.37983
36.65	0.685981	1	400	18S	14.8942	2.43633
36.7	0.699883	1	400	18S	14.8942	2.4857
36.75	0.70357	1	400	18S	14.8942	2.4988
36.8	0.685581	1	400	18S	14.8942	2.43491
36.85	0.653734	1	400	18S	14.8942	2.3218
36.9	0.64051	1	400	18S	14.8942	2.27483
36.95	0.653766	1	400	18S	14.8942	2.32191
37	0.710948	1	400	18S	14.8942	2.525
37.05	0.78439	1	400	18S	14.8942	2.78584
37.1	0.888374	1	400	18S	14.8942	3.15514
37.15	0.987702	1	400	18S	14.8942	3.50792
37.2	1.08758	1	400	18S	14.8942	3.86264
37.25	1.14042	1	400	18S	14.8942	4.05031
37.3	1.15919	1	400	18S	14.8942	4.11698
37.35	1.15539	1	400	18S	14.8942	4.10346
37.4	1.14964	1	400	18S	14.8942	4.08306
37.45	1.12093	1	400	18S	14.8942	3.98109
37.5	1.10435	1	400	18S	14.8942	3.92222
37.55	1.04381	1	400	18S	14.8942	3.7072
37.6	0.95482	1	400	18S	14.8942	3.39114
37.65	0.863139	1	400	18S	14.8942	3.06552
37.7	0.792325	1	400	18S	14.8942	2.81402
37.75	0.780289	1	400	18S	14.8942	2.77127
37.8	0.83995	1	400	18S	14.8942	2.98316
37.85	0.969377	1	400	18S	14.8942	3.44283
37.9	1.13447	1	400	18S	14.8942	4.02917
37.95	1.30989	1	400	18S	14.8942	4.6522
38	1.47081	1	400	18S	14.8942	5.22372
38.05	1.62746	1	400	18S	14.8942	5.78008
38.1	1.73369	1	400	18S	14.8942	6.15736
38.15	1.81646	1	400	18S	14.8942	6.45132
38.2	1.8609	1	400	18S	14.8942	6.60915
38.25	1.86749	1	400	18S	14.8942	6.63259
38.3	1.83282	1	400	18S	14.8942	6.50942
38.35	1.73925	1	400	18S	14.8942	6.17711
38.4	1.66561	1	400	18S	14.8942	5.91558
38.45	1.60723	1	400	18S	14.8942	5.70822
38.5	1.55052	1	400	18S	14.8942	5.50683
38.55	1.51068	1	400	18S	14.8942	5.36532
38.6	1.47133	1	400	18S	14.8942	5.22557
38.65	1.41713	1	400	18S	14.8942	5.03307
38.7	1.37504	1	400	18S	14.8942	4.8836
38.75	1.41228	1	400	18S	14.8942	5.01586
38.8	1.56399	1	400	18S	14.8942	5.55466
38.85	1.82875	1	400	18S	14.8942	6.49499
38.9	2.11695	1	400	18S	14.8942	7.51854
38.95	2.32357	1	400	18S	14.8942	8.25239
39	2.32572	1	400	18S	14.8942	8.26
39.05	2.11212	1	400	18S	14.8942	7.50141
39.1	1.74901	1	400	18S	14.8942	6.21178
39.15	1.35936	1	400	18S	14.8942	4.8279
39.2	1.06045	1	400	18S	14.8942	3.7663
39.25	0.836726	1	400	18S	14.8942	2.97171
39.3	0.671273	1	400	18S	14.8942	2.38409
39.35	0.543283	1	400	18S	14.8942	1.92952
39.4	0.443553	1	400	18S	14.8942	1.57532
39.45	0.37632	1	400	18S	14.8942	1.33654
39.5	0.339656	1	400	18S	14.8942	1.20632
39.55	0.335993	1	400	18S	14.8942	1.19331
39.6	0.332827	1	400	18S	14.8942	1.18207
39.65	0.333593	1	400	18S	14.8942	1.18479
39.7	0.331799	1	400	18S	14.8942	1.17842
39.75	0.331035	1	400	18S	14.8942	1.1757
39.8	0.323718	1	400	18S	14.8942	1.14971
39.85	0.314222	1	400	18S	14.8942	1.11599
39.9	0.28601	1	400	18S	14.8942	1.01579
39.95	0.281705	1	400	18S	14.8942	1.0005
40	0.304315	1	400	18S	14.8942	1.0808
40.05	0.322902	1	400	18S	14.8942	1.14682
40.1	0.337206	1	400	18S	14.8942	1.19762
40.15	0.338972	1	400	18S	14.8942	1.20389
40.2	0.336568	1	400	18S	14.8942	1.19536
40.25	0.287715	1	400	18S	14.8942	1.02185
40.3	0.253149	1	400	18S	14.8942	0.899083
40.35	0.246687	1	400	18S	14.8942	0.876133
40.4	0.224722	1	400	18S	14.8942	0.798123
40.45	0.216203	1	400	18S	14.8942	0.767864
40.5	0.216541	1	400	18S	14.8942	0.769067
40.55	0.214679	1	400	18S	14.8942	0.762453
40.6	0.226442	1	400	18S	14.8942	0.804232
40.65	0.262403	1	400	18S	14.8942	0.93195
40.7	0.300366	1	400	18S	14.8942	1.06678
40.75	0.308775	1	400	18S	14.8942	1.09664
40.8	0.302578	1	400	18S	14.8942	1.07463
40.85	0.301069	1	400	18S	14.8942	1.06928
40.9	0.287531	1	400	18S	14.8942	1.02119
40.95	0.26494	1	400	18S	14.8942	0.940959
41	0.265926	1	400	18S	14.8942	0.944463
41.05	0.245986	1	400	18S	14.8942	0.873643
41.1	0.258949	1	400	18S	14.8942	0.919681
41.15	0.285986	1	400	18S	14.8942	1.0157
41.2	0.336317	1	400	18S	14.8942	1.19446
41.25	0.367022	1	400	18S	14.8942	1.30351
41.3	0.365539	1	400	18S	14.8942	1.29825
41.35	0.346343	1	400	18S	14.8942	1.23007
41.4	0.33695	1	400	18S	14.8942	1.19671
41.45	0.337243	1	400	18S	14.8942	1.19775
41.5	0.367045	1	400	18S	14.8942	1.3036
41.55	0.397471	1	400	18S	14.8942	1.41166
41.6	0.421762	1	400	18S	14.8942	1.49793
41.65	0.431278	1	400	18S	14.8942	1.53172
41.7	0.423125	1	400	18S	14.8942	1.50277
41.75	0.404878	1	400	18S	14.8942	1.43796
41.8	0.361949	1	400	18S	14.8942	1.2855
41.85	0.316482	1	400	18S	14.8942	1.12402
41.9	0.288547	1	400	18S	14.8942	1.0248
41.95	0.265583	1	400	18S	14.8942	0.943243
42	0.260347	1	400	18S	14.8942	0.924646
42.05	0.276001	1	400	18S	14.8942	0.980244
42.1	0.348484	1	400	18S	14.8942	1.23768
42.15	0.441525	1	400	18S	14.8942	1.56812
42.2	0.473798	1	400	18S	14.8942	1.68274
42.25	0.477072	1	400	18S	14.8942	1.69437
42.3	0.441079	1	400	18S	14.8942	1.56653
42.35	0.387882	1	400	18S	14.8942	1.3776
42.4	0.353038	1	400	18S	14.8942	1.25385
42.45	0.337497	1	400	18S	14.8942	1.19865
42.5	0.33728	1	400	18S	14.8942	1.19788
42.55	0.324477	1	400	18S	14.8942	1.15241
42.6	0.317368	1	400	18S	14.8942	1.12716
42.65	0.320072	1	400	18S	14.8942	1.13677
42.7	0.327188	1	400	18S	14.8942	1.16204
42.75	0.339257	1	400	18S	14.8942	1.2049
42.8	0.345036	1	400	18S	14.8942	1.22543
42.85	0.34111	1	400	18S	14.8942	1.21148
42.9	0.333376	1	400	18S	14.8942	1.18402
42.95	0.312404	1	400	18S	14.8942	1.10953
43	0.294994	1	400	18S	14.8942	1.0477
43.05	0.287795	1	400	18S	14.8942	1.02213
43.1	0.325516	1	400	18S	14.8942	1.1561
43.15	0.342394	1	400	18S	14.8942	1.21605
43.2	0.356508	1	400	18S	14.8942	1.26617
43.25	0.354647	1	400	18S	14.8942	1.25956
43.3	0.373509	1	400	18S	14.8942	1.32655
43.35	0.429058	1	400	18S	14.8942	1.52384
43.4	0.515503	1	400	18S	14.8942	1.83086
43.45	0.604774	1	400	18S	14.8942	2.14791
43.5	0.645593	1	400	18S	14.8942	2.29288
43.55	0.649494	1	400	18S	14.8942	2.30674
43.6	0.623467	1	400	18S	14.8942	2.2143
43.65	0.57232	1	400	18S	14.8942	2.03265
43.7	0.510373	1	400	18S	14.8942	1.81264
43.75	0.436543	1	400	18S	14.8942	1.55042
43.8	0.387798	1	400	18S	14.8942	1.3773
43.85	0.374677	1	400	18S	14.8942	1.3307
43.9	0.410647	1	400	18S	14.8942	1.45845
43.95	0.463784	1	400	18S	14.8942	1.64717
44	0.487719	1	400	18S	14.8942	1.73218
44.05	0.492093	1	400	18S	14.8942	1.74772
44.1	0.419578	1	400	18S	14.8942	1.49017
44.15	0.326539	1	400	18S	14.8942	1.15974
44.2	0.25012	1	400	18S	14.8942	0.888326
44.25	0.212647	1	400	18S	14.8942	0.755235
44.3	0.201135	1	400	18S	14.8942	0.714352
44.35	0.219312	1	400	18S	14.8942	0.778909
44.4	0.240201	1	400	18S	14.8942	0.853096
44.45	0.243224	1	400	18S	14.8942	0.863835
44.5	0.238989	1	400	18S	14.8942	0.848794
44.55	0.22227	1	400	18S	14.8942	0.789414
44.6	0.209373	1	400	18S	14.8942	0.74361
44.65	0.20406	1	400	18S	14.8942	0.724737
44.7	0.201561	1	400	18S	14.8942	0.715864
44.75	0.208542	1	400	18S	14.8942	0.740657
44.8	0.212003	1	400	18S	14.8942	0.752949
44.85	0.208155	1	400	18S	14.8942	0.739284
44.9	0.221091	1	400	18S	14.8942	0.785225
44.95	0.223687	1	400	18S	14.8942	0.794447
45	0.259248	1	400	18S	14.8942	0.920743
45.05	0.268399	1	400	18S	14.8942	0.953243
45.1	0.259905	1	400	18S	14.8942	0.923077
45.15	0.264111	1	400	18S	14.8942	0.938014
45.2	0.257822	1	400	18S	14.8942	0.915679
45.25	0.27011	1	400	18S	14.8942	0.959321
45.3	0.285802	1	400	18S	14.8942	1.01505
45.35	0.276535	1	400	18S	14.8942	0.982142
45.4	0.268741	1	400	18S	14.8942	0.954458
45.45	0.261924	1	400	18S	14.8942	0.930247
45.5	0.273251	1	400	18S	14.8942	0.970476
45.55	0.303096	1	400	18S	14.8942	1.07647
45.6	0.327592	1	400	18S	14.8942	1.16347
45.65	0.31816	1	400	18S	14.8942	1.12998
45.7	0.276689	1	400	18S	14.8942	0.982687
45.75	0.247712	1	400	18S	14.8942	0.879771
45.8	0.242213	1	400	18S	14.8942	0.860243
45.85	0.240146	1	400	18S	14.8942	0.852902
45.9	0.216312	1	400	18S	14.8942	0.768254
45.95	0.22458	1	400	18S	14.8942	0.797618
46	0.195557	1	400	18S	14.8942	0.69454
46.05	0.182477	1	400	18S	14.8942	0.648085
46.1	0.182758	1	400	18S	14.8942	0.649082
46.15	0.213761	1	400	18S	14.8942	0.759193
46.2	0.228228	1	400	18S	14.8942	0.810573
46.25	0.233953	1	400	18S	14.8942	0.830906
46.3	0.232066	1	400	18S	14.8942	0.824205
46.35	0.219907	1	400	18S	14.8942	0.781021
46.4	0.189361	1	400	18S	14.8942	0.672534
46.45	0.163277	1	400	18S	14.8942	0.579893
46.5	0.133658	1	400	18S	14.8942	0.474698
46.55	0.100136	1	400	18S	14.8942	0.355644
46.6	0.0860259	1	400	18S	14.8942	0.305529
46.65	0.0846819	1	400	18S	14.8942	0.300756
46.7	0.0701816	1	400	18S	14.8942	0.249257
46.75	0.0773761	1	400	18S	14.8942	0.274808
46.8	0.0863982	1	400	18S	14.8942	0.306851
46.85	0.108995	1	400	18S	14.8942	0.387106
46.9	0.127742	1	400	18S	14.8942	0.453686
46.95	0.139639	1	400	18S	14.8942	0.495942
47	0.134354	1	400	18S	14.8942	0.477172
47.05	0.129696	1	400	18S	14.8942	0.460629
47.1	0.114779	1	400	18S	14.8942	0.407647
47.15	0.144135	1	400	18S	14.8942	0.51191
47.2	0.164524	1	400	18S	14.8942	0.584323
47.25	0.184684	1	400	18S	14.8942	0.655921
47.3	0.17799	1	400	18S	14.8942	0.632147
47.35	0.165004	1	400	18S	14.8942	0.586028
47.4	0.145769	1	400	18S	14.8942	0.517713
47.45	0.117828	1	400	18S	14.8942	0.418477
47.5	0.117243	1	400	18S	14.8942	0.416401
47.55	0.133224	1	400	18S	14.8942	0.473158
47.6	0.139675	1	400	18S	14.8942	0.49607
47.65	0.136434	1	400	18S	14.8942	0.48456
47.7	0.129239	1	400	18S	14.8942	0.459006
47.75	0.11937	1	400	18S	14.8942	0.423952
47.8	0.103078	1	400	18S	14.8942	0.366091
47.85	0.121033	1	400	18S	14.8942	0.429859
47.9	0.154925	1	400	18S	14.8942	0.55023
47.95	0.161905	1	400	18S	14.8942	0.57502
48	0.145232	1	400	18S	14.8942	0.515804
48.05	0.136797	1	400	18S	14.8942	0.485847
48.1	0.138618	1	400	18S	14.8942	0.492316
48.15	0.164004	1	400	18S	14.8942	0.582475
48.2	0.197549	1	400	18S	14.8942	0.701615
48.25	0.238356	1	400	18S	14.8942	0.846543
48.3	0.255361	1	400	18S	14.8942	0.906938
48.35	0.261535	1	400	18S	14.8942	0.928868
48.4	0.242289	1	400	18S	14.8942	0.860514
48.45	0.220601	1	400	18S	14.8942	0.783486
48.5	0.214424	1	400	18S	14.8942	0.761548
48.55	0.214118	1	400	18S	14.8942	0.76046
48.6	0.221806	1	400	18S	14.8942	0.787764
48.65	0.229992	1	400	18S	14.8942	0.816838
48.7	0.222111	1	400	18S	14.8942	0.78885
48.75	0.202991	1	400	18S	14.8942	0.72094
48.8	0.170169	1	400	18S	14.8942	0.60437
48.85	0.149586	1	400	18S	14.8942	0.53127
48.9	0.152017	1	400	18S	14.8942	0.539901
48.95	0.169105	1	400	18S	14.8942	0.600594
49	0.204436	1	400	18S	14.8942	0.726074
49.05	0.204884	1	400	18S	14.8942	0.727666
49.1	0.211347	1	400	18S	14.8942	0.750619
49.15	0.207334	1	400	18S	14.8942	0.736365
49.2	0.18706	1	400	18S	14.8942	0.66436
49.25	0.207748	1	400	18S	14.8942	0.737837
49.3	0.212689	1	400	18S	14.8942	0.755387
49.35	0.22169	1	400	18S	14.8942	0.787354
49.4	0.217177	1	400	18S	14.8942	0.771324
49.45	0.227763	1	400	18S	14.8942	0.808921
49.5	0.259983	1	400	18S	14.8942	0.923354
49.55	0.288254	1	400	18S	14.8942	1.02376
49.6	0.33381	1	400	18S	14.8942	1.18556
49.65	0.32354	1	400	18S	14.8942	1.14908
49.7	0.306782	1	400	18S	14.8942	1.08957
49.75	0.321526	1	400	18S	14.8942	1.14193
49.8	0.330626	1	400	18S	14.8942	1.17425
49.85	0.352502	1	400	18S	14.8942	1.25195
49.9	0.362147	1	400	18S	14.8942	1.2862
49.95	0.351448	1	400	18S	14.8942	1.2482
50	0.35978	1	400	18S	14.8942	1.27779
50.05	0.369617	1	400	18S	14.8942	1.31273
50.1	0.394215	1	400	18S	14.8942	1.40009
50.15	0.385037	1	400	18S	14.8942	1.36749
50.2	0.368688	1	400	18S	14.8942	1.30943
50.25	0.374587	1	400	18S	14.8942	1.33038
50.3	0.362525	1	400	18S	14.8942	1.28754
50.35	0.333691	1	400	18S	14.8942	1.18514
50.4	0.320585	1	400	18S	14.8942	1.13859
50.45	0.287026	1	400	18S	14.8942	1.0194
50.5	0.247353	1	400	18S	14.8942	0.878499
50.55	0.228254	1	400	18S	14.8942	0.810666
50.6	0.209519	1	400	18S	14.8942	0.744127
50.65	0.181929	1	400	18S	14.8942	0.646138
50.7	0.162497	1	400	18S	14.8942	0.577122
50.75	0.172617	1	400	18S	14.8942	0.613066
50.8	0.171797	1	400	18S	14.8942	0.610153
50.85	0.197327	1	400	18S	14.8942	0.700825
50.9	0.244276	1	400	18S	14.8942	0.867568
50.95	0.278031	1	400	18S	14.8942	0.987455
51	0.299462	1	400	18S	14.8942	1.06357
51.05	0.310221	1	400	18S	14.8942	1.10178
51.1	0.298376	1	400	18S	14.8942	1.05971
51.15	0.271562	1	400	18S	14.8942	0.96448
51.2	0.277483	1	400	18S	14.8942	0.985507
51.25	0.294342	1	400	18S	14.8942	1.04538
51.3	0.281926	1	400	18S	14.8942	1.00129
51.35	0.244088	1	400	18S	14.8942	0.866902
51.4	0.216464	1	400	18S	14.8942	0.768792
51.45	0.187376	1	400	18S	14.8942	0.665482
51.5	0.166276	1	400	18S	14.8942	0.590545
51.55	0.157381	1	400	18S	14.8942	0.558952
51.6	0.130987	1	400	18S	14.8942	0.465212
51.65	0.111306	1	400	18S	14.8942	0.395313
51.7	0.0887669	1	400	18S	14.8942	0.315264
51.75	0.0840131	1	400	18S	14.8942	0.298381
51.8	0.110614	1	400	18S	14.8942	0.392857
51.85	0.137527	1	400	18S	14.8942	0.488442
51.9	0.172329	1	400	18S	14.8942	0.612045
51.95	0.191882	1	400	18S	14.8942	0.681488
52	0.225269	1	400	18S	14.8942	0.800063
52.05	0.225582	1	400	18S	14.8942	0.801177
52.1	0.196996	1	400	18S	14.8942	0.69965
52.15	0.181092	1	400	18S	14.8942	0.643166
52.2	0.185431	1	400	18S	14.8942	0.658577
52.25	0.193951	1	400	18S	14.8942	0.688836
52.3	0.224165	1	400	18S	14.8942	0.796144
52.35	0.232187	1	400	18S	14.8942	0.824636
52.4	0.22482	1	400	18S	14.8942	0.798469
52.45	0.229114	1	400	18S	14.8942	0.81372
52.5	0.235714	1	400	18S	14.8942	0.83716
52.55	0.242827	1	400	18S	14.8942	0.862421
52.6	0.238305	1	400	18S	14.8942	0.846362
52.65	0.230579	1	400	18S	14.8942	0.818923
52.7	0.187053	1	400	18S	14.8942	0.664338
52.75	0.178553	1	400	18S	14.8942	0.634147
52.8	0.186198	1	400	18S	14.8942	0.661299
52.85	0.192103	1	400	18S	14.8942	0.682271
52.9	0.160686	1	400	18S	14.8942	0.570691
52.95	0.115234	1	400	18S	14.8942	0.409265
53	0.0826426	1	400	18S	14.8942	0.293513
53.05	0.07237	1	400	18S	14.8942	0.257029
53.1	0.0787062	1	400	18S	14.8942	0.279532
53.15	0.124727	1	400	18S	14.8942	0.442979
53.2	0.168141	1	400	18S	14.8942	0.597168
53.25	0.186622	1	400	18S	14.8942	0.662806
53.3	0.169997	1	400	18S	14.8942	0.603761
53.35	0.141082	1	400	18S	14.8942	0.501067
53.4	0.102744	1	400	18S	14.8942	0.364904
53.45	0.0576289	1	400	18S	14.8942	0.204675
53.5	0.0315876	1	400	18S	14.8942	0.112186
53.55	0.0298154	1	400	18S	14.8942	0.105892
53.6	0.0292559	1	400	18S	14.8942	0.103905
53.65	0.0412306	1	400	18S	14.8942	0.146434
53.7	0.0562288	1	400	18S	14.8942	0.199702
53.75	0.0569902	1	400	18S	14.8942	0.202406
53.8	0.0324591	1	400	18S	14.8942	0.115282
53.85	0.00350255	1	400	18S	14.8942	0.0124396
53.9	-0.0187997	1	400	18S	14.8942	-0.066769
53.95	-0.0129373	1	400	18S	14.8942	-0.045948
54	-0.0171904	1	400	18S	14.8942	-0.0610532
54.05	-0.033445	1	400	18S	14.8942	-0.118783
54.1	-0.0560941	1	400	18S	14.8942	-0.199223
54.15	-0.0611423	1	400	18S	14.8942	-0.217153
54.2	-0.0476671	1	400	18S	14.8942	-0.169294
54.25	-0.00632775	1	400	18S	14.8942	-0.0224736
54.3	0.049405	1	400	18S	14.8942	0.175466
54.35	0.0693848	1	400	18S	14.8942	0.246427
54.4	0.0592791	1	400	18S	14.8942	0.210535
54.45	0.0522265	1	400	18S	14.8942	0.185487
54.5	0.0693615	1	400	18S	14.8942	0.246344
54.55	0.0636143	1	400	18S	14.8942	0.225932
54.6	0.0776521	1	400	18S	14.8942	0.275789
54.65	0.08459	1	400	18S	14.8942	0.30043
54.7	0.075764	1	400	18S	14.8942	0.269083
54.75	0.0604029	1	400	18S	14.8942	0.214527
54.8	0.0640183	1	400	18S	14.8942	0.227367
54.85	0.0753896	1	400	18S	14.8942	0.267753
54.9	0.0841814	1	400	18S	14.8942	0.298978
54.95	0.0715456	1	400	18S	14.8942	0.254101
55	0.0735693	1	400	18S	14.8942	0.261288
55.05	0.043916	1	400	18S	14.8942	0.155972
55.1	0.0244787	1	400	18S	14.8942	0.0869383
55.15	0.0101905	1	400	18S	14.8942	0.0361925
55.2	0.0193254	1	400	18S	14.8942	0.0686359
55.25	0.0526343	1	400	18S	14.8942	0.186936
55.3	0.0936038	1	400	18S	14.8942	0.332443
55.35	0.115164	1	400	18S	14.8942	0.409015
55.4	0.133547	1	400	18S	14.8942	0.474303
55.45	0.152149	1	400	18S	14.8942	0.540372
55.5	0.179231	1	400	18S	14.8942	0.636556
55.55	0.201797	1	400	18S	14.8942	0.716702
55.6	0.227984	1	400	18S	14.8942	0.809708
55.65	0.275418	1	400	18S	14.8942	0.978172
55.7	0.30631	1	400	18S	14.8942	1.08789
55.75	0.332635	1	400	18S	14.8942	1.18138
55.8	0.369898	1	400	18S	14.8942	1.31373
55.85	0.378562	1	400	18S	14.8942	1.3445
55.9	0.371603	1	400	18S	14.8942	1.31978
55.95	0.344973	1	400	18S	14.8942	1.2252
56	0.328809	1	400	18S	14.8942	1.1678
56.05	0.281446	1	400	18S	14.8942	0.999582
56.1	0.2114	1	400	18S	14.8942	0.750809
56.15	0.145152	1	400	18S	14.8942	0.51552
56.2	0.101025	1	400	18S	14.8942	0.358801
56.25	0.0781619	1	400	18S	14.8942	0.2776
56.3	0.0598302	1	400	18S	14.8942	0.212493
56.35	0.0483393	1	400	18S	14.8942	0.171681
56.4	0.0600513	1	400	18S	14.8942	0.213278
56.45	0.0973289	1	400	18S	14.8942	0.345673
56.5	0.131575	1	400	18S	14.8942	0.467299
56.55	0.138087	1	400	18S	14.8942	0.490428
56.6	0.121915	1	400	18S	14.8942	0.432994
56.65	0.0880906	1	400	18S	14.8942	0.312862
56.7	0.0288807	1	400	18S	14.8942	0.102572
56.75	0.0122887	1	400	18S	14.8942	0.0436445
56.8	0.0200685	1	400	18S	14.8942	0.0712753
56.85	0.0409697	1	400	18S	14.8942	0.145508
56.9	0.0718856	1	400	18S	14.8942	0.255309
56.95	0.101493	1	400	18S	14.8942	0.360463
57	0.120748	1	400	18S	14.8942	0.428848
57.05	0.104395	1	400	18S	14.8942	0.370767
57.1	0.0666238	1	400	18S	14.8942	0.236621
57.15	0.0250514	1	400	18S	14.8942	0.0889723
57.2	0.00747501	1	400	18S	14.8942	0.0265482
57.25	0.0371821	1	400	18S	14.8942	0.132056
57.3	0.0710413	1	400	18S	14.8942	0.25231
57.35	0.0768547	1	400	18S	14.8942	0.272957
57.4	0.0678547	1	400	18S	14.8942	0.240992
57.45	0.0437628	1	400	18S	14.8942	0.155428
57.5	0.0131344	1	400	18S	14.8942	0.046648
57.55	0.0104137	1	400	18S	14.8942	0.0369852
57.6	0.0507823	1	400	18S	14.8942	0.180358
57.65	0.0724328	1	400	18S	14.8942	0.257252
57.7	0.0729869	1	400	18S	14.8942	0.25922
57.75	0.0456203	1	400	18S	14.8942	0.162025
57.8	0.0319447	1	400	18S	14.8942	0.113455
57.85	0.0231652	1	400	18S	14.8942	0.0822736
57.9	0.055544	1	400	18S	14.8942	0.19727
57.95	0.0993287	1	400	18S	14.8942	0.352775
58	0.129151	1	400	18S	14.8942	0.458693
58.05	0.118211	1	400	18S	14.8942	0.419837
58.1	0.0792285	1	400	18S	14.8942	0.281387
58.15	0.0430463	1	400	18S	14.8942	0.152883
58.2	0.0311489	1	400	18S	14.8942	0.110628
58.25	0.0133068	1	400	18S	14.8942	0.0472604
58.3	-0.0104987	1	400	18S	14.8942	-0.0372871
58.35	-0.0494184	1	400	18S	14.8942	-0.175514
58.4	-0.0761441	1	400	18S	14.8942	-0.270433
58.45	-0.077263	1	400	18S	14.8942	-0.274407
58.5	-0.0639905	1	400	18S	14.8942	-0.227268
58.55	-0.00832706	1	400	18S	14.8942	-0.0295744
58.6	0.0246374	1	400	18S	14.8942	0.0875019
58.65	0.0290467	1	400	18S	14.8942	0.103162
58.7	0.0162692	1	400	18S	14.8942	0.0577816
58.75	-0.0125838	1	400	18S	14.8942	-0.0446926
58.8	-0.0043781	1	400	18S	14.8942	-0.0155492
58.85	-0.0113734	1	400	18S	14.8942	-0.0403938
58.9	-0.0102422	1	400	18S	14.8942	-0.0363763
58.95	-0.0043326	1	400	18S	14.8942	-0.0153876
59	-0.001701	1	400	18S	14.8942	-0.00604126
59.05	-0.00337072	1	400	18S	14.8942	-0.0119714
59.1	0.0053666	1	400	18S	14.8942	0.01906
59.15	0.016149	1	400	18S	14.8942	0.0573546
59.2	0.0126738	1	400	18S	14.8942	0.0450121
59.25	0.0102982	1	400	18S	14.8942	0.0365749
59.3	0.0123617	1	400	18S	14.8942	0.0439036
59.35	0.00597808	1	400	18S	14.8942	0.0212317
59.4	-0.00347198	1	400	18S	14.8942	-0.0123311
59.45	-0.00501996	1	400	18S	14.8942	-0.0178289
59.5	-0.0164919	1	400	18S	14.8942	-0.0585727
59.55	-0.0117922	1	400	18S	14.8942	-0.0418812
59.6	-0.0101918	1	400	18S	14.8942	-0.036197
59.65	0.0157724	1	400	18S	14.8942	0.0560172
59.7	-0.0231922	1	400	18S	14.8942	-0.0823692
59.75	-0.0470961	1	400	18S	14.8942	-0.167266
59.8	-0.0468184	1	400	18S	14.8942	-0.16628
59.85	-0.0330931	1	400	18S	14.8942	-0.117533
59.9	-0.0102927	1	400	18S	14.8942	-0.0365556
59.95	0.00913513	1	400	18S	14.8942	0.0324443
60	0.0175461	1	400	18S	14.8942	0.0623165
60.05	0.0148138	1	400	18S	14.8942	0.0526125
60.1	0.00227187	1	400	18S	14.8942	0.00806874
60.15	0.0036268	1	400	18S	14.8942	0.0128809
60.2	0.0273829	1	400	18S	14.8942	0.0972531
60.25	0.064715	1	400	18S	14.8942	0.229841
60.3	0.0920344	1	400	18S	14.8942	0.326869
60.35	0.0978207	1	400	18S	14.8942	0.34742
60.4	0.102954	1	400	18S	14.8942	0.36565
60.45	0.12501	1	400	18S	14.8942	0.443985
60.5	0.119436	1	400	18S	14.8942	0.42419
60.55	0.11029	1	400	18S	14.8942	0.391705
60.6	0.103045	1	400	18S	14.8942	0.365974
60.65	0.0815372	1	400	18S	14.8942	0.289587
60.7	0.0717357	1	400	18S	14.8942	0.254776
60.75	0.0657495	1	400	18S	14.8942	0.233515
60.8	0.0622735	1	400	18S	14.8942	0.22117
60.85	0.0407309	1	400	18S	14.8942	0.14466
60.9	0.0057958	1	400	18S	14.8942	0.0205843
60.95	0.00534267	1	400	18S	14.8942	0.018975
61	0.0240124	1	400	18S	14.8942	0.0852825
61.05	0.0350006	1	400	18S	14.8942	0.124308
61.1	0.0301442	1	400	18S	14.8942	0.10706
61.15	0.0118371	1	400	18S	14.8942	0.0420404
61.2	0.0357607	1	400	18S	14.8942	0.127008
61.25	0.0741543	1	400	18S	14.8942	0.263366
61.3	0.104755	1	400	18S	14.8942	0.372049
61.35	0.137443	1	400	18S	14.8942	0.488141
61.4	0.135319	1	400	18S	14.8942	0.480599
61.45	0.106783	1	400	18S	14.8942	0.379251
61.5	0.0719414	1	400	18S	14.8942	0.255507
61.55	0.0810907	1	400	18S	14.8942	0.288001
61.6	0.100594	1	400	18S	14.8942	0.357269
61.65	0.113352	1	400	18S	14.8942	0.402581
61.7	0.111406	1	400	18S	14.8942	0.395669
61.75	0.102574	1	400	18S	14.8942	0.364302
61.8	0.0676287	1	400	18S	14.8942	0.24019
61.85	0.0332998	1	400	18S	14.8942	0.118267
61.9	0.0131438	1	400	18S	14.8942	0.0466816
61.95	0.00945124	1	400	18S	14.8942	0.033567
62	0.0229904	1	400	18S	14.8942	0.0816525
62.05	0.054676	1	400	18S	14.8942	0.194187
62.1	0.0962337	1	400	18S	14.8942	0.341783
62.15	0.140036	1	400	18S	14.8942	0.497349
62.2	0.158967	1	400	18S	14.8942	0.564587
62.25	0.148786	1	400	18S	14.8942	0.528429
62.3	0.114411	1	400	18S	14.8942	0.40634
62.35	0.0767028	1	400	18S	14.8942	0.272417
62.4	0.0741892	1	400	18S	14.8942	0.26349
62.45	0.0926798	1	400	18S	14.8942	0.329161
62.5	0.116844	1	400	18S	14.8942	0.414983
62.55	0.114441	1	400	18S	14.8942	0.406449
62.6	0.114865	1	400	18S	14.8942	0.407955
62.65	0.0922419	1	400	18S	14.8942	0.327606
62.7	0.069958	1	400	18S	14.8942	0.248462
62.75	0.0515486	1	400	18S	14.8942	0.18308
62.8	0.0538177	1	400	18S	14.8942	0.191139
62.85	0.0565759	1	400	18S	14.8942	0.200935
62.9	0.0365618	1	400	18S	14.8942	0.129853
62.95	0.0348894	1	400	18S	14.8942	0.123913
63	0.0583511	1	400	18S	14.8942	0.207239
63.05	0.0813896	1	400	18S	14.8942	0.289063
63.1	0.0947623	1	400	18S	14.8942	0.336557
63.15	0.0849056	1	400	18S	14.8942	0.30155
63.2	0.049493	1	400	18S	14.8942	0.175779
63.25	-0.0135593	1	400	18S	14.8942	-0.0481573
63.3	-0.0433682	1	400	18S	14.8942	-0.154026
63.35	-0.0433112	1	400	18S	14.8942	-0.153824
63.4	-0.0315142	1	400	18S	14.8942	-0.111926
63.45	-0.0237299	1	400	18S	14.8942	-0.0842792
63.5	-0.00913899	1	400	18S	14.8942	-0.032458
63.55	0.0115086	1	400	18S	14.8942	0.0408738
63.6	0.0177163	1	400	18S	14.8942	0.0629212
63.65	0.0273684	1	400	18S	14.8942	0.0972013
63.7	0.0583518	1	400	18S	14.8942	0.207242
63.75	0.0854483	1	400	18S	14.8942	0.303478
63.8	0.134219	1	400	18S	14.8942	0.47669
63.85	0.187359	1	400	18S	14.8942	0.665423
63.9	0.210726	1	400	18S	14.8942	0.748412
63.95	0.183815	1	400	18S	14.8942	0.652835
64	0.122565	1	400	18S	14.8942	0.4353
64.05	0.0691609	1	400	18S	14.8942	0.245631
64.1	0.0395481	1	400	18S	14.8942	0.140459
64.15	0.047469	1	400	18S	14.8942	0.168591
64.2	0.069623	1	400	18S	14.8942	0.247273
64.25	0.0675505	1	400	18S	14.8942	0.239912
64.3	0.0527622	1	400	18S	14.8942	0.18739
64.35	0.035699	1	400	18S	14.8942	0.126789
64.4	0.0013205	1	400	18S	14.8942	0.00468988
64.45	-0.0117687	1	400	18S	14.8942	-0.0417978
64.5	-0.0113346	1	400	18S	14.8942	-0.0402558
64.55	0.00694531	1	400	18S	14.8942	0.0246669
64.6	0.0303439	1	400	18S	14.8942	0.107769
64.65	0.0676521	1	400	18S	14.8942	0.240273
64.7	0.096263	1	400	18S	14.8942	0.341887
64.75	0.09336	1	400	18S	14.8942	0.331577
64.8	0.0685574	1	400	18S	14.8942	0.243488
64.85	0.0358632	1	400	18S	14.8942	0.127372
64.9	-0.000942772	1	400	18S	14.8942	-0.00334834
64.95	-0.0165087	1	400	18S	14.8942	-0.0586321
20.05	0.0357725	1	200	GAPDH	11.3939	0.166081
20.1	0.0392129	1	200	GAPDH	11.3939	0.182054
20.15	0.0410386	1	200	GAPDH	11.3939	0.19053
20.2	0.0280267	1	200	GAPDH	11.3939	0.130119
20.25	0.0041754	1	200	GAPDH	11.3939	0.0193852
20.3	-0.0270408	1	200	GAPDH	11.3939	-0.125543
20.35	-0.0604894	1	200	GAPDH	11.3939	-0.280835
20.4	-0.081728	1	200	GAPDH	11.3939	-0.379439
20.45	-0.0864664	1	200	GAPDH	11.3939	-0.401438
20.5	-0.0814481	1	200	GAPDH	11.3939	-0.37814
20.55	-0.0966797	1	200	GAPDH	11.3939	-0.448855
20.6	-0.120938	1	200	GAPDH	11.3939	-0.561477
20.65	-0.121788	1	200	GAPDH	11.3939	-0.565428
20.7	-0.119436	1	200	GAPDH	11.3939	-0.554507
20.75	-0.0965893	1	200	GAPDH	11.3939	-0.448436
20.8	-0.0887693	1	200	GAPDH	11.3939	-0.41213
20.85	-0.0773328	1	200	GAPDH	11.3939	-0.359034
20.9	-0.0684981	1	200	GAPDH	11.3939	-0.318017
20.95	-0.0622599	1	200	GAPDH	11.3939	-0.289054
21	-0.0538973	1	200	GAPDH	11.3939	-0.250229
21.05	-0.0620767	1	200	GAPDH	11.3939	-0.288204
21.1	-0.0865478	1	200	GAPDH	11.3939	-0.401816
21.15	-0.136657	1	200	GAPDH	11.3939	-0.63446
21.2	-0.17027	1	200	GAPDH	11.3939	-0.790512
21.25	-0.16722	1	200	GAPDH	11.3939	-0.776352
21.3	-0.143547	1	200	GAPDH	11.3939	-0.666445
21.35	-0.095177	1	200	GAPDH	11.3939	-0.441879
21.4	-0.0586617	1	200	GAPDH	11.3939	-0.272349
21.45	-0.0566396	1	200	GAPDH	11.3939	-0.262961
21.5	-0.0966712	1	200	GAPDH	11.3939	-0.448816
21.55	-0.156534	1	200	GAPDH	11.3939	-0.72674
21.6	-0.177239	1	200	GAPDH	11.3939	-0.822869
21.65	-0.152604	1	200	GAPDH	11.3939	-0.708494
21.7	-0.118285	1	200	GAPDH	11.3939	-0.54916
21.75	-0.0860632	1	200	GAPDH	11.3939	-0.399566
21.8	-0.0492304	1	200	GAPDH	11.3939	-0.228562
21.85	0.00917029	1	200	GAPDH	11.3939	0.0425749
21.9	0.0580377	1	200	GAPDH	11.3939	0.269452
21.95	0.0653012	1	200	GAPDH	11.3939	0.303174
22	0.0220466	1	200	GAPDH	11.3939	0.102356
22.05	-0.0595835	1	200	GAPDH	11.3939	-0.276628
22.1	-0.12297	1	200	GAPDH	11.3939	-0.570915
22.15	-0.11777	1	200	GAPDH	11.3939	-0.546772
22.2	0.0184797	1	200	GAPDH	11.3939	0.0857959
22.25	0.398665	1	200	GAPDH	11.3939	1.85088
22.3	1.02062	1	200	GAPDH	11.3939	4.73844
22.35	1.86822	1	200	GAPDH	11.3939	8.67358
22.4	2.7944	1	200	GAPDH	11.3939	12.9736
22.45	3.51096	1	200	GAPDH	11.3939	16.3004
22.5	3.78309	1	200	GAPDH	11.3939	17.5638
22.55	3.47073	1	200	GAPDH	11.3939	16.1136
22.6	2.76251	1	200	GAPDH	11.3939	12.8255
22.65	1.9256	1	200	GAPDH	11.3939	8.94001
22.7	1.15206	1	200	GAPDH	11.3939	5.34867
22.75	0.60915	1	200	GAPDH	11.3939	2.8281
22.8	0.268546	1	200	GAPDH	11.3939	1.24678
22.85	0.100819	1	200	GAPDH	11.3939	0.468074
22.9	0.0174345	1	200	GAPDH	11.3939	0.0809433
22.95	-0.0230456	1	200	GAPDH	11.3939	-0.106994
23	-0.0147087	1	200	GAPDH	11.3939	-0.0682882
23.05	0.00278145	1	200	GAPDH	11.3939	0.0129134
23.1	0.00203748	1	200	GAPDH	11.3939	0.00945941
23.15	-0.0113616	1	200	GAPDH	11.3939	-0.0527484
23.2	-0.0262015	1	200	GAPDH	11.3939	-0.121646
23.25	-0.0417762	1	200	GAPDH	11.3939	-0.193955
23.3	-0.0447843	1	200	GAPDH	11.3939	-0.20792
23.35	-0.0127769	1	200	GAPDH	11.3939	-0.0593195
23.4	0.011712	1	200	GAPDH	11.3939	0.0543752
23.45	0.0244333	1	200	GAPDH	11.3939	0.113437
23.5	0.0248422	1	200	GAPDH	11.3939	0.115335
23.55	0.0117858	1	200	GAPDH	11.3939	0.0547179
23.6	0.00235762	1	200	GAPDH	11.3939	0.0109457
23.65	-0.0333748	1	200	GAPDH	11.3939	-0.154949
23.7	-0.0581649	1	200	GAPDH	11.3939	-0.270042
23.75	-0.0697375	1	200	GAPDH	11.3939	-0.323771
23.8	-0.0396208	1	200	GAPDH	11.3939	-0.183948
23.85	0.00988914	1	200	GAPDH	11.3939	0.0459124
23.9	0.0327701	1	200	GAPDH	11.3939	0.152142
23.95	0.0397887	1	200	GAPDH	11.3939	0.184727
24	0.0167593	1	200	GAPDH	11.3939	0.0778085
24.05	-0.00645648	1	200	GAPDH	11.3939	-0.0299756
24.1	-0.0165419	1	200	GAPDH	11.3939	-0.0767994
24.15	0.0155803	1	200	GAPDH	11.3939	0.0723347
24.2	0.0771722	1	200	GAPDH	11.3939	0.358288
24.25	0.132456	1	200	GAPDH	11.3939	0.614955
24.3	0.167992	1	200	GAPDH	11.3939	0.779938
24.35	0.168651	1	200	GAPDH	11.3939	0.782998
24.4	0.169422	1	200	GAPDH	11.3939	0.786577
24.45	0.143496	1	200	GAPDH	11.3939	0.66621
24.5	0.131133	1	200	GAPDH	11.3939	0.608812
24.55	0.150505	1	200	GAPDH	11.3939	0.698748
24.6	0.175846	1	200	GAPDH	11.3939	0.816403
24.65	0.184278	1	200	GAPDH	11.3939	0.855549
24.7	0.192445	1	200	GAPDH	11.3939	0.893468
24.75	0.230944	1	200	GAPDH	11.3939	1.0722
24.8	0.282366	1	200	GAPDH	11.3939	1.31094
24.85	0.314045	1	200	GAPDH	11.3939	1.45802
24.9	0.312306	1	200	GAPDH	11.3939	1.44994
24.95	0.289873	1	200	GAPDH	11.3939	1.3458
25	0.268713	1	200	GAPDH	11.3939	1.24755
25.05	0.280747	1	200	GAPDH	11.3939	1.30343
25.1	0.324827	1	200	GAPDH	11.3939	1.50808
25.15	0.37308	1	200	GAPDH	11.3939	1.7321
25.2	0.430284	1	200	GAPDH	11.3939	1.99768
25.25	0.481004	1	200	GAPDH	11.3939	2.23316
25.3	0.53611	1	200	GAPDH	11.3939	2.489
25.35	0.615101	1	200	GAPDH	11.3939	2.85573
25.4	0.732826	1	200	GAPDH	11.3939	3.4023
25.45	0.836123	1	200	GAPDH	11.3939	3.88187
25.5	0.882338	1	200	GAPDH	11.3939	4.09644
25.55	0.895019	1	200	GAPDH	11.3939	4.15531
25.6	0.938428	1	200	GAPDH	11.3939	4.35684
25.65	0.969276	1	200	GAPDH	11.3939	4.50006
25.7	0.936962	1	200	GAPDH	11.3939	4.35004
25.75	0.879386	1	200	GAPDH	11.3939	4.08273
25.8	0.791585	1	200	GAPDH	11.3939	3.6751
25.85	0.669398	1	200	GAPDH	11.3939	3.10782
25.9	0.604914	1	200	GAPDH	11.3939	2.80844
25.95	0.626239	1	200	GAPDH	11.3939	2.90744
26	0.687502	1	200	GAPDH	11.3939	3.19187
26.05	0.768035	1	200	GAPDH	11.3939	3.56576
26.1	0.862737	1	200	GAPDH	11.3939	4.00543
26.15	0.913909	1	200	GAPDH	11.3939	4.24301
26.2	0.917714	1	200	GAPDH	11.3939	4.26068
26.25	0.930945	1	200	GAPDH	11.3939	4.32211
26.3	0.956039	1	200	GAPDH	11.3939	4.43861
26.35	0.979165	1	200	GAPDH	11.3939	4.54597
26.4	1.03392	1	200	GAPDH	11.3939	4.8002
26.45	1.09052	1	200	GAPDH	11.3939	5.06298
26.5	1.07714	1	200	GAPDH	11.3939	5.00085
26.55	0.975167	1	200	GAPDH	11.3939	4.52742
26.6	0.816812	1	200	GAPDH	11.3939	3.79222
26.65	0.6045	1	200	GAPDH	11.3939	2.80651
26.7	0.411767	1	200	GAPDH	11.3939	1.91171
26.75	0.251608	1	200	GAPDH	11.3939	1.16814
26.8	0.154225	1	200	GAPDH	11.3939	0.716019
26.85	0.095814	1	200	GAPDH	11.3939	0.444836
26.9	0.0998559	1	200	GAPDH	11.3939	0.463602
26.95	0.153298	1	200	GAPDH	11.3939	0.711715
27	0.241732	1	200	GAPDH	11.3939	1.12229
27.05	0.349903	1	200	GAPDH	11.3939	1.62449
27.1	0.453004	1	200	GAPDH	11.3939	2.10316
27.15	0.510857	1	200	GAPDH	11.3939	2.37176
27.2	0.503014	1	200	GAPDH	11.3939	2.33535
27.25	0.452767	1	200	GAPDH	11.3939	2.10206
27.3	0.385801	1	200	GAPDH	11.3939	1.79116
27.35	0.328825	1	200	GAPDH	11.3939	1.52664
27.4	0.284743	1	200	GAPDH	11.3939	1.32198
27.45	0.270271	1	200	GAPDH	11.3939	1.25479
27.5	0.260318	1	200	GAPDH	11.3939	1.20858
27.55	0.267258	1	200	GAPDH	11.3939	1.2408
27.6	0.280747	1	200	GAPDH	11.3939	1.30342
27.65	0.287267	1	200	GAPDH	11.3939	1.3337
27.7	0.253114	1	200	GAPDH	11.3939	1.17514
27.75	0.182206	1	200	GAPDH	11.3939	0.845929
27.8	0.108685	1	200	GAPDH	11.3939	0.504591
27.85	0.0631301	1	200	GAPDH	11.3939	0.293094
27.9	0.0357946	1	200	GAPDH	11.3939	0.166184
27.95	0.0173927	1	200	GAPDH	11.3939	0.0807494
28	-0.000619339	1	200	GAPDH	11.3939	-0.00287541
28.05	-0.00623391	1	200	GAPDH	11.3939	-0.0289422
28.1	-0.0148161	1	200	GAPDH	11.3939	-0.0687866
28.15	-0.0067586	1	200	GAPDH	11.3939	-0.0313782
28.2	-0.00992462	1	200	GAPDH	11.3939	-0.0460771
28.25	-0.042167	1	200	GAPDH	11.3939	-0.195769
28.3	-0.0718088	1	200	GAPDH	11.3939	-0.333387
28.35	-0.0789232	1	200	GAPDH	11.3939	-0.366417
28.4	-0.0551453	1	200	GAPDH	11.3939	-0.256023
28.45	-0.0359267	1	200	GAPDH	11.3939	-0.166797
28.5	-0.0447887	1	200	GAPDH	11.3939	-0.207941
28.55	-0.0675728	1	200	GAPDH	11.3939	-0.31372
28.6	-0.12754	1	200	GAPDH	11.3939	-0.592132
28.65	-0.144287	1	200	GAPDH	11.3939	-0.669884
28.7	-0.138119	1	200	GAPDH	11.3939	-0.641246
28.75	-0.11577	1	200	GAPDH	11.3939	-0.537485
28.8	-0.101043	1	200	GAPDH	11.3939	-0.469113
28.85	-0.0902985	1	200	GAPDH	11.3939	-0.419229
28.9	-0.0755144	1	200	GAPDH	11.3939	-0.350591
28.95	-0.0560013	1	200	GAPDH	11.3939	-0.259998
29	-0.0262938	1	200	GAPDH	11.3939	-0.122074
29.05	-0.0021626	1	200	GAPDH	11.3939	-0.0100403
29.1	-0.00485329	1	200	GAPDH	11.3939	-0.0225324
29.15	-0.0193874	1	200	GAPDH	11.3939	-0.0900101
29.2	-0.0104888	1	200	GAPDH	11.3939	-0.0486965
29.25	-0.0038414	1	200	GAPDH	11.3939	-0.0178345
29.3	-0.011286	1	200	GAPDH	11.3939	-0.0523977
29.35	-0.0261829	1	200	GAPDH	11.3939	-0.12156
29.4	-0.0682096	1	200	GAPDH	11.3939	-0.316677
29.45	-0.0842394	1	200	GAPDH	11.3939	-0.391099
29.5	-0.0980392	1	200	GAPDH	11.3939	-0.455167
29.55	-0.068782	1	200	GAPDH	11.3939	-0.319335
29.6	-0.0562687	1	200	GAPDH	11.3939	-0.261239
29.65	-0.0668365	1	200	GAPDH	11.3939	-0.310302
29.7	-0.0577121	1	200	GAPDH	11.3939	-0.26794
29.75	-0.0590544	1	200	GAPDH	11.3939	-0.274172
29.8	-0.0692863	1	200	GAPDH	11.3939	-0.321676
29.85	-0.0502425	1	200	GAPDH	11.3939	-0.233261
29.9	-0.0355622	1	200	GAPDH	11.3939	-0.165105
29.95	-0.0124456	1	200	GAPDH	11.3939	-0.0577811
30	0.00663203	1	200	GAPDH	11.3939	0.0307906
30.05	0.025175	1	200	GAPDH	11.3939	0.11688
30.1	0.0458525	1	200	GAPDH	11.3939	0.21288
30.15	0.0766855	1	200	GAPDH	11.3939	0.356028
30.2	0.127823	1	200	GAPDH	11.3939	0.593443
30.25	0.193331	1	200	GAPDH	11.3939	0.897578
30.3	0.242438	1	200	GAPDH	11.3939	1.12557
30.35	0.274468	1	200	GAPDH	11.3939	1.27428
30.4	0.274644	1	200	GAPDH	11.3939	1.27509
30.45	0.232663	1	200	GAPDH	11.3939	1.08019
30.5	0.162893	1	200	GAPDH	11.3939	0.756265
30.55	0.0972895	1	200	GAPDH	11.3939	0.451686
30.6	0.037708	1	200	GAPDH	11.3939	0.175067
30.65	0.00678938	1	200	GAPDH	11.3939	0.0315211
30.7	0.0121853	1	200	GAPDH	11.3939	0.0565728
30.75	0.0584872	1	200	GAPDH	11.3939	0.271539
30.8	0.0557511	1	200	GAPDH	11.3939	0.258836
30.85	0.0176203	1	200	GAPDH	11.3939	0.0818057
30.9	-0.0556767	1	200	GAPDH	11.3939	-0.25849
30.95	-0.111335	1	200	GAPDH	11.3939	-0.516896
31	-0.155407	1	200	GAPDH	11.3939	-0.72151
31.05	-0.153615	1	200	GAPDH	11.3939	-0.713191
31.1	-0.13625	1	200	GAPDH	11.3939	-0.632568
31.15	-0.118457	1	200	GAPDH	11.3939	-0.54996
31.2	-0.104166	1	200	GAPDH	11.3939	-0.48361
31.25	-0.114905	1	200	GAPDH	11.3939	-0.533471
31.3	-0.128649	1	200	GAPDH	11.3939	-0.597278
31.35	-0.150626	1	200	GAPDH	11.3939	-0.699314
31.4	-0.168724	1	200	GAPDH	11.3939	-0.783337
31.45	-0.16028	1	200	GAPDH	11.3939	-0.744133
31.5	-0.114034	1	200	GAPDH	11.3939	-0.529426
31.55	-0.0616477	1	200	GAPDH	11.3939	-0.286212
31.6	-0.0529645	1	200	GAPDH	11.3939	-0.245898
31.65	-0.0764603	1	200	GAPDH	11.3939	-0.354983
31.7	-0.122466	1	200	GAPDH	11.3939	-0.568574
31.75	-0.174257	1	200	GAPDH	11.3939	-0.809025
31.8	-0.179741	1	200	GAPDH	11.3939	-0.834485
31.85	-0.15945	1	200	GAPDH	11.3939	-0.740281
31.9	-0.151504	1	200	GAPDH	11.3939	-0.703386
31.95	-0.151337	1	200	GAPDH	11.3939	-0.702611
32	-0.132685	1	200	GAPDH	11.3939	-0.616019
32.05	-0.0778211	1	200	GAPDH	11.3939	-0.361301
32.1	0.012471	1	200	GAPDH	11.3939	0.0578991
32.15	0.106641	1	200	GAPDH	11.3939	0.495105
32.2	0.154243	1	200	GAPDH	11.3939	0.716103
32.25	0.138214	1	200	GAPDH	11.3939	0.641688
32.3	0.0738683	1	200	GAPDH	11.3939	0.342949
32.35	-0.0063755	1	200	GAPDH	11.3939	-0.0295996
32.4	-0.0858952	1	200	GAPDH	11.3939	-0.398786
32.45	-0.128319	1	200	GAPDH	11.3939	-0.595747
32.5	-0.126893	1	200	GAPDH	11.3939	-0.589129
32.55	-0.121544	1	200	GAPDH	11.3939	-0.564292
32.6	-0.0653654	1	200	GAPDH	11.3939	-0.303472
32.65	-0.0341505	1	200	GAPDH	11.3939	-0.158551
32.7	-0.0266538	1	200	GAPDH	11.3939	-0.123746
32.75	-0.0700056	1	200	GAPDH	11.3939	-0.325015
32.8	-0.130436	1	200	GAPDH	11.3939	-0.605575
32.85	-0.181435	1	200	GAPDH	11.3939	-0.842348
32.9	-0.209988	1	200	GAPDH	11.3939	-0.974911
32.95	-0.221273	1	200	GAPDH	11.3939	-1.02731
33	-0.2155	1	200	GAPDH	11.3939	-1.0005
33.05	-0.222581	1	200	GAPDH	11.3939	-1.03338
33.1	-0.235439	1	200	GAPDH	11.3939	-1.09307
33.15	-0.235747	1	200	GAPDH	11.3939	-1.0945
33.2	-0.212313	1	200	GAPDH	11.3939	-0.985708
33.25	-0.171324	1	200	GAPDH	11.3939	-0.795406
33.3	-0.144468	1	200	GAPDH	11.3939	-0.670721
33.35	-0.141229	1	200	GAPDH	11.3939	-0.655684
33.4	-0.151633	1	200	GAPDH	11.3939	-0.703989
33.45	-0.167123	1	200	GAPDH	11.3939	-0.775901
33.5	-0.176742	1	200	GAPDH	11.3939	-0.82056
33.55	-0.155954	1	200	GAPDH	11.3939	-0.724048
33.6	-0.122081	1	200	GAPDH	11.3939	-0.566785
33.65	-0.117257	1	200	GAPDH	11.3939	-0.544388
33.7	-0.104362	1	200	GAPDH	11.3939	-0.484522
33.75	-0.0978012	1	200	GAPDH	11.3939	-0.454062
33.8	-0.109222	1	200	GAPDH	11.3939	-0.507084
33.85	-0.108463	1	200	GAPDH	11.3939	-0.503562
33.9	-0.0674502	1	200	GAPDH	11.3939	-0.313151
33.95	0.00710073	1	200	GAPDH	11.3939	0.0329666
34	0.0172909	1	200	GAPDH	11.3939	0.0802768
34.05	0.00105414	1	200	GAPDH	11.3939	0.00489406
34.1	-0.0232266	1	200	GAPDH	11.3939	-0.107834
34.15	-0.0807411	1	200	GAPDH	11.3939	-0.374857
34.2	-0.120699	1	200	GAPDH	11.3939	-0.560371
34.25	-0.124649	1	200	GAPDH	11.3939	-0.578711
34.3	-0.114481	1	200	GAPDH	11.3939	-0.531503
34.35	-0.100106	1	200	GAPDH	11.3939	-0.464762
34.4	-0.0410036	1	200	GAPDH	11.3939	-0.190368
34.45	0.0334891	1	200	GAPDH	11.3939	0.15548
34.5	0.057662	1	200	GAPDH	11.3939	0.267708
34.55	0.0491097	1	200	GAPDH	11.3939	0.228002
34.6	0.0102679	1	200	GAPDH	11.3939	0.047671
34.65	-0.0267288	1	200	GAPDH	11.3939	-0.124094
34.7	-0.0647216	1	200	GAPDH	11.3939	-0.300483
34.75	-0.0592691	1	200	GAPDH	11.3939	-0.275169
34.8	-0.0643488	1	200	GAPDH	11.3939	-0.298753
34.85	-0.0672601	1	200	GAPDH	11.3939	-0.312269
34.9	-0.0364493	1	200	GAPDH	11.3939	-0.169223
34.95	-0.00472895	1	200	GAPDH	11.3939	-0.0219551
35	0.0194921	1	200	GAPDH	11.3939	0.0904962
35.05	0.0226766	1	200	GAPDH	11.3939	0.105281
35.1	-0.0209506	1	200	GAPDH	11.3939	-0.0972673
35.15	-0.0764888	1	200	GAPDH	11.3939	-0.355115
35.2	-0.0631238	1	200	GAPDH	11.3939	-0.293065
35.25	0.0196783	1	200	GAPDH	11.3939	0.0913605
35.3	0.0987779	1	200	GAPDH	11.3939	0.458597
35.35	0.148135	1	200	GAPDH	11.3939	0.687749
35.4	0.141683	1	200	GAPDH	11.3939	0.657795
35.45	0.110731	1	200	GAPDH	11.3939	0.514092
35.5	0.106528	1	200	GAPDH	11.3939	0.49458
35.55	0.159971	1	200	GAPDH	11.3939	0.742696
35.6	0.266998	1	200	GAPDH	11.3939	1.23959
35.65	0.346943	1	200	GAPDH	11.3939	1.61076
35.7	0.44527	1	200	GAPDH	11.3939	2.06726
35.75	0.526489	1	200	GAPDH	11.3939	2.44433
35.8	0.556076	1	200	GAPDH	11.3939	2.5817
35.85	0.554865	1	200	GAPDH	11.3939	2.57607
35.9	0.527677	1	200	GAPDH	11.3939	2.44985
35.95	0.474342	1	200	GAPDH	11.3939	2.20223
36	0.378082	1	200	GAPDH	11.3939	1.75532
36.05	0.285037	1	200	GAPDH	11.3939	1.32334
36.1	0.219092	1	200	GAPDH	11.3939	1.01718
36.15	0.127871	1	200	GAPDH	11.3939	0.593668
36.2	0.0432676	1	200	GAPDH	11.3939	0.200879
36.25	-0.00347606	1	200	GAPDH	11.3939	-0.0161383
36.3	-0.0373006	1	200	GAPDH	11.3939	-0.173176
36.35	-0.0672936	1	200	GAPDH	11.3939	-0.312424
36.4	-0.0747662	1	200	GAPDH	11.3939	-0.347117
36.45	-0.0702736	1	200	GAPDH	11.3939	-0.32626
36.5	-0.0460189	1	200	GAPDH	11.3939	-0.213652
36.55	-0.0146405	1	200	GAPDH	11.3939	-0.0679716
36.6	0.0175753	1	200	GAPDH	11.3939	0.0815968
36.65	0.0144954	1	200	GAPDH	11.3939	0.0672979
36.7	-0.00173877	1	200	GAPDH	11.3939	-0.00807258
36.75	-0.0331613	1	200	GAPDH	11.3939	-0.153958
36.8	-0.0574208	1	200	GAPDH	11.3939	-0.266588
36.85	-0.054203	1	200	GAPDH	11.3939	-0.251648
36.9	0.00612843	1	200	GAPDH	11.3939	0.0284525
36.95	0.0652303	1	200	GAPDH	11.3939	0.302845
37	0.110024	1	200	GAPDH	11.3939	0.510809
37.05	0.140888	1	200	GAPDH	11.3939	0.654103
37.1	0.193372	1	200	GAPDH	11.3939	0.897767
37.15	0.240105	1	200	GAPDH	11.3939	1.11474
37.2	0.28257	1	200	GAPDH	11.3939	1.31189
37.25	0.306042	1	200	GAPDH	11.3939	1.42086
37.3	0.285914	1	200	GAPDH	11.3939	1.32741
37.35	0.227435	1	200	GAPDH	11.3939	1.05591
37.4	0.172245	1	200	GAPDH	11.3939	0.799683
37.45	0.186193	1	200	GAPDH	11.3939	0.864439
37.5	0.253287	1	200	GAPDH	11.3939	1.17594
37.55	0.339872	1	200	GAPDH	11.3939	1.57792
37.6	0.441871	1	200	GAPDH	11.3939	2.05148
37.65	0.482119	1	200	GAPDH	11.3939	2.23833
37.7	0.456479	1	200	GAPDH	11.3939	2.1193
37.75	0.374138	1	200	GAPDH	11.3939	1.73701
37.8	0.302615	1	200	GAPDH	11.3939	1.40495
37.85	0.259342	1	200	GAPDH	11.3939	1.20405
37.9	0.23695	1	200	GAPDH	11.3939	1.10009
37.95	0.295186	1	200	GAPDH	11.3939	1.37046
38	0.389231	1	200	GAPDH	11.3939	1.80709
38.05	0.51466	1	200	GAPDH	11.3939	2.38941
38.1	0.667258	1	200	GAPDH	11.3939	3.09788
38.15	0.799318	1	200	GAPDH	11.3939	3.711
38.2	0.913281	1	200	GAPDH	11.3939	4.24009
38.25	1.00444	1	200	GAPDH	11.3939	4.66332
38.3	1.08457	1	200	GAPDH	11.3939	5.03535
38.35	1.15107	1	200	GAPDH	11.3939	5.34409
38.4	1.1741	1	200	GAPDH	11.3939	5.45098
38.45	1.13639	1	200	GAPDH	11.3939	5.27594
38.5	1.04978	1	200	GAPDH	11.3939	4.87381
38.55	0.926603	1	200	GAPDH	11.3939	4.30194
38.6	0.775117	1	200	GAPDH	11.3939	3.59864
38.65	0.622023	1	200	GAPDH	11.3939	2.88787
38.7	0.510213	1	200	GAPDH	11.3939	2.36877
38.75	0.446541	1	200	GAPDH	11.3939	2.07316
38.8	0.466191	1	200	GAPDH	11.3939	2.16439
38.85	0.651941	1	200	GAPDH	11.3939	3.02677
38.9	0.945766	1	200	GAPDH	11.3939	4.39091
38.95	1.24768	1	200	GAPDH	11.3939	5.79259
39	1.45697	1	200	GAPDH	11.3939	6.7643
39.05	1.45235	1	200	GAPDH	11.3939	6.74284
39.1	1.23359	1	200	GAPDH	11.3939	5.72719
39.15	0.886348	1	200	GAPDH	11.3939	4.11505
39.2	0.552628	1	200	GAPDH	11.3939	2.56569
39.25	0.295657	1	200	GAPDH	11.3939	1.37265
39.3	0.141724	1	200	GAPDH	11.3939	0.657982
39.35	0.0711544	1	200	GAPDH	11.3939	0.330349
39.4	0.0335336	1	200	GAPDH	11.3939	0.155686
39.45	0.0125548	1	200	GAPDH	11.3939	0.0582882
39.5	0.00454213	1	200	GAPDH	11.3939	0.0210878
39.55	-0.0115985	1	200	GAPDH	11.3939	-0.0538482
39.6	-0.0397141	1	200	GAPDH	11.3939	-0.184381
39.65	-0.0625643	1	200	GAPDH	11.3939	-0.290467
39.7	-0.060029	1	200	GAPDH	11.3939	-0.278697
39.75	-0.00409075	1	200	GAPDH	11.3939	-0.0189922
39.8	0.0798719	1	200	GAPDH	11.3939	0.370822
39.85	0.157641	1	200	GAPDH	11.3939	0.731882
39.9	0.204044	1	200	GAPDH	11.3939	0.947318
39.95	0.208104	1	200	GAPDH	11.3939	0.966165
40	0.221148	1	200	GAPDH	11.3939	1.02672
40.05	0.249546	1	200	GAPDH	11.3939	1.15857
40.1	0.283611	1	200	GAPDH	11.3939	1.31672
40.15	0.306946	1	200	GAPDH	11.3939	1.42506
40.2	0.285438	1	200	GAPDH	11.3939	1.3252
40.25	0.24653	1	200	GAPDH	11.3939	1.14457
40.3	0.210088	1	200	GAPDH	11.3939	0.975376
40.35	0.208088	1	200	GAPDH	11.3939	0.966092
40.4	0.242678	1	200	GAPDH	11.3939	1.12668
40.45	0.292685	1	200	GAPDH	11.3939	1.35885
40.5	0.328726	1	200	GAPDH	11.3939	1.52618
40.55	0.337229	1	200	GAPDH	11.3939	1.56566
40.6	0.323122	1	200	GAPDH	11.3939	1.50016
40.65	0.27672	1	200	GAPDH	11.3939	1.28473
40.7	0.256731	1	200	GAPDH	11.3939	1.19193
40.75	0.262592	1	200	GAPDH	11.3939	1.21914
40.8	0.282707	1	200	GAPDH	11.3939	1.31253
40.85	0.289543	1	200	GAPDH	11.3939	1.34426
40.9	0.266339	1	200	GAPDH	11.3939	1.23653
40.95	0.233266	1	200	GAPDH	11.3939	1.08299
41	0.212833	1	200	GAPDH	11.3939	0.98812
41.05	0.193797	1	200	GAPDH	11.3939	0.899744
41.1	0.220259	1	200	GAPDH	11.3939	1.0226
41.15	0.261295	1	200	GAPDH	11.3939	1.21311
41.2	0.303818	1	200	GAPDH	11.3939	1.41054
41.25	0.33965	1	200	GAPDH	11.3939	1.57689
41.3	0.358188	1	200	GAPDH	11.3939	1.66296
41.35	0.375835	1	200	GAPDH	11.3939	1.74489
41.4	0.393643	1	200	GAPDH	11.3939	1.82757
41.45	0.421069	1	200	GAPDH	11.3939	1.9549
41.5	0.468251	1	200	GAPDH	11.3939	2.17395
41.55	0.499192	1	200	GAPDH	11.3939	2.3176
41.6	0.506044	1	200	GAPDH	11.3939	2.34941
41.65	0.485422	1	200	GAPDH	11.3939	2.25367
41.7	0.418455	1	200	GAPDH	11.3939	1.94276
41.75	0.361063	1	200	GAPDH	11.3939	1.67631
41.8	0.308448	1	200	GAPDH	11.3939	1.43203
41.85	0.295965	1	200	GAPDH	11.3939	1.37408
41.9	0.314301	1	200	GAPDH	11.3939	1.45921
41.95	0.444369	1	200	GAPDH	11.3939	2.06307
42	0.701745	1	200	GAPDH	11.3939	3.258
42.05	0.970175	1	200	GAPDH	11.3939	4.50424
42.1	1.23142	1	200	GAPDH	11.3939	5.71714
42.15	1.56732	1	200	GAPDH	11.3939	7.27662
42.2	1.84704	1	200	GAPDH	11.3939	8.57525
42.25	2.07097	1	200	GAPDH	11.3939	9.6149
42.3	2.20705	1	200	GAPDH	11.3939	10.2467
42.35	2.29424	1	200	GAPDH	11.3939	10.6515
42.4	2.26924	1	200	GAPDH	11.3939	10.5354
42.45	2.17661	1	200	GAPDH	11.3939	10.1054
42.5	2.09125	1	200	GAPDH	11.3939	9.70906
42.55	2.0228	1	200	GAPDH	11.3939	9.39125
42.6	1.99247	1	200	GAPDH	11.3939	9.25045
42.65	1.97765	1	200	GAPDH	11.3939	9.18164
42.7	1.95574	1	200	GAPDH	11.3939	9.07992
42.75	1.89064	1	200	GAPDH	11.3939	8.77768
42.8	1.77506	1	200	GAPDH	11.3939	8.24109
42.85	1.61945	1	200	GAPDH	11.3939	7.51863
42.9	1.47334	1	200	GAPDH	11.3939	6.84028
42.95	1.31374	1	200	GAPDH	11.3939	6.09928
43	1.15322	1	200	GAPDH	11.3939	5.35408
43.05	0.973549	1	200	GAPDH	11.3939	4.5199
43.1	0.828059	1	200	GAPDH	11.3939	3.84443
43.15	0.689001	1	200	GAPDH	11.3939	3.19883
43.2	0.578491	1	200	GAPDH	11.3939	2.68576
43.25	0.527125	1	200	GAPDH	11.3939	2.44729
43.3	0.50971	1	200	GAPDH	11.3939	2.36643
43.35	0.487573	1	200	GAPDH	11.3939	2.26366
43.4	0.453999	1	200	GAPDH	11.3939	2.10778
43.45	0.394917	1	200	GAPDH	11.3939	1.83348
43.5	0.327534	1	200	GAPDH	11.3939	1.52064
43.55	0.289132	1	200	GAPDH	11.3939	1.34236
43.6	0.262177	1	200	GAPDH	11.3939	1.21721
43.65	0.246158	1	200	GAPDH	11.3939	1.14284
43.7	0.269879	1	200	GAPDH	11.3939	1.25297
43.75	0.29875	1	200	GAPDH	11.3939	1.38701
43.8	0.335939	1	200	GAPDH	11.3939	1.55967
43.85	0.374023	1	200	GAPDH	11.3939	1.73648
43.9	0.403222	1	200	GAPDH	11.3939	1.87204
43.95	0.404809	1	200	GAPDH	11.3939	1.87941
44	0.360328	1	200	GAPDH	11.3939	1.67289
44.05	0.316627	1	200	GAPDH	11.3939	1.47
44.1	0.300554	1	200	GAPDH	11.3939	1.39538
44.15	0.281784	1	200	GAPDH	11.3939	1.30824
44.2	0.252703	1	200	GAPDH	11.3939	1.17322
44.25	0.218094	1	200	GAPDH	11.3939	1.01255
44.3	0.192205	1	200	GAPDH	11.3939	0.892349
44.35	0.190245	1	200	GAPDH	11.3939	0.88325
44.4	0.194232	1	200	GAPDH	11.3939	0.901761
44.45	0.21031	1	200	GAPDH	11.3939	0.976406
44.5	0.225914	1	200	GAPDH	11.3939	1.04885
44.55	0.219952	1	200	GAPDH	11.3939	1.02117
44.6	0.22146	1	200	GAPDH	11.3939	1.02817
44.65	0.224338	1	200	GAPDH	11.3939	1.04153
44.7	0.22143	1	200	GAPDH	11.3939	1.02803
44.75	0.21408	1	200	GAPDH	11.3939	0.993912
44.8	0.180082	1	200	GAPDH	11.3939	0.836067
44.85	0.147104	1	200	GAPDH	11.3939	0.682959
44.9	0.137379	1	200	GAPDH	11.3939	0.63781
44.95	0.155676	1	200	GAPDH	11.3939	0.722758
45	0.214119	1	200	GAPDH	11.3939	0.994091
45.05	0.31238	1	200	GAPDH	11.3939	1.45029
45.1	0.413444	1	200	GAPDH	11.3939	1.9195
45.15	0.49541	1	200	GAPDH	11.3939	2.30004
45.2	0.556543	1	200	GAPDH	11.3939	2.58387
45.25	0.627315	1	200	GAPDH	11.3939	2.91244
45.3	0.734076	1	200	GAPDH	11.3939	3.4081
45.35	0.880251	1	200	GAPDH	11.3939	4.08674
45.4	1.04438	1	200	GAPDH	11.3939	4.84874
45.45	1.1684	1	200	GAPDH	11.3939	5.42453
45.5	1.21747	1	200	GAPDH	11.3939	5.65234
45.55	1.20407	1	200	GAPDH	11.3939	5.59016
45.6	1.13934	1	200	GAPDH	11.3939	5.2896
45.65	1.04581	1	200	GAPDH	11.3939	4.85538
45.7	0.948589	1	200	GAPDH	11.3939	4.40402
45.75	0.838531	1	200	GAPDH	11.3939	3.89305
45.8	0.756012	1	200	GAPDH	11.3939	3.50994
45.85	0.67685	1	200	GAPDH	11.3939	3.14242
45.9	0.620851	1	200	GAPDH	11.3939	2.88243
45.95	0.568155	1	200	GAPDH	11.3939	2.63778
46	0.521686	1	200	GAPDH	11.3939	2.42203
46.05	0.514183	1	200	GAPDH	11.3939	2.3872
46.1	0.507029	1	200	GAPDH	11.3939	2.35399
46.15	0.51186	1	200	GAPDH	11.3939	2.37642
46.2	0.49564	1	200	GAPDH	11.3939	2.30111
46.25	0.447876	1	200	GAPDH	11.3939	2.07936
46.3	0.37738	1	200	GAPDH	11.3939	1.75206
46.35	0.31357	1	200	GAPDH	11.3939	1.45581
46.4	0.285757	1	200	GAPDH	11.3939	1.32668
46.45	0.286086	1	200	GAPDH	11.3939	1.32821
46.5	0.337757	1	200	GAPDH	11.3939	1.56811
46.55	0.409498	1	200	GAPDH	11.3939	1.90118
46.6	0.476513	1	200	GAPDH	11.3939	2.21231
46.65	0.500463	1	200	GAPDH	11.3939	2.3235
46.7	0.483089	1	200	GAPDH	11.3939	2.24284
46.75	0.430979	1	200	GAPDH	11.3939	2.00091
46.8	0.360297	1	200	GAPDH	11.3939	1.67275
46.85	0.328362	1	200	GAPDH	11.3939	1.52449
46.9	0.294667	1	200	GAPDH	11.3939	1.36805
46.95	0.226567	1	200	GAPDH	11.3939	1.05188
47	0.157613	1	200	GAPDH	11.3939	0.731752
47.05	0.139734	1	200	GAPDH	11.3939	0.648742
47.1	0.185072	1	200	GAPDH	11.3939	0.859236
47.15	0.291823	1	200	GAPDH	11.3939	1.35485
47.2	0.399368	1	200	GAPDH	11.3939	1.85415
47.25	0.432358	1	200	GAPDH	11.3939	2.00731
47.3	0.393151	1	200	GAPDH	11.3939	1.82528
47.35	0.330312	1	200	GAPDH	11.3939	1.53354
47.4	0.28194	1	200	GAPDH	11.3939	1.30896
47.45	0.275587	1	200	GAPDH	11.3939	1.27947
47.5	0.303282	1	200	GAPDH	11.3939	1.40805
47.55	0.341861	1	200	GAPDH	11.3939	1.58716
47.6	0.377858	1	200	GAPDH	11.3939	1.75429
47.65	0.423314	1	200	GAPDH	11.3939	1.96532
47.7	0.443605	1	200	GAPDH	11.3939	2.05953
47.75	0.455195	1	200	GAPDH	11.3939	2.11334
47.8	0.480176	1	200	GAPDH	11.3939	2.22931
47.85	0.537714	1	200	GAPDH	11.3939	2.49645
47.9	0.584524	1	200	GAPDH	11.3939	2.71377
47.95	0.610182	1	200	GAPDH	11.3939	2.83289
48	0.604501	1	200	GAPDH	11.3939	2.80652
48.05	0.585007	1	200	GAPDH	11.3939	2.71602
48.1	0.569494	1	200	GAPDH	11.3939	2.64399
48.15	0.656826	1	200	GAPDH	11.3939	3.04945
48.2	0.757346	1	200	GAPDH	11.3939	3.51613
48.25	0.846716	1	200	GAPDH	11.3939	3.93105
48.3	0.901962	1	200	GAPDH	11.3939	4.18754
48.35	0.917521	1	200	GAPDH	11.3939	4.25978
48.4	0.868101	1	200	GAPDH	11.3939	4.03034
48.45	0.807683	1	200	GAPDH	11.3939	3.74984
48.5	0.740415	1	200	GAPDH	11.3939	3.43753
48.55	0.671091	1	200	GAPDH	11.3939	3.11568
48.6	0.60769	1	200	GAPDH	11.3939	2.82133
48.65	0.559594	1	200	GAPDH	11.3939	2.59803
48.7	0.514743	1	200	GAPDH	11.3939	2.3898
48.75	0.465321	1	200	GAPDH	11.3939	2.16035
48.8	0.443308	1	200	GAPDH	11.3939	2.05815
48.85	0.426911	1	200	GAPDH	11.3939	1.98202
48.9	0.421132	1	200	GAPDH	11.3939	1.95519
48.95	0.445624	1	200	GAPDH	11.3939	2.0689
49	0.498149	1	200	GAPDH	11.3939	2.31276
49.05	0.575277	1	200	GAPDH	11.3939	2.67084
49.1	0.56607	1	200	GAPDH	11.3939	2.6281
49.15	0.518778	1	200	GAPDH	11.3939	2.40853
49.2	0.454936	1	200	GAPDH	11.3939	2.11213
49.25	0.384857	1	200	GAPDH	11.3939	1.78678
49.3	0.382782	1	200	GAPDH	11.3939	1.77714
49.35	0.43619	1	200	GAPDH	11.3939	2.0251
49.4	0.539362	1	200	GAPDH	11.3939	2.5041
49.45	0.660887	1	200	GAPDH	11.3939	3.0683
49.5	0.756814	1	200	GAPDH	11.3939	3.51366
49.55	0.859731	1	200	GAPDH	11.3939	3.99148
49.6	0.926217	1	200	GAPDH	11.3939	4.30015
49.65	0.948764	1	200	GAPDH	11.3939	4.40483
49.7	0.977046	1	200	GAPDH	11.3939	4.53614
49.75	1.0294	1	200	GAPDH	11.3939	4.77918
49.8	1.11482	1	200	GAPDH	11.3939	5.1758
49.85	1.24279	1	200	GAPDH	11.3939	5.76989
49.9	1.38112	1	200	GAPDH	11.3939	6.41212
49.95	1.48538	1	200	GAPDH	11.3939	6.89617
50	1.46919	1	200	GAPDH	11.3939	6.82103
50.05	1.40347	1	200	GAPDH	11.3939	6.51591
50.1	1.35352	1	200	GAPDH	11.3939	6.28397
50.15	1.30539	1	200	GAPDH	11.3939	6.06055
50.2	1.28665	1	200	GAPDH	11.3939	5.97354
50.25	1.28057	1	200	GAPDH	11.3939	5.9453
50.3	1.24988	1	200	GAPDH	11.3939	5.8028
50.35	1.21122	1	200	GAPDH	11.3939	5.62336
50.4	1.20722	1	200	GAPDH	11.3939	5.60477
50.45	1.22997	1	200	GAPDH	11.3939	5.7104
50.5	1.24076	1	200	GAPDH	11.3939	5.7605
50.55	1.21547	1	200	GAPDH	11.3939	5.64308
50.6	1.1496	1	200	GAPDH	11.3939	5.33725
50.65	1.03851	1	200	GAPDH	11.3939	4.82148
50.7	0.940874	1	200	GAPDH	11.3939	4.3682
50.75	0.908225	1	200	GAPDH	11.3939	4.21662
50.8	0.894439	1	200	GAPDH	11.3939	4.15262
50.85	0.864694	1	200	GAPDH	11.3939	4.01452
50.9	0.836641	1	200	GAPDH	11.3939	3.88428
50.95	0.825922	1	200	GAPDH	11.3939	3.83451
51	0.808446	1	200	GAPDH	11.3939	3.75337
51.05	0.839317	1	200	GAPDH	11.3939	3.8967
51.1	0.876255	1	200	GAPDH	11.3939	4.06819
51.15	0.87422	1	200	GAPDH	11.3939	4.05875
51.2	0.861746	1	200	GAPDH	11.3939	4.00083
51.25	0.854004	1	200	GAPDH	11.3939	3.96489
51.3	0.810183	1	200	GAPDH	11.3939	3.76144
51.35	0.729307	1	200	GAPDH	11.3939	3.38596
51.4	0.655834	1	200	GAPDH	11.3939	3.04484
51.45	0.594968	1	200	GAPDH	11.3939	2.76226
51.5	0.561265	1	200	GAPDH	11.3939	2.60579
51.55	0.586457	1	200	GAPDH	11.3939	2.72274
51.6	0.626486	1	200	GAPDH	11.3939	2.90859
51.65	0.616792	1	200	GAPDH	11.3939	2.86358
51.7	0.577237	1	200	GAPDH	11.3939	2.67994
51.75	0.543109	1	200	GAPDH	11.3939	2.5215
51.8	0.501156	1	200	GAPDH	11.3939	2.32672
51.85	0.483414	1	200	GAPDH	11.3939	2.24435
51.9	0.486258	1	200	GAPDH	11.3939	2.25755
51.95	0.491824	1	200	GAPDH	11.3939	2.28339
52	0.50247	1	200	GAPDH	11.3939	2.33282
52.05	0.533398	1	200	GAPDH	11.3939	2.47641
52.1	0.579771	1	200	GAPDH	11.3939	2.69171
52.15	0.551493	1	200	GAPDH	11.3939	2.56042
52.2	0.515719	1	200	GAPDH	11.3939	2.39433
52.25	0.48012	1	200	GAPDH	11.3939	2.22906
52.3	0.398832	1	200	GAPDH	11.3939	1.85166
52.35	0.383219	1	200	GAPDH	11.3939	1.77918
52.4	0.363112	1	200	GAPDH	11.3939	1.68582
52.45	0.334326	1	200	GAPDH	11.3939	1.55218
52.5	0.292103	1	200	GAPDH	11.3939	1.35615
52.55	0.282672	1	200	GAPDH	11.3939	1.31236
52.6	0.295409	1	200	GAPDH	11.3939	1.3715
52.65	0.334554	1	200	GAPDH	11.3939	1.55324
52.7	0.406931	1	200	GAPDH	11.3939	1.88926
52.75	0.462976	1	200	GAPDH	11.3939	2.14946
52.8	0.489848	1	200	GAPDH	11.3939	2.27422
52.85	0.48685	1	200	GAPDH	11.3939	2.2603
52.9	0.456337	1	200	GAPDH	11.3939	2.11864
52.95	0.379142	1	200	GAPDH	11.3939	1.76024
53	0.321013	1	200	GAPDH	11.3939	1.49037
53.05	0.287921	1	200	GAPDH	11.3939	1.33673
53.1	0.305059	1	200	GAPDH	11.3939	1.4163
53.15	0.344154	1	200	GAPDH	11.3939	1.59781
53.2	0.374387	1	200	GAPDH	11.3939	1.73817
53.25	0.423772	1	200	GAPDH	11.3939	1.96745
53.3	0.452167	1	200	GAPDH	11.3939	2.09928
53.35	0.439689	1	200	GAPDH	11.3939	2.04134
53.4	0.409855	1	200	GAPDH	11.3939	1.90284
53.45	0.384657	1	200	GAPDH	11.3939	1.78585
53.5	0.401445	1	200	GAPDH	11.3939	1.86379
53.55	0.43829	1	200	GAPDH	11.3939	2.03485
53.6	0.470929	1	200	GAPDH	11.3939	2.18639
53.65	0.477419	1	200	GAPDH	11.3939	2.21652
53.7	0.444412	1	200	GAPDH	11.3939	2.06327
53.75	0.379287	1	200	GAPDH	11.3939	1.76092
53.8	0.313232	1	200	GAPDH	11.3939	1.45424
53.85	0.266281	1	200	GAPDH	11.3939	1.23626
53.9	0.249736	1	200	GAPDH	11.3939	1.15945
53.95	0.228214	1	200	GAPDH	11.3939	1.05953
54	0.215515	1	200	GAPDH	11.3939	1.00057
54.05	0.203388	1	200	GAPDH	11.3939	0.944269
54.1	0.193163	1	200	GAPDH	11.3939	0.896801
54.15	0.16966	1	200	GAPDH	11.3939	0.787682
54.2	0.139113	1	200	GAPDH	11.3939	0.645859
54.25	0.118728	1	200	GAPDH	11.3939	0.551218
54.3	0.147635	1	200	GAPDH	11.3939	0.685427
54.35	0.184515	1	200	GAPDH	11.3939	0.856647
54.4	0.223319	1	200	GAPDH	11.3939	1.03681
54.45	0.220363	1	200	GAPDH	11.3939	1.02308
54.5	0.173074	1	200	GAPDH	11.3939	0.80353
54.55	0.103897	1	200	GAPDH	11.3939	0.482365
54.6	0.0434382	1	200	GAPDH	11.3939	0.201671
54.65	0.0157518	1	200	GAPDH	11.3939	0.0731312
54.7	0.0166716	1	200	GAPDH	11.3939	0.0774011
54.75	0.0338471	1	200	GAPDH	11.3939	0.157142
54.8	0.0337838	1	200	GAPDH	11.3939	0.156848
54.85	0.00822785	1	200	GAPDH	11.3939	0.0381995
54.9	-0.00279142	1	200	GAPDH	11.3939	-0.0129598
54.95	-0.00167609	1	200	GAPDH	11.3939	-0.00778159
55	0.0213841	1	200	GAPDH	11.3939	0.09928
55.05	0.079203	1	200	GAPDH	11.3939	0.367716
55.1	0.137255	1	200	GAPDH	11.3939	0.637236
55.15	0.16386	1	200	GAPDH	11.3939	0.760756
55.2	0.150894	1	200	GAPDH	11.3939	0.700558
55.25	0.116238	1	200	GAPDH	11.3939	0.539658
55.3	0.118272	1	200	GAPDH	11.3939	0.549103
55.35	0.139284	1	200	GAPDH	11.3939	0.646654
55.4	0.189575	1	200	GAPDH	11.3939	0.880142
55.45	0.247767	1	200	GAPDH	11.3939	1.15031
55.5	0.281405	1	200	GAPDH	11.3939	1.30648
55.55	0.277835	1	200	GAPDH	11.3939	1.28991
55.6	0.250252	1	200	GAPDH	11.3939	1.16185
55.65	0.236191	1	200	GAPDH	11.3939	1.09657
55.7	0.208785	1	200	GAPDH	11.3939	0.969325
55.75	0.158863	1	200	GAPDH	11.3939	0.737556
55.8	0.118741	1	200	GAPDH	11.3939	0.551278
55.85	0.109331	1	200	GAPDH	11.3939	0.50759
55.9	0.105114	1	200	GAPDH	11.3939	0.488012
55.95	0.131417	1	200	GAPDH	11.3939	0.610131
56	0.194842	1	200	GAPDH	11.3939	0.904596
56.05	0.242214	1	200	GAPDH	11.3939	1.12453
56.1	0.251491	1	200	GAPDH	11.3939	1.1676
56.15	0.210724	1	200	GAPDH	11.3939	0.978331
56.2	0.163735	1	200	GAPDH	11.3939	0.760175
56.25	0.107647	1	200	GAPDH	11.3939	0.499775
56.3	0.0629147	1	200	GAPDH	11.3939	0.292094
56.35	0.0434272	1	200	GAPDH	11.3939	0.20162
56.4	0.0298089	1	200	GAPDH	11.3939	0.138394
56.45	-0.00944193	1	200	GAPDH	11.3939	-0.0438361
56.5	-0.0243065	1	200	GAPDH	11.3939	-0.112848
56.55	-0.0198353	1	200	GAPDH	11.3939	-0.0920895
56.6	0.0109917	1	200	GAPDH	11.3939	0.051031
56.65	0.045041	1	200	GAPDH	11.3939	0.209112
56.7	0.0656024	1	200	GAPDH	11.3939	0.304573
56.75	0.0638051	1	200	GAPDH	11.3939	0.296228
56.8	0.0287318	1	200	GAPDH	11.3939	0.133393
56.85	0.00621754	1	200	GAPDH	11.3939	0.0288662
56.9	-0.0118192	1	200	GAPDH	11.3939	-0.0548729
56.95	-0.0394058	1	200	GAPDH	11.3939	-0.182949
57	-0.0775046	1	200	GAPDH	11.3939	-0.359831
57.05	-0.089829	1	200	GAPDH	11.3939	-0.417049
57.1	-0.0924269	1	200	GAPDH	11.3939	-0.429111
57.15	-0.116263	1	200	GAPDH	11.3939	-0.539773
57.2	-0.119978	1	200	GAPDH	11.3939	-0.557022
57.25	-0.104148	1	200	GAPDH	11.3939	-0.483527
57.3	-0.135436	1	200	GAPDH	11.3939	-0.628791
57.35	-0.171292	1	200	GAPDH	11.3939	-0.795256
57.4	-0.181975	1	200	GAPDH	11.3939	-0.844854
57.45	-0.17208	1	200	GAPDH	11.3939	-0.798916
57.5	-0.135668	1	200	GAPDH	11.3939	-0.629865
57.55	-0.0573517	1	200	GAPDH	11.3939	-0.266267
57.6	0.0375257	1	200	GAPDH	11.3939	0.174221
57.65	0.0847489	1	200	GAPDH	11.3939	0.393464
57.7	0.0749976	1	200	GAPDH	11.3939	0.348192
57.75	0.043792	1	200	GAPDH	11.3939	0.203313
57.8	0.0160673	1	200	GAPDH	11.3939	0.0745958
57.85	0.00176961	1	200	GAPDH	11.3939	0.00821577
57.9	-0.00341037	1	200	GAPDH	11.3939	-0.0158334
57.95	-0.00466709	1	200	GAPDH	11.3939	-0.0216679
58	0.00890511	1	200	GAPDH	11.3939	0.0413438
58.05	-0.0123047	1	200	GAPDH	11.3939	-0.0571271
58.1	-0.0494407	1	200	GAPDH	11.3939	-0.229539
58.15	-0.0692096	1	200	GAPDH	11.3939	-0.32132
58.2	-0.0862402	1	200	GAPDH	11.3939	-0.400388
58.25	-0.127397	1	200	GAPDH	11.3939	-0.591466
58.3	-0.140704	1	200	GAPDH	11.3939	-0.653245
58.35	-0.124355	1	200	GAPDH	11.3939	-0.577341
58.4	-0.103091	1	200	GAPDH	11.3939	-0.478619
58.45	-0.116925	1	200	GAPDH	11.3939	-0.542848
58.5	-0.0951927	1	200	GAPDH	11.3939	-0.441951
58.55	-0.0995303	1	200	GAPDH	11.3939	-0.46209
58.6	-0.11698	1	200	GAPDH	11.3939	-0.543106
58.65	-0.13352	1	200	GAPDH	11.3939	-0.619895
58.7	-0.105112	1	200	GAPDH	11.3939	-0.488003
58.75	-0.0644414	1	200	GAPDH	11.3939	-0.299182
58.8	-0.0311906	1	200	GAPDH	11.3939	-0.144809
58.85	-0.0243816	1	200	GAPDH	11.3939	-0.113196
58.9	-0.0691504	1	200	GAPDH	11.3939	-0.321045
58.95	-0.13061	1	200	GAPDH	11.3939	-0.606384
59	-0.180624	1	200	GAPDH	11.3939	-0.838584
59.05	-0.177842	1	200	GAPDH	11.3939	-0.825669
59.1	-0.155655	1	200	GAPDH	11.3939	-0.722661
59.15	-0.161297	1	200	GAPDH	11.3939	-0.748854
59.2	-0.182032	1	200	GAPDH	11.3939	-0.845121
59.25	-0.194212	1	200	GAPDH	11.3939	-0.901671
59.3	-0.213222	1	200	GAPDH	11.3939	-0.989925
59.35	-0.197122	1	200	GAPDH	11.3939	-0.915177
59.4	-0.22426	1	200	GAPDH	11.3939	-1.04117
59.45	-0.238726	1	200	GAPDH	11.3939	-1.10833
59.5	-0.281797	1	200	GAPDH	11.3939	-1.3083
59.55	-0.298596	1	200	GAPDH	11.3939	-1.38629
59.6	-0.276837	1	200	GAPDH	11.3939	-1.28527
59.65	-0.218667	1	200	GAPDH	11.3939	-1.01521
59.7	-0.150245	1	200	GAPDH	11.3939	-0.697541
59.75	-0.0966646	1	200	GAPDH	11.3939	-0.448785
59.8	-0.053712	1	200	GAPDH	11.3939	-0.249369
59.85	-0.0237693	1	200	GAPDH	11.3939	-0.110354
59.9	-0.00785719	1	200	GAPDH	11.3939	-0.0364786
59.95	-0.00457857	1	200	GAPDH	11.3939	-0.0212569
60	-0.0335507	1	200	GAPDH	11.3939	-0.155766
60.05	-0.075857	1	200	GAPDH	11.3939	-0.352181
60.1	-0.11725	1	200	GAPDH	11.3939	-0.544355
60.15	-0.136512	1	200	GAPDH	11.3939	-0.633787
60.2	-0.122137	1	200	GAPDH	11.3939	-0.567046
60.25	-0.101987	1	200	GAPDH	11.3939	-0.473494
60.3	-0.102822	1	200	GAPDH	11.3939	-0.477372
60.35	-0.141102	1	200	GAPDH	11.3939	-0.655094
60.4	-0.174198	1	200	GAPDH	11.3939	-0.80875
60.45	-0.185445	1	200	GAPDH	11.3939	-0.860968
60.5	-0.168481	1	200	GAPDH	11.3939	-0.782209
60.55	-0.114326	1	200	GAPDH	11.3939	-0.530783
60.6	-0.0906076	1	200	GAPDH	11.3939	-0.420664
60.65	-0.0848811	1	200	GAPDH	11.3939	-0.394078
60.7	-0.122652	1	200	GAPDH	11.3939	-0.569435
60.75	-0.184836	1	200	GAPDH	11.3939	-0.858137
60.8	-0.252785	1	200	GAPDH	11.3939	-1.17361
60.85	-0.283897	1	200	GAPDH	11.3939	-1.31805
60.9	-0.27911	1	200	GAPDH	11.3939	-1.29583
60.95	-0.255777	1	200	GAPDH	11.3939	-1.1875
61	-0.229939	1	200	GAPDH	11.3939	-1.06754
61.05	-0.216231	1	200	GAPDH	11.3939	-1.0039
61.1	-0.223413	1	200	GAPDH	11.3939	-1.03724
61.15	-0.234217	1	200	GAPDH	11.3939	-1.0874
61.2	-0.212965	1	200	GAPDH	11.3939	-0.988731
61.25	-0.199187	1	200	GAPDH	11.3939	-0.924765
61.3	-0.180668	1	200	GAPDH	11.3939	-0.838787
61.35	-0.188041	1	200	GAPDH	11.3939	-0.873018
61.4	-0.171841	1	200	GAPDH	11.3939	-0.797808
61.45	-0.119942	1	200	GAPDH	11.3939	-0.556855
61.5	-0.0886773	1	200	GAPDH	11.3939	-0.411703
61.55	-0.0883831	1	200	GAPDH	11.3939	-0.410336
61.6	-0.105242	1	200	GAPDH	11.3939	-0.488609
61.65	-0.117134	1	200	GAPDH	11.3939	-0.54382
61.7	-0.120381	1	200	GAPDH	11.3939	-0.558895
61.75	-0.0898588	1	200	GAPDH	11.3939	-0.417188
61.8	-0.0347068	1	200	GAPDH	11.3939	-0.161134
61.85	0.0138044	1	200	GAPDH	11.3939	0.0640896
61.9	0.0644378	1	200	GAPDH	11.3939	0.299166
61.95	0.124563	1	200	GAPDH	11.3939	0.578307
62	0.166743	1	200	GAPDH	11.3939	0.774138
62.05	0.151753	1	200	GAPDH	11.3939	0.704542
62.1	0.0901781	1	200	GAPDH	11.3939	0.41867
62.15	0.0104136	1	200	GAPDH	11.3939	0.0483471
62.2	-0.0577314	1	200	GAPDH	11.3939	-0.26803
62.25	-0.10995	1	200	GAPDH	11.3939	-0.510465
62.3	-0.147032	1	200	GAPDH	11.3939	-0.682628
62.35	-0.131211	1	200	GAPDH	11.3939	-0.609174
62.4	-0.119883	1	200	GAPDH	11.3939	-0.556583
62.45	-0.111473	1	200	GAPDH	11.3939	-0.517538
62.5	-0.115379	1	200	GAPDH	11.3939	-0.53567
62.55	-0.128986	1	200	GAPDH	11.3939	-0.598842
62.6	-0.150489	1	200	GAPDH	11.3939	-0.698674
62.65	-0.154591	1	200	GAPDH	11.3939	-0.717721
62.7	-0.132741	1	200	GAPDH	11.3939	-0.616277
62.75	-0.135748	1	200	GAPDH	11.3939	-0.630237
62.8	-0.160097	1	200	GAPDH	11.3939	-0.743282
62.85	-0.172292	1	200	GAPDH	11.3939	-0.799902
62.9	-0.176917	1	200	GAPDH	11.3939	-0.821372
62.95	-0.149968	1	200	GAPDH	11.3939	-0.696255
63	-0.101925	1	200	GAPDH	11.3939	-0.473207
63.05	-0.053164	1	200	GAPDH	11.3939	-0.246825
63.1	-0.0316106	1	200	GAPDH	11.3939	-0.146759
63.15	-0.0497392	1	200	GAPDH	11.3939	-0.230925
63.2	-0.0958741	1	200	GAPDH	11.3939	-0.445115
63.25	-0.144307	1	200	GAPDH	11.3939	-0.669976
63.3	-0.169083	1	200	GAPDH	11.3939	-0.785003
63.35	-0.16817	1	200	GAPDH	11.3939	-0.780763
63.4	-0.159715	1	200	GAPDH	11.3939	-0.741512
63.45	-0.133467	1	200	GAPDH	11.3939	-0.619647
63.5	-0.120679	1	200	GAPDH	11.3939	-0.560276
63.55	-0.123704	1	200	GAPDH	11.3939	-0.574323
63.6	-0.135748	1	200	GAPDH	11.3939	-0.63024
63.65	-0.126428	1	200	GAPDH	11.3939	-0.586967
63.7	-0.102925	1	200	GAPDH	11.3939	-0.477849
63.75	-0.0945829	1	200	GAPDH	11.3939	-0.43912
63.8	-0.102257	1	200	GAPDH	11.3939	-0.474751
63.85	-0.12657	1	200	GAPDH	11.3939	-0.587625
63.9	-0.151319	1	200	GAPDH	11.3939	-0.702529
63.95	-0.160136	1	200	GAPDH	11.3939	-0.743466
64	-0.163677	1	200	GAPDH	11.3939	-0.759905
64.05	-0.158661	1	200	GAPDH	11.3939	-0.736614
64.1	-0.158863	1	200	GAPDH	11.3939	-0.737553
64.15	-0.157486	1	200	GAPDH	11.3939	-0.731159
64.2	-0.16101	1	200	GAPDH	11.3939	-0.747522
64.25	-0.164259	1	200	GAPDH	11.3939	-0.762604
64.3	-0.127516	1	200	GAPDH	11.3939	-0.592021
64.35	-0.104895	1	200	GAPDH	11.3939	-0.486997
64.4	-0.122167	1	200	GAPDH	11.3939	-0.567186
64.45	-0.124628	1	200	GAPDH	11.3939	-0.578611
64.5	-0.17482	1	200	GAPDH	11.3939	-0.81164
64.55	-0.215783	1	200	GAPDH	11.3939	-1.00182
64.6	-0.22376	1	200	GAPDH	11.3939	-1.03885
64.65	-0.218564	1	200	GAPDH	11.3939	-1.01473
64.7	-0.208605	1	200	GAPDH	11.3939	-0.968492
64.75	-0.211456	1	200	GAPDH	11.3939	-0.981729
64.8	-0.220928	1	200	GAPDH	11.3939	-1.0257
64.85	-0.219924	1	200	GAPDH	11.3939	-1.02104
64.9	-0.230937	1	200	GAPDH	11.3939	-1.07217
64.95	-0.237531	1	200	GAPDH	11.3939	-1.10278
20.05	0.0331943	1	200	RPS19	20.4172	0.0860022
20.1	0.0475447	1	200	RPS19	20.4172	0.123182
20.15	0.0967573	1	200	RPS19	20.4172	0.250686
20.2	0.154417	1	200	RPS19	20.4172	0.400074
20.25	0.176001	1	200	RPS19	20.4172	0.455996
20.3	0.158786	1	200	RPS19	20.4172	0.411396
20.35	0.124948	1	200	RPS19	20.4172	0.323723
20.4	0.100023	1	200	RPS19	20.4172	0.259147
20.45	0.0791605	1	200	RPS19	20.4172	0.205095
20.5	0.0859503	1	200	RPS19	20.4172	0.222686
20.55	0.0850995	1	200	RPS19	20.4172	0.220482
20.6	0.0457451	1	200	RPS19	20.4172	0.11852
20.65	0.0320869	1	200	RPS19	20.4172	0.083133
20.7	0.0765044	1	200	RPS19	20.4172	0.198213
20.75	0.117224	1	200	RPS19	20.4172	0.303713
20.8	0.137683	1	200	RPS19	20.4172	0.35672
20.85	0.151145	1	200	RPS19	20.4172	0.391599
20.9	0.142165	1	200	RPS19	20.4172	0.368332
20.95	0.124916	1	200	RPS19	20.4172	0.323641
21	0.128243	1	200	RPS19	20.4172	0.33226
21.05	0.136498	1	200	RPS19	20.4172	0.35365
21.1	0.134145	1	200	RPS19	20.4172	0.347553
21.15	0.108773	1	200	RPS19	20.4172	0.281816
21.2	0.0886375	1	200	RPS19	20.4172	0.229648
21.25	0.0921176	1	200	RPS19	20.4172	0.238665
21.3	0.13469	1	200	RPS19	20.4172	0.348964
21.35	0.176621	1	200	RPS19	20.4172	0.457602
21.4	0.190934	1	200	RPS19	20.4172	0.494685
21.45	0.180353	1	200	RPS19	20.4172	0.467272
21.5	0.141267	1	200	RPS19	20.4172	0.366005
21.55	0.112554	1	200	RPS19	20.4172	0.291612
21.6	0.114714	1	200	RPS19	20.4172	0.29721
21.65	0.149652	1	200	RPS19	20.4172	0.38773
21.7	0.212724	1	200	RPS19	20.4172	0.55114
21.75	0.256121	1	200	RPS19	20.4172	0.663578
21.8	0.292146	1	200	RPS19	20.4172	0.756913
21.85	0.299696	1	200	RPS19	20.4172	0.776475
21.9	0.29902	1	200	RPS19	20.4172	0.774723
21.95	0.28697	1	200	RPS19	20.4172	0.743503
22	0.256459	1	200	RPS19	20.4172	0.664453
22.05	0.238078	1	200	RPS19	20.4172	0.616829
22.1	0.217488	1	200	RPS19	20.4172	0.563483
22.15	0.20926	1	200	RPS19	20.4172	0.542167
22.2	0.268726	1	200	RPS19	20.4172	0.696236
22.25	0.533858	1	200	RPS19	20.4172	1.38316
22.3	1.08943	1	200	RPS19	20.4172	2.82258
22.35	1.92702	1	200	RPS19	20.4172	4.99267
22.4	2.86511	1	200	RPS19	20.4172	7.42314
22.45	3.60313	1	200	RPS19	20.4172	9.33525
22.5	3.88977	1	200	RPS19	20.4172	10.0779
22.55	3.62062	1	200	RPS19	20.4172	9.38055
22.6	2.92381	1	200	RPS19	20.4172	7.57522
22.65	2.12311	1	200	RPS19	20.4172	5.50071
22.7	1.38303	1	200	RPS19	20.4172	3.58325
22.75	0.844478	1	200	RPS19	20.4172	2.18794
22.8	0.502443	1	200	RPS19	20.4172	1.30177
22.85	0.331872	1	200	RPS19	20.4172	0.859839
22.9	0.281566	1	200	RPS19	20.4172	0.729501
22.95	0.271241	1	200	RPS19	20.4172	0.702752
23	0.277434	1	200	RPS19	20.4172	0.718797
23.05	0.267503	1	200	RPS19	20.4172	0.693066
23.1	0.238737	1	200	RPS19	20.4172	0.618536
23.15	0.219606	1	200	RPS19	20.4172	0.568971
23.2	0.20875	1	200	RPS19	20.4172	0.540845
23.25	0.232412	1	200	RPS19	20.4172	0.602151
23.3	0.254688	1	200	RPS19	20.4172	0.659865
23.35	0.277594	1	200	RPS19	20.4172	0.71921
23.4	0.336702	1	200	RPS19	20.4172	0.872352
23.45	0.392404	1	200	RPS19	20.4172	1.01667
23.5	0.449525	1	200	RPS19	20.4172	1.16466
23.55	0.446312	1	200	RPS19	20.4172	1.15634
23.6	0.414449	1	200	RPS19	20.4172	1.07378
23.65	0.382342	1	200	RPS19	20.4172	0.990599
23.7	0.317754	1	200	RPS19	20.4172	0.82326
23.75	0.280271	1	200	RPS19	20.4172	0.726145
23.8	0.266537	1	200	RPS19	20.4172	0.690564
23.85	0.275742	1	200	RPS19	20.4172	0.714413
23.9	0.306999	1	200	RPS19	20.4172	0.795395
23.95	0.353458	1	200	RPS19	20.4172	0.915763
24	0.378336	1	200	RPS19	20.4172	0.980221
24.05	0.352925	1	200	RPS19	20.4172	0.914384
24.1	0.335489	1	200	RPS19	20.4172	0.869208
24.15	0.33974	1	200	RPS19	20.4172	0.880222
24.2	0.35756	1	200	RPS19	20.4172	0.926391
24.25	0.352936	1	200	RPS19	20.4172	0.914413
24.3	0.369661	1	200	RPS19	20.4172	0.957745
24.35	0.371123	1	200	RPS19	20.4172	0.961533
24.4	0.365706	1	200	RPS19	20.4172	0.947499
24.45	0.37927	1	200	RPS19	20.4172	0.98264
24.5	0.438101	1	200	RPS19	20.4172	1.13506
24.55	0.440872	1	200	RPS19	20.4172	1.14224
24.6	0.448265	1	200	RPS19	20.4172	1.1614
24.65	0.437894	1	200	RPS19	20.4172	1.13453
24.7	0.418427	1	200	RPS19	20.4172	1.08409
24.75	0.400421	1	200	RPS19	20.4172	1.03744
24.8	0.42417	1	200	RPS19	20.4172	1.09897
24.85	0.488773	1	200	RPS19	20.4172	1.26635
24.9	0.538181	1	200	RPS19	20.4172	1.39436
24.95	0.606482	1	200	RPS19	20.4172	1.57132
25	0.666496	1	200	RPS19	20.4172	1.72681
25.05	0.684378	1	200	RPS19	20.4172	1.77314
25.1	0.686544	1	200	RPS19	20.4172	1.77875
25.15	0.692498	1	200	RPS19	20.4172	1.79417
25.2	0.701746	1	200	RPS19	20.4172	1.81813
25.25	0.706734	1	200	RPS19	20.4172	1.83106
25.3	0.724966	1	200	RPS19	20.4172	1.87829
25.35	0.75587	1	200	RPS19	20.4172	1.95836
25.4	0.766152	1	200	RPS19	20.4172	1.985
25.45	0.79689	1	200	RPS19	20.4172	2.06464
25.5	0.817396	1	200	RPS19	20.4172	2.11777
25.55	0.810006	1	200	RPS19	20.4172	2.09862
25.6	0.786171	1	200	RPS19	20.4172	2.03687
25.65	0.741572	1	200	RPS19	20.4172	1.92132
25.7	0.696665	1	200	RPS19	20.4172	1.80497
25.75	0.685498	1	200	RPS19	20.4172	1.77604
25.8	0.696758	1	200	RPS19	20.4172	1.80521
25.85	0.70695	1	200	RPS19	20.4172	1.83162
25.9	0.694987	1	200	RPS19	20.4172	1.80062
25.95	0.699734	1	200	RPS19	20.4172	1.81292
26	0.714502	1	200	RPS19	20.4172	1.85118
26.05	0.735074	1	200	RPS19	20.4172	1.90448
26.1	0.816034	1	200	RPS19	20.4172	2.11424
26.15	0.873944	1	200	RPS19	20.4172	2.26428
26.2	0.939432	1	200	RPS19	20.4172	2.43395
26.25	0.945179	1	200	RPS19	20.4172	2.44884
26.3	0.965333	1	200	RPS19	20.4172	2.50105
26.35	1.03779	1	200	RPS19	20.4172	2.68878
26.4	1.06375	1	200	RPS19	20.4172	2.75605
26.45	1.09174	1	200	RPS19	20.4172	2.82855
26.5	1.10639	1	200	RPS19	20.4172	2.86651
26.55	1.11159	1	200	RPS19	20.4172	2.87998
26.6	1.0794	1	200	RPS19	20.4172	2.79658
26.65	0.984897	1	200	RPS19	20.4172	2.55174
26.7	0.896353	1	200	RPS19	20.4172	2.32234
26.75	0.803507	1	200	RPS19	20.4172	2.08178
26.8	0.69689	1	200	RPS19	20.4172	1.80555
26.85	0.589157	1	200	RPS19	20.4172	1.52643
26.9	0.527731	1	200	RPS19	20.4172	1.36728
26.95	0.492741	1	200	RPS19	20.4172	1.27663
27	0.484963	1	200	RPS19	20.4172	1.25648
27.05	0.531899	1	200	RPS19	20.4172	1.37808
27.1	0.574457	1	200	RPS19	20.4172	1.48834
27.15	0.599214	1	200	RPS19	20.4172	1.55249
27.2	0.605919	1	200	RPS19	20.4172	1.56986
27.25	0.639428	1	200	RPS19	20.4172	1.65668
27.3	0.663318	1	200	RPS19	20.4172	1.71857
27.35	0.652663	1	200	RPS19	20.4172	1.69097
27.4	0.610595	1	200	RPS19	20.4172	1.58197
27.45	0.546595	1	200	RPS19	20.4172	1.41616
27.5	0.477702	1	200	RPS19	20.4172	1.23767
27.55	0.42228	1	200	RPS19	20.4172	1.09407
27.6	0.395585	1	200	RPS19	20.4172	1.02491
27.65	0.371951	1	200	RPS19	20.4172	0.963679
27.7	0.361941	1	200	RPS19	20.4172	0.937744
27.75	0.361137	1	200	RPS19	20.4172	0.935659
27.8	0.386752	1	200	RPS19	20.4172	1.00202
27.85	0.407932	1	200	RPS19	20.4172	1.0569
27.9	0.408748	1	200	RPS19	20.4172	1.05901
27.95	0.405556	1	200	RPS19	20.4172	1.05074
28	0.366751	1	200	RPS19	20.4172	0.950206
28.05	0.319676	1	200	RPS19	20.4172	0.82824
28.1	0.29279	1	200	RPS19	20.4172	0.758582
28.15	0.26428	1	200	RPS19	20.4172	0.684716
28.2	0.265036	1	200	RPS19	20.4172	0.686675
28.25	0.262679	1	200	RPS19	20.4172	0.680568
28.3	0.294577	1	200	RPS19	20.4172	0.763212
28.35	0.331585	1	200	RPS19	20.4172	0.859093
28.4	0.377155	1	200	RPS19	20.4172	0.977159
28.45	0.409365	1	200	RPS19	20.4172	1.06061
28.5	0.434535	1	200	RPS19	20.4172	1.12583
28.55	0.422414	1	200	RPS19	20.4172	1.09442
28.6	0.375022	1	200	RPS19	20.4172	0.971634
28.65	0.325951	1	200	RPS19	20.4172	0.844498
28.7	0.304487	1	200	RPS19	20.4172	0.788888
28.75	0.320873	1	200	RPS19	20.4172	0.83134
28.8	0.349975	1	200	RPS19	20.4172	0.906742
28.85	0.380363	1	200	RPS19	20.4172	0.985471
28.9	0.397862	1	200	RPS19	20.4172	1.03081
28.95	0.373493	1	200	RPS19	20.4172	0.967674
29	0.346901	1	200	RPS19	20.4172	0.898775
29.05	0.305978	1	200	RPS19	20.4172	0.792749
29.1	0.260936	1	200	RPS19	20.4172	0.676052
29.15	0.227824	1	200	RPS19	20.4172	0.590262
29.2	0.21432	1	200	RPS19	20.4172	0.555275
29.25	0.238125	1	200	RPS19	20.4172	0.616951
29.3	0.268864	1	200	RPS19	20.4172	0.696593
29.35	0.29504	1	200	RPS19	20.4172	0.76441
29.4	0.290824	1	200	RPS19	20.4172	0.753487
29.45	0.26817	1	200	RPS19	20.4172	0.694793
29.5	0.262861	1	200	RPS19	20.4172	0.681039
29.55	0.283311	1	200	RPS19	20.4172	0.734024
29.6	0.328114	1	200	RPS19	20.4172	0.850101
[truncated: 17,788 more rows]

## Sheet: sup fig 5c
column descriptions
column name	description
Time	the timepoints of the fluorescence measurements by the bioanalyzer, in seconds
Value	the raw fluorescence values from the bioanalyzer
rep	the replicate
treatment	shows whether a non-targeting or dEGFP targeting gRNA was used
delivery	by what method LbuCas13a protein and the gRNA were delivered
sorted	indicates whether cells transfected with the LbuCas13a expression plasmid were sorted for marker expression
total_auc	the total area under the curve of the bioanalyzer trace per sample.
auc_rel_value	the fluoresence was corrected for differences in concentration by dividing by the total_auc and multiplying by the mean total_auc
Time	Value	rep	treatment	delivery	sorted	total_auc	auc_rel_value
20.05	-0.256698	1	Non-targeting	iTOP both	Not sorted	185.961	-0.177725
20.1	-0.258924	1	Non-targeting	iTOP both	Not sorted	185.961	-0.179266
20.15	-0.271953	1	Non-targeting	iTOP both	Not sorted	185.961	-0.188287
20.2	-0.289203	1	Non-targeting	iTOP both	Not sorted	185.961	-0.20023
20.25	-0.289264	1	Non-targeting	iTOP both	Not sorted	185.961	-0.200272
20.3	-0.282724	1	Non-targeting	iTOP both	Not sorted	185.961	-0.195744
20.35	-0.292374	1	Non-targeting	iTOP both	Not sorted	185.961	-0.202425
20.4	-0.317666	1	Non-targeting	iTOP both	Not sorted	185.961	-0.219936
20.45	-0.343426	1	Non-targeting	iTOP both	Not sorted	185.961	-0.237772
20.5	-0.36975	1	Non-targeting	iTOP both	Not sorted	185.961	-0.255997
20.55	-0.387345	1	Non-targeting	iTOP both	Not sorted	185.961	-0.268179
20.6	-0.383601	1	Non-targeting	iTOP both	Not sorted	185.961	-0.265586
20.65	-0.393626	1	Non-targeting	iTOP both	Not sorted	185.961	-0.272527
20.7	-0.397072	1	Non-targeting	iTOP both	Not sorted	185.961	-0.274913
20.75	-0.435814	1	Non-targeting	iTOP both	Not sorted	185.961	-0.301736
20.8	-0.445436	1	Non-targeting	iTOP both	Not sorted	185.961	-0.308398
20.85	-0.432236	1	Non-targeting	iTOP both	Not sorted	185.961	-0.299259
20.9	-0.428917	1	Non-targeting	iTOP both	Not sorted	185.961	-0.296961
20.95	-0.452983	1	Non-targeting	iTOP both	Not sorted	185.961	-0.313623
21	-0.488157	1	Non-targeting	iTOP both	Not sorted	185.961	-0.337976
21.05	-0.53034	1	Non-targeting	iTOP both	Not sorted	185.961	-0.367182
21.1	-0.569752	1	Non-targeting	iTOP both	Not sorted	185.961	-0.394468
21.15	-0.597591	1	Non-targeting	iTOP both	Not sorted	185.961	-0.413743
21.2	-0.574096	1	Non-targeting	iTOP both	Not sorted	185.961	-0.397476
21.25	-0.561897	1	Non-targeting	iTOP both	Not sorted	185.961	-0.38903
21.3	-0.561349	1	Non-targeting	iTOP both	Not sorted	185.961	-0.388651
21.35	-0.573095	1	Non-targeting	iTOP both	Not sorted	185.961	-0.396783
21.4	-0.576219	1	Non-targeting	iTOP both	Not sorted	185.961	-0.398946
21.45	-0.579105	1	Non-targeting	iTOP both	Not sorted	185.961	-0.400944
21.5	-0.529645	1	Non-targeting	iTOP both	Not sorted	185.961	-0.3667
21.55	-0.420115	1	Non-targeting	iTOP both	Not sorted	185.961	-0.290867
21.6	-0.359085	1	Non-targeting	iTOP both	Not sorted	185.961	-0.248613
21.65	-0.447222	1	Non-targeting	iTOP both	Not sorted	185.961	-0.309635
21.7	-0.861874	1	Non-targeting	iTOP both	Not sorted	185.961	-0.59672
21.75	-0.785185	1	Non-targeting	iTOP both	Not sorted	185.961	-0.543624
21.8	2.92638	1	Non-targeting	iTOP both	Not sorted	185.961	2.02608
21.85	12.5951	1	Non-targeting	iTOP both	Not sorted	185.961	8.72024
21.9	27.066	1	Non-targeting	iTOP both	Not sorted	185.961	18.7391
21.95	41.0235	1	Non-targeting	iTOP both	Not sorted	185.961	28.4027
22	48.7715	1	Non-targeting	iTOP both	Not sorted	185.961	33.767
22.05	46.9355	1	Non-targeting	iTOP both	Not sorted	185.961	32.4958
22.1	37.3588	1	Non-targeting	iTOP both	Not sorted	185.961	25.8654
22.15	25.0537	1	Non-targeting	iTOP both	Not sorted	185.961	17.3459
22.2	14.8062	1	Non-targeting	iTOP both	Not sorted	185.961	10.2511
22.25	8.09723	1	Non-targeting	iTOP both	Not sorted	185.961	5.60613
22.3	4.3193	1	Non-targeting	iTOP both	Not sorted	185.961	2.99047
22.35	2.14226	1	Non-targeting	iTOP both	Not sorted	185.961	1.48319
22.4	0.931458	1	Non-targeting	iTOP both	Not sorted	185.961	0.644896
22.45	0.257149	1	Non-targeting	iTOP both	Not sorted	185.961	0.178037
22.5	-0.105751	1	Non-targeting	iTOP both	Not sorted	185.961	-0.0732169
22.55	-0.28532	1	Non-targeting	iTOP both	Not sorted	185.961	-0.197541
22.6	-0.395455	1	Non-targeting	iTOP both	Not sorted	185.961	-0.273794
22.65	-0.468054	1	Non-targeting	iTOP both	Not sorted	185.961	-0.324058
22.7	-0.504545	1	Non-targeting	iTOP both	Not sorted	185.961	-0.349322
22.75	-0.477565	1	Non-targeting	iTOP both	Not sorted	185.961	-0.330642
22.8	-0.436283	1	Non-targeting	iTOP both	Not sorted	185.961	-0.302061
22.85	-0.393745	1	Non-targeting	iTOP both	Not sorted	185.961	-0.27261
22.9	-0.325077	1	Non-targeting	iTOP both	Not sorted	185.961	-0.225068
22.95	-0.259261	1	Non-targeting	iTOP both	Not sorted	185.961	-0.179499
23	-0.208835	1	Non-targeting	iTOP both	Not sorted	185.961	-0.144587
23.05	-0.16333	1	Non-targeting	iTOP both	Not sorted	185.961	-0.113082
23.1	-0.175899	1	Non-targeting	iTOP both	Not sorted	185.961	-0.121784
23.15	-0.207787	1	Non-targeting	iTOP both	Not sorted	185.961	-0.143862
23.2	-0.224793	1	Non-targeting	iTOP both	Not sorted	185.961	-0.155636
23.25	-0.202479	1	Non-targeting	iTOP both	Not sorted	185.961	-0.140187
23.3	-0.117474	1	Non-targeting	iTOP both	Not sorted	185.961	-0.0813334
23.35	0.00314523	1	Non-targeting	iTOP both	Not sorted	185.961	0.0021776
23.4	0.118474	1	Non-targeting	iTOP both	Not sorted	185.961	0.0820254
23.45	0.157021	1	Non-targeting	iTOP both	Not sorted	185.961	0.108714
23.5	0.145976	1	Non-targeting	iTOP both	Not sorted	185.961	0.101066
23.55	0.110768	1	Non-targeting	iTOP both	Not sorted	185.961	0.0766905
23.6	0.06889	1	Non-targeting	iTOP both	Not sorted	185.961	0.0476961
23.65	0.0578133	1	Non-targeting	iTOP both	Not sorted	185.961	0.0400271
23.7	0.0854391	1	Non-targeting	iTOP both	Not sorted	185.961	0.0591539
23.75	0.127235	1	Non-targeting	iTOP both	Not sorted	185.961	0.088091
23.8	0.132923	1	Non-targeting	iTOP both	Not sorted	185.961	0.0920296
23.85	0.131545	1	Non-targeting	iTOP both	Not sorted	185.961	0.091075
23.9	0.156717	1	Non-targeting	iTOP both	Not sorted	185.961	0.108503
23.95	0.195813	1	Non-targeting	iTOP both	Not sorted	185.961	0.135571
24	0.258163	1	Non-targeting	iTOP both	Not sorted	185.961	0.178739
24.05	0.344054	1	Non-targeting	iTOP both	Not sorted	185.961	0.238206
24.1	0.43041	1	Non-targeting	iTOP both	Not sorted	185.961	0.297995
24.15	0.490017	1	Non-targeting	iTOP both	Not sorted	185.961	0.339264
24.2	0.546101	1	Non-targeting	iTOP both	Not sorted	185.961	0.378093
24.25	0.60586	1	Non-targeting	iTOP both	Not sorted	185.961	0.419468
24.3	0.670383	1	Non-targeting	iTOP both	Not sorted	185.961	0.46414
24.35	0.736765	1	Non-targeting	iTOP both	Not sorted	185.961	0.5101
24.4	0.86072	1	Non-targeting	iTOP both	Not sorted	185.961	0.595921
24.45	1.04161	1	Non-targeting	iTOP both	Not sorted	185.961	0.721157
24.5	1.27757	1	Non-targeting	iTOP both	Not sorted	185.961	0.884526
24.55	1.58996	1	Non-targeting	iTOP both	Not sorted	185.961	1.10081
24.6	1.94921	1	Non-targeting	iTOP both	Not sorted	185.961	1.34954
24.65	2.29087	1	Non-targeting	iTOP both	Not sorted	185.961	1.58609
24.7	2.56928	1	Non-targeting	iTOP both	Not sorted	185.961	1.77885
24.75	2.7208	1	Non-targeting	iTOP both	Not sorted	185.961	1.88375
24.8	2.75493	1	Non-targeting	iTOP both	Not sorted	185.961	1.90738
24.85	2.75054	1	Non-targeting	iTOP both	Not sorted	185.961	1.90434
24.9	2.79965	1	Non-targeting	iTOP both	Not sorted	185.961	1.93834
24.95	2.90266	1	Non-targeting	iTOP both	Not sorted	185.961	2.00966
25	2.98614	1	Non-targeting	iTOP both	Not sorted	185.961	2.06746
25.05	3.00333	1	Non-targeting	iTOP both	Not sorted	185.961	2.07936
25.1	2.90507	1	Non-targeting	iTOP both	Not sorted	185.961	2.01133
25.15	2.74904	1	Non-targeting	iTOP both	Not sorted	185.961	1.9033
25.2	2.58772	1	Non-targeting	iTOP both	Not sorted	185.961	1.79161
25.25	2.46592	1	Non-targeting	iTOP both	Not sorted	185.961	1.70728
25.3	2.40571	1	Non-targeting	iTOP both	Not sorted	185.961	1.6656
25.35	2.39516	1	Non-targeting	iTOP both	Not sorted	185.961	1.65829
25.4	2.39837	1	Non-targeting	iTOP both	Not sorted	185.961	1.66052
25.45	2.48385	1	Non-targeting	iTOP both	Not sorted	185.961	1.71969
25.5	2.66809	1	Non-targeting	iTOP both	Not sorted	185.961	1.84726
25.55	3.0321	1	Non-targeting	iTOP both	Not sorted	185.961	2.09927
25.6	3.64723	1	Non-targeting	iTOP both	Not sorted	185.961	2.52517
25.65	4.65172	1	Non-targeting	iTOP both	Not sorted	185.961	3.22062
25.7	5.87835	1	Non-targeting	iTOP both	Not sorted	185.961	4.06988
25.75	6.87701	1	Non-targeting	iTOP both	Not sorted	185.961	4.76131
25.8	7.21628	1	Non-targeting	iTOP both	Not sorted	185.961	4.9962
25.85	6.75157	1	Non-targeting	iTOP both	Not sorted	185.961	4.67446
25.9	5.66066	1	Non-targeting	iTOP both	Not sorted	185.961	3.91917
25.95	4.39473	1	Non-targeting	iTOP both	Not sorted	185.961	3.04269
26	3.45266	1	Non-targeting	iTOP both	Not sorted	185.961	2.39045
26.05	3.18174	1	Non-targeting	iTOP both	Not sorted	185.961	2.20288
26.1	3.62498	1	Non-targeting	iTOP both	Not sorted	185.961	2.50976
26.15	4.50152	1	Non-targeting	iTOP both	Not sorted	185.961	3.11664
26.2	5.45922	1	Non-targeting	iTOP both	Not sorted	185.961	3.7797
26.25	6.04602	1	Non-targeting	iTOP both	Not sorted	185.961	4.18597
26.3	6.00073	1	Non-targeting	iTOP both	Not sorted	185.961	4.15461
26.35	5.2798	1	Non-targeting	iTOP both	Not sorted	185.961	3.65548
26.4	4.19414	1	Non-targeting	iTOP both	Not sorted	185.961	2.90382
26.45	3.11272	1	Non-targeting	iTOP both	Not sorted	185.961	2.15509
26.5	2.29187	1	Non-targeting	iTOP both	Not sorted	185.961	1.58678
26.55	1.73877	1	Non-targeting	iTOP both	Not sorted	185.961	1.20384
26.6	1.44372	1	Non-targeting	iTOP both	Not sorted	185.961	0.999562
26.65	1.22874	1	Non-targeting	iTOP both	Not sorted	185.961	0.850717
26.7	1.06842	1	Non-targeting	iTOP both	Not sorted	185.961	0.739719
26.75	0.972225	1	Non-targeting	iTOP both	Not sorted	185.961	0.673121
26.8	0.948907	1	Non-targeting	iTOP both	Not sorted	185.961	0.656977
26.85	0.966524	1	Non-targeting	iTOP both	Not sorted	185.961	0.669174
26.9	1.01078	1	Non-targeting	iTOP both	Not sorted	185.961	0.699812
26.95	1.0864	1	Non-targeting	iTOP both	Not sorted	185.961	0.752168
27	1.1438	1	Non-targeting	iTOP both	Not sorted	185.961	0.791909
27.05	1.18452	1	Non-targeting	iTOP both	Not sorted	185.961	0.820101
27.1	1.2204	1	Non-targeting	iTOP both	Not sorted	185.961	0.844943
27.15	1.23285	1	Non-targeting	iTOP both	Not sorted	185.961	0.853567
27.2	1.18279	1	Non-targeting	iTOP both	Not sorted	185.961	0.818906
27.25	1.08237	1	Non-targeting	iTOP both	Not sorted	185.961	0.74938
27.3	0.947991	1	Non-targeting	iTOP both	Not sorted	185.961	0.656343
27.35	0.805735	1	Non-targeting	iTOP both	Not sorted	185.961	0.557851
27.4	0.664605	1	Non-targeting	iTOP both	Not sorted	185.961	0.46014
27.45	0.557453	1	Non-targeting	iTOP both	Not sorted	185.961	0.385953
27.5	0.463722	1	Non-targeting	iTOP both	Not sorted	185.961	0.321058
27.55	0.380398	1	Non-targeting	iTOP both	Not sorted	185.961	0.263369
27.6	0.28797	1	Non-targeting	iTOP both	Not sorted	185.961	0.199377
27.65	0.245247	1	Non-targeting	iTOP both	Not sorted	185.961	0.169797
27.7	0.246088	1	Non-targeting	iTOP both	Not sorted	185.961	0.170379
27.75	0.259474	1	Non-targeting	iTOP both	Not sorted	185.961	0.179647
27.8	0.272227	1	Non-targeting	iTOP both	Not sorted	185.961	0.188476
27.85	0.287212	1	Non-targeting	iTOP both	Not sorted	185.961	0.198852
27.9	0.281102	1	Non-targeting	iTOP both	Not sorted	185.961	0.194622
27.95	0.246448	1	Non-targeting	iTOP both	Not sorted	185.961	0.170629
28	0.245985	1	Non-targeting	iTOP both	Not sorted	185.961	0.170308
28.05	0.248253	1	Non-targeting	iTOP both	Not sorted	185.961	0.171878
28.1	0.228441	1	Non-targeting	iTOP both	Not sorted	185.961	0.158162
28.15	0.224389	1	Non-targeting	iTOP both	Not sorted	185.961	0.155356
28.2	0.238352	1	Non-targeting	iTOP both	Not sorted	185.961	0.165023
28.25	0.243035	1	Non-targeting	iTOP both	Not sorted	185.961	0.168265
28.3	0.226031	1	Non-targeting	iTOP both	Not sorted	185.961	0.156493
28.35	0.2223	1	Non-targeting	iTOP both	Not sorted	185.961	0.15391
28.4	0.196132	1	Non-targeting	iTOP both	Not sorted	185.961	0.135792
28.45	0.140295	1	Non-targeting	iTOP both	Not sorted	185.961	0.0971334
28.5	0.0926508	1	Non-targeting	iTOP both	Not sorted	185.961	0.0641468
28.55	0.103987	1	Non-targeting	iTOP both	Not sorted	185.961	0.0719956
28.6	0.15406	1	Non-targeting	iTOP both	Not sorted	185.961	0.106664
28.65	0.228317	1	Non-targeting	iTOP both	Not sorted	185.961	0.158075
28.7	0.350357	1	Non-targeting	iTOP both	Not sorted	185.961	0.24257
28.75	0.47284	1	Non-targeting	iTOP both	Not sorted	185.961	0.327371
28.8	0.589406	1	Non-targeting	iTOP both	Not sorted	185.961	0.408076
28.85	0.661872	1	Non-targeting	iTOP both	Not sorted	185.961	0.458248
28.9	0.719443	1	Non-targeting	iTOP both	Not sorted	185.961	0.498107
28.95	0.797996	1	Non-targeting	iTOP both	Not sorted	185.961	0.552493
29	0.883896	1	Non-targeting	iTOP both	Not sorted	185.961	0.611966
29.05	0.97185	1	Non-targeting	iTOP both	Not sorted	185.961	0.672861
29.1	1.05139	1	Non-targeting	iTOP both	Not sorted	185.961	0.727931
29.15	1.11957	1	Non-targeting	iTOP both	Not sorted	185.961	0.775133
29.2	1.17424	1	Non-targeting	iTOP both	Not sorted	185.961	0.812988
29.25	1.20496	1	Non-targeting	iTOP both	Not sorted	185.961	0.834256
29.3	1.21327	1	Non-targeting	iTOP both	Not sorted	185.961	0.840009
29.35	1.17767	1	Non-targeting	iTOP both	Not sorted	185.961	0.81536
29.4	1.1296	1	Non-targeting	iTOP both	Not sorted	185.961	0.782079
29.45	1.1035	1	Non-targeting	iTOP both	Not sorted	185.961	0.764007
29.5	1.13663	1	Non-targeting	iTOP both	Not sorted	185.961	0.786945
29.55	1.17556	1	Non-targeting	iTOP both	Not sorted	185.961	0.813899
29.6	1.169	1	Non-targeting	iTOP both	Not sorted	185.961	0.80936
29.65	1.14914	1	Non-targeting	iTOP both	Not sorted	185.961	0.795607
29.7	1.09195	1	Non-targeting	iTOP both	Not sorted	185.961	0.756012
29.75	1.05022	1	Non-targeting	iTOP both	Not sorted	185.961	0.727119
29.8	0.999733	1	Non-targeting	iTOP both	Not sorted	185.961	0.692166
29.85	0.924177	1	Non-targeting	iTOP both	Not sorted	185.961	0.639855
29.9	0.844085	1	Non-targeting	iTOP both	Not sorted	185.961	0.584403
29.95	0.716729	1	Non-targeting	iTOP both	Not sorted	185.961	0.496228
30	0.614137	1	Non-targeting	iTOP both	Not sorted	185.961	0.425198
30.05	0.613008	1	Non-targeting	iTOP both	Not sorted	185.961	0.424417
30.1	0.68896	1	Non-targeting	iTOP both	Not sorted	185.961	0.477002
30.15	0.767612	1	Non-targeting	iTOP both	Not sorted	185.961	0.531457
30.2	0.783755	1	Non-targeting	iTOP both	Not sorted	185.961	0.542634
30.25	0.739421	1	Non-targeting	iTOP both	Not sorted	185.961	0.511939
30.3	0.632407	1	Non-targeting	iTOP both	Not sorted	185.961	0.437848
30.35	0.527357	1	Non-targeting	iTOP both	Not sorted	185.961	0.365116
30.4	0.50537	1	Non-targeting	iTOP both	Not sorted	185.961	0.349893
30.45	0.527849	1	Non-targeting	iTOP both	Not sorted	185.961	0.365457
30.5	0.549455	1	Non-targeting	iTOP both	Not sorted	185.961	0.380416
30.55	0.564457	1	Non-targeting	iTOP both	Not sorted	185.961	0.390802
30.6	0.565791	1	Non-targeting	iTOP both	Not sorted	185.961	0.391726
30.65	0.544903	1	Non-targeting	iTOP both	Not sorted	185.961	0.377264
30.7	0.536094	1	Non-targeting	iTOP both	Not sorted	185.961	0.371165
30.75	0.535254	1	Non-targeting	iTOP both	Not sorted	185.961	0.370583
30.8	0.523972	1	Non-targeting	iTOP both	Not sorted	185.961	0.362772
30.85	0.590966	1	Non-targeting	iTOP both	Not sorted	185.961	0.409156
30.9	0.721543	1	Non-targeting	iTOP both	Not sorted	185.961	0.499561
30.95	0.865215	1	Non-targeting	iTOP both	Not sorted	185.961	0.599032
31	0.932268	1	Non-targeting	iTOP both	Not sorted	185.961	0.645457
31.05	0.93893	1	Non-targeting	iTOP both	Not sorted	185.961	0.650069
31.1	0.871368	1	Non-targeting	iTOP both	Not sorted	185.961	0.603292
31.15	0.778241	1	Non-targeting	iTOP both	Not sorted	185.961	0.538816
31.2	0.721699	1	Non-targeting	iTOP both	Not sorted	185.961	0.499669
31.25	0.718707	1	Non-targeting	iTOP both	Not sorted	185.961	0.497598
31.3	0.761737	1	Non-targeting	iTOP both	Not sorted	185.961	0.527389
31.35	0.811883	1	Non-targeting	iTOP both	Not sorted	185.961	0.562108
31.4	0.843435	1	Non-targeting	iTOP both	Not sorted	185.961	0.583953
31.45	0.834886	1	Non-targeting	iTOP both	Not sorted	185.961	0.578034
31.5	0.806778	1	Non-targeting	iTOP both	Not sorted	185.961	0.558573
31.55	0.767603	1	Non-targeting	iTOP both	Not sorted	185.961	0.531451
31.6	0.740733	1	Non-targeting	iTOP both	Not sorted	185.961	0.512847
31.65	0.716139	1	Non-targeting	iTOP both	Not sorted	185.961	0.49582
31.7	0.709618	1	Non-targeting	iTOP both	Not sorted	185.961	0.491304
31.75	0.676616	1	Non-targeting	iTOP both	Not sorted	185.961	0.468456
31.8	0.640602	1	Non-targeting	iTOP both	Not sorted	185.961	0.443521
31.85	0.638423	1	Non-targeting	iTOP both	Not sorted	185.961	0.442013
31.9	0.66328	1	Non-targeting	iTOP both	Not sorted	185.961	0.459222
31.95	0.704545	1	Non-targeting	iTOP both	Not sorted	185.961	0.487792
32	0.776859	1	Non-targeting	iTOP both	Not sorted	185.961	0.537859
32.05	0.844891	1	Non-targeting	iTOP both	Not sorted	185.961	0.584961
32.1	0.907748	1	Non-targeting	iTOP both	Not sorted	185.961	0.62848
32.15	0.945025	1	Non-targeting	iTOP both	Not sorted	185.961	0.654289
32.2	1.00239	1	Non-targeting	iTOP both	Not sorted	185.961	0.694006
32.25	1.05089	1	Non-targeting	iTOP both	Not sorted	185.961	0.727587
32.3	1.05677	1	Non-targeting	iTOP both	Not sorted	185.961	0.731656
32.35	1.01401	1	Non-targeting	iTOP both	Not sorted	185.961	0.702052
32.4	0.939772	1	Non-targeting	iTOP both	Not sorted	185.961	0.650652
32.45	0.865664	1	Non-targeting	iTOP both	Not sorted	185.961	0.599343
32.5	0.811319	1	Non-targeting	iTOP both	Not sorted	185.961	0.561717
32.55	0.787784	1	Non-targeting	iTOP both	Not sorted	185.961	0.545423
32.6	0.768424	1	Non-targeting	iTOP both	Not sorted	185.961	0.532019
32.65	0.743814	1	Non-targeting	iTOP both	Not sorted	185.961	0.514981
32.7	0.679252	1	Non-targeting	iTOP both	Not sorted	185.961	0.470281
32.75	0.62193	1	Non-targeting	iTOP both	Not sorted	185.961	0.430594
32.8	0.577932	1	Non-targeting	iTOP both	Not sorted	185.961	0.400132
32.85	0.549381	1	Non-targeting	iTOP both	Not sorted	185.961	0.380365
32.9	0.534607	1	Non-targeting	iTOP both	Not sorted	185.961	0.370136
32.95	0.541553	1	Non-targeting	iTOP both	Not sorted	185.961	0.374945
33	0.54636	1	Non-targeting	iTOP both	Not sorted	185.961	0.378273
33.05	0.612896	1	Non-targeting	iTOP both	Not sorted	185.961	0.424339
33.1	0.660496	1	Non-targeting	iTOP both	Not sorted	185.961	0.457295
33.15	0.755316	1	Non-targeting	iTOP both	Not sorted	185.961	0.522944
33.2	0.875322	1	Non-targeting	iTOP both	Not sorted	185.961	0.60603
33.25	1.04281	1	Non-targeting	iTOP both	Not sorted	185.961	0.721991
33.3	1.18591	1	Non-targeting	iTOP both	Not sorted	185.961	0.821064
33.35	1.25626	1	Non-targeting	iTOP both	Not sorted	185.961	0.869776
33.4	1.23914	1	Non-targeting	iTOP both	Not sorted	185.961	0.85792
33.45	1.17494	1	Non-targeting	iTOP both	Not sorted	185.961	0.813468
33.5	1.07843	1	Non-targeting	iTOP both	Not sorted	185.961	0.74665
33.55	1.00827	1	Non-targeting	iTOP both	Not sorted	185.961	0.698077
33.6	0.98428	1	Non-targeting	iTOP both	Not sorted	185.961	0.681467
33.65	0.982845	1	Non-targeting	iTOP both	Not sorted	185.961	0.680473
33.7	0.980854	1	Non-targeting	iTOP both	Not sorted	185.961	0.679096
33.75	0.946792	1	Non-targeting	iTOP both	Not sorted	185.961	0.655512
33.8	0.895156	1	Non-targeting	iTOP both	Not sorted	185.961	0.619762
33.85	0.831445	1	Non-targeting	iTOP both	Not sorted	185.961	0.575652
33.9	0.768798	1	Non-targeting	iTOP both	Not sorted	185.961	0.532278
33.95	0.743417	1	Non-targeting	iTOP both	Not sorted	185.961	0.514706
34	0.769973	1	Non-targeting	iTOP both	Not sorted	185.961	0.533091
34.05	0.808531	1	Non-targeting	iTOP both	Not sorted	185.961	0.559787
34.1	0.81887	1	Non-targeting	iTOP both	Not sorted	185.961	0.566945
34.15	0.851073	1	Non-targeting	iTOP both	Not sorted	185.961	0.589241
34.2	0.904758	1	Non-targeting	iTOP both	Not sorted	185.961	0.62641
34.25	0.944274	1	Non-targeting	iTOP both	Not sorted	185.961	0.653769
34.3	0.97333	1	Non-targeting	iTOP both	Not sorted	185.961	0.673886
34.35	0.973649	1	Non-targeting	iTOP both	Not sorted	185.961	0.674107
34.4	0.957596	1	Non-targeting	iTOP both	Not sorted	185.961	0.662992
34.45	0.921395	1	Non-targeting	iTOP both	Not sorted	185.961	0.637929
34.5	0.932014	1	Non-targeting	iTOP both	Not sorted	185.961	0.645281
34.55	0.964407	1	Non-targeting	iTOP both	Not sorted	185.961	0.667708
34.6	0.995935	1	Non-targeting	iTOP both	Not sorted	185.961	0.689536
34.65	1.05821	1	Non-targeting	iTOP both	Not sorted	185.961	0.732651
34.7	1.10912	1	Non-targeting	iTOP both	Not sorted	185.961	0.767902
34.75	1.11227	1	Non-targeting	iTOP both	Not sorted	185.961	0.770085
34.8	1.08687	1	Non-targeting	iTOP both	Not sorted	185.961	0.752497
34.85	1.06439	1	Non-targeting	iTOP both	Not sorted	185.961	0.736933
34.9	1.06681	1	Non-targeting	iTOP both	Not sorted	185.961	0.738606
34.95	1.07835	1	Non-targeting	iTOP both	Not sorted	185.961	0.746596
35	1.10979	1	Non-targeting	iTOP both	Not sorted	185.961	0.768364
35.05	1.13083	1	Non-targeting	iTOP both	Not sorted	185.961	0.78293
35.1	1.09847	1	Non-targeting	iTOP both	Not sorted	185.961	0.760529
35.15	1.07615	1	Non-targeting	iTOP both	Not sorted	185.961	0.745076
35.2	1.07708	1	Non-targeting	iTOP both	Not sorted	185.961	0.745715
35.25	1.11881	1	Non-targeting	iTOP both	Not sorted	185.961	0.774606
35.3	1.14475	1	Non-targeting	iTOP both	Not sorted	185.961	0.792568
35.35	1.14694	1	Non-targeting	iTOP both	Not sorted	185.961	0.794085
35.4	1.11995	1	Non-targeting	iTOP both	Not sorted	185.961	0.7754
35.45	1.05032	1	Non-targeting	iTOP both	Not sorted	185.961	0.727189
35.5	1.00319	1	Non-targeting	iTOP both	Not sorted	185.961	0.694562
35.55	0.988314	1	Non-targeting	iTOP both	Not sorted	185.961	0.68426
35.6	0.987504	1	Non-targeting	iTOP both	Not sorted	185.961	0.683699
35.65	1.00453	1	Non-targeting	iTOP both	Not sorted	185.961	0.695489
35.7	1.06294	1	Non-targeting	iTOP both	Not sorted	185.961	0.73593
35.75	1.14065	1	Non-targeting	iTOP both	Not sorted	185.961	0.789731
35.8	1.21359	1	Non-targeting	iTOP both	Not sorted	185.961	0.84023
35.85	1.28349	1	Non-targeting	iTOP both	Not sorted	185.961	0.888624
35.9	1.32427	1	Non-targeting	iTOP both	Not sorted	185.961	0.916861
35.95	1.30705	1	Non-targeting	iTOP both	Not sorted	185.961	0.90494
36	1.27788	1	Non-targeting	iTOP both	Not sorted	185.961	0.884743
36.05	1.27638	1	Non-targeting	iTOP both	Not sorted	185.961	0.883699
36.1	1.35045	1	Non-targeting	iTOP both	Not sorted	185.961	0.934984
36.15	1.42986	1	Non-targeting	iTOP both	Not sorted	185.961	0.989964
36.2	1.5289	1	Non-targeting	iTOP both	Not sorted	185.961	1.05853
36.25	1.63444	1	Non-targeting	iTOP both	Not sorted	185.961	1.13161
36.3	1.65991	1	Non-targeting	iTOP both	Not sorted	185.961	1.14924
36.35	1.64285	1	Non-targeting	iTOP both	Not sorted	185.961	1.13743
36.4	1.6798	1	Non-targeting	iTOP both	Not sorted	185.961	1.16301
36.45	1.70028	1	Non-targeting	iTOP both	Not sorted	185.961	1.17719
36.5	1.74196	1	Non-targeting	iTOP both	Not sorted	185.961	1.20605
36.55	1.77673	1	Non-targeting	iTOP both	Not sorted	185.961	1.23012
36.6	1.83122	1	Non-targeting	iTOP both	Not sorted	185.961	1.26785
36.65	1.86739	1	Non-targeting	iTOP both	Not sorted	185.961	1.29289
36.7	1.86338	1	Non-targeting	iTOP both	Not sorted	185.961	1.29012
36.75	1.89007	1	Non-targeting	iTOP both	Not sorted	185.961	1.30859
36.8	1.91079	1	Non-targeting	iTOP both	Not sorted	185.961	1.32294
36.85	1.90914	1	Non-targeting	iTOP both	Not sorted	185.961	1.32179
36.9	1.89513	1	Non-targeting	iTOP both	Not sorted	185.961	1.3121
36.95	1.8624	1	Non-targeting	iTOP both	Not sorted	185.961	1.28943
37	1.83916	1	Non-targeting	iTOP both	Not sorted	185.961	1.27334
37.05	1.80219	1	Non-targeting	iTOP both	Not sorted	185.961	1.24775
37.1	1.79742	1	Non-targeting	iTOP both	Not sorted	185.961	1.24445
37.15	1.79314	1	Non-targeting	iTOP both	Not sorted	185.961	1.24148
37.2	1.76203	1	Non-targeting	iTOP both	Not sorted	185.961	1.21995
37.25	1.74955	1	Non-targeting	iTOP both	Not sorted	185.961	1.2113
37.3	1.73952	1	Non-targeting	iTOP both	Not sorted	185.961	1.20436
37.35	1.73124	1	Non-targeting	iTOP both	Not sorted	185.961	1.19863
37.4	1.69594	1	Non-targeting	iTOP both	Not sorted	185.961	1.17418
37.45	1.66034	1	Non-targeting	iTOP both	Not sorted	185.961	1.14954
37.5	1.65017	1	Non-targeting	iTOP both	Not sorted	185.961	1.14249
37.55	1.65798	1	Non-targeting	iTOP both	Not sorted	185.961	1.14791
37.6	1.65411	1	Non-targeting	iTOP both	Not sorted	185.961	1.14523
37.65	1.73069	1	Non-targeting	iTOP both	Not sorted	185.961	1.19824
37.7	1.85374	1	Non-targeting	iTOP both	Not sorted	185.961	1.28344
37.75	1.97005	1	Non-targeting	iTOP both	Not sorted	185.961	1.36397
37.8	2.07732	1	Non-targeting	iTOP both	Not sorted	185.961	1.43823
37.85	2.152	1	Non-targeting	iTOP both	Not sorted	185.961	1.48994
37.9	2.18191	1	Non-targeting	iTOP both	Not sorted	185.961	1.51065
37.95	2.17668	1	Non-targeting	iTOP both	Not sorted	185.961	1.50703
38	2.19455	1	Non-targeting	iTOP both	Not sorted	185.961	1.5194
38.05	2.22704	1	Non-targeting	iTOP both	Not sorted	185.961	1.5419
38.1	2.22672	1	Non-targeting	iTOP both	Not sorted	185.961	1.54167
38.15	2.23283	1	Non-targeting	iTOP both	Not sorted	185.961	1.5459
38.2	2.24047	1	Non-targeting	iTOP both	Not sorted	185.961	1.55119
38.25	2.28528	1	Non-targeting	iTOP both	Not sorted	185.961	1.58222
38.3	2.32462	1	Non-targeting	iTOP both	Not sorted	185.961	1.60945
38.35	2.39496	1	Non-targeting	iTOP both	Not sorted	185.961	1.65815
38.4	2.51291	1	Non-targeting	iTOP both	Not sorted	185.961	1.73982
38.45	2.60907	1	Non-targeting	iTOP both	Not sorted	185.961	1.80639
38.5	2.6997	1	Non-targeting	iTOP both	Not sorted	185.961	1.86914
38.55	2.78016	1	Non-targeting	iTOP both	Not sorted	185.961	1.92485
38.6	2.85476	1	Non-targeting	iTOP both	Not sorted	185.961	1.97649
38.65	2.89403	1	Non-targeting	iTOP both	Not sorted	185.961	2.00368
38.7	2.8307	1	Non-targeting	iTOP both	Not sorted	185.961	1.95984
38.75	2.83245	1	Non-targeting	iTOP both	Not sorted	185.961	1.96105
38.8	2.85514	1	Non-targeting	iTOP both	Not sorted	185.961	1.97676
38.85	2.87209	1	Non-targeting	iTOP both	Not sorted	185.961	1.98849
38.9	2.89396	1	Non-targeting	iTOP both	Not sorted	185.961	2.00364
38.95	2.91819	1	Non-targeting	iTOP both	Not sorted	185.961	2.02041
39	2.8556	1	Non-targeting	iTOP both	Not sorted	185.961	1.97708
39.05	2.73434	1	Non-targeting	iTOP both	Not sorted	185.961	1.89312
39.1	2.65235	1	Non-targeting	iTOP both	Not sorted	185.961	1.83636
39.15	2.61937	1	Non-targeting	iTOP both	Not sorted	185.961	1.81353
39.2	2.61998	1	Non-targeting	iTOP both	Not sorted	185.961	1.81395
39.25	2.66318	1	Non-targeting	iTOP both	Not sorted	185.961	1.84385
39.3	2.73035	1	Non-targeting	iTOP both	Not sorted	185.961	1.89036
39.35	2.69548	1	Non-targeting	iTOP both	Not sorted	185.961	1.86622
39.4	2.6444	1	Non-targeting	iTOP both	Not sorted	185.961	1.83085
39.45	2.6215	1	Non-targeting	iTOP both	Not sorted	185.961	1.815
39.5	2.66227	1	Non-targeting	iTOP both	Not sorted	185.961	1.84322
39.55	2.73839	1	Non-targeting	iTOP both	Not sorted	185.961	1.89593
39.6	2.86999	1	Non-targeting	iTOP both	Not sorted	185.961	1.98704
39.65	3.01786	1	Non-targeting	iTOP both	Not sorted	185.961	2.08942
39.7	3.07503	1	Non-targeting	iTOP both	Not sorted	185.961	2.129
39.75	3.06497	1	Non-targeting	iTOP both	Not sorted	185.961	2.12204
39.8	3.16026	1	Non-targeting	iTOP both	Not sorted	185.961	2.18801
39.85	3.28903	1	Non-targeting	iTOP both	Not sorted	185.961	2.27716
39.9	3.57046	1	Non-targeting	iTOP both	Not sorted	185.961	2.47201
39.95	3.93136	1	Non-targeting	iTOP both	Not sorted	185.961	2.72188
40	4.37641	1	Non-targeting	iTOP both	Not sorted	185.961	3.03001
40.05	4.83416	1	Non-targeting	iTOP both	Not sorted	185.961	3.34693
40.1	5.33268	1	Non-targeting	iTOP both	Not sorted	185.961	3.69209
40.15	6.05553	1	Non-targeting	iTOP both	Not sorted	185.961	4.19255
40.2	7.09905	1	Non-targeting	iTOP both	Not sorted	185.961	4.91503
40.25	8.50684	1	Non-targeting	iTOP both	Not sorted	185.961	5.88972
40.3	10.3836	1	Non-targeting	iTOP both	Not sorted	185.961	7.18913
40.35	12.7563	1	Non-targeting	iTOP both	Not sorted	185.961	8.83184
40.4	15.6214	1	Non-targeting	iTOP both	Not sorted	185.961	10.8155
40.45	19.0506	1	Non-targeting	iTOP both	Not sorted	185.961	13.1897
40.5	22.9334	1	Non-targeting	iTOP both	Not sorted	185.961	15.878
40.55	27.1937	1	Non-targeting	iTOP both	Not sorted	185.961	18.8276
40.6	31.6144	1	Non-targeting	iTOP both	Not sorted	185.961	21.8882
40.65	36.0385	1	Non-targeting	iTOP both	Not sorted	185.961	24.9513
40.7	40.3675	1	Non-targeting	iTOP both	Not sorted	185.961	27.9485
40.75	43.9029	1	Non-targeting	iTOP both	Not sorted	185.961	30.3962
40.8	46.4224	1	Non-targeting	iTOP both	Not sorted	185.961	32.1406
40.85	47.7628	1	Non-targeting	iTOP both	Not sorted	185.961	33.0686
40.9	47.8061	1	Non-targeting	iTOP both	Not sorted	185.961	33.0986
40.95	46.7528	1	Non-targeting	iTOP both	Not sorted	185.961	32.3693
41	44.6681	1	Non-targeting	iTOP both	Not sorted	185.961	30.926
41.05	41.721	1	Non-targeting	iTOP both	Not sorted	185.961	28.8856
41.1	38.082	1	Non-targeting	iTOP both	Not sorted	185.961	26.3661
41.15	34.0207	1	Non-targeting	iTOP both	Not sorted	185.961	23.5543
41.2	29.8503	1	Non-targeting	iTOP both	Not sorted	185.961	20.6669
41.25	25.8652	1	Non-targeting	iTOP both	Not sorted	185.961	17.9078
41.3	22.1758	1	Non-targeting	iTOP both	Not sorted	185.961	15.3534
41.35	18.8077	1	Non-targeting	iTOP both	Not sorted	185.961	13.0215
41.4	15.8282	1	Non-targeting	iTOP both	Not sorted	185.961	10.9587
41.45	13.2532	1	Non-targeting	iTOP both	Not sorted	185.961	9.1759
41.5	11.1022	1	Non-targeting	iTOP both	Not sorted	185.961	7.68664
41.55	9.33659	1	Non-targeting	iTOP both	Not sorted	185.961	6.46419
41.6	7.91846	1	Non-targeting	iTOP both	Not sorted	185.961	5.48235
41.65	6.75966	1	Non-targeting	iTOP both	Not sorted	185.961	4.68006
41.7	5.70444	1	Non-targeting	iTOP both	Not sorted	185.961	3.94947
41.75	4.8387	1	Non-targeting	iTOP both	Not sorted	185.961	3.35008
41.8	4.22264	1	Non-targeting	iTOP both	Not sorted	185.961	2.92355
41.85	3.64284	1	Non-targeting	iTOP both	Not sorted	185.961	2.52213
41.9	3.23435	1	Non-targeting	iTOP both	Not sorted	185.961	2.2393
41.95	2.91075	1	Non-targeting	iTOP both	Not sorted	185.961	2.01526
42	2.66204	1	Non-targeting	iTOP both	Not sorted	185.961	1.84307
42.05	2.46991	1	Non-targeting	iTOP both	Not sorted	185.961	1.71004
42.1	2.32811	1	Non-targeting	iTOP both	Not sorted	185.961	1.61187
42.15	2.23413	1	Non-targeting	iTOP both	Not sorted	185.961	1.5468
42.2	2.15187	1	Non-targeting	iTOP both	Not sorted	185.961	1.48985
42.25	2.0595	1	Non-targeting	iTOP both	Not sorted	185.961	1.4259
42.3	1.99921	1	Non-targeting	iTOP both	Not sorted	185.961	1.38416
42.35	1.9715	1	Non-targeting	iTOP both	Not sorted	185.961	1.36497
42.4	1.93279	1	Non-targeting	iTOP both	Not sorted	185.961	1.33817
42.45	1.91717	1	Non-targeting	iTOP both	Not sorted	185.961	1.32735
42.5	1.93244	1	Non-targeting	iTOP both	Not sorted	185.961	1.33793
42.55	2.0157	1	Non-targeting	iTOP both	Not sorted	185.961	1.39557
42.6	2.08062	1	Non-targeting	iTOP both	Not sorted	185.961	1.44052
42.65	2.15912	1	Non-targeting	iTOP both	Not sorted	185.961	1.49487
42.7	2.20329	1	Non-targeting	iTOP both	Not sorted	185.961	1.52545
42.75	2.18304	1	Non-targeting	iTOP both	Not sorted	185.961	1.51143
42.8	2.22558	1	Non-targeting	iTOP both	Not sorted	185.961	1.54089
42.85	2.34019	1	Non-targeting	iTOP both	Not sorted	185.961	1.62023
42.9	2.48704	1	Non-targeting	iTOP both	Not sorted	185.961	1.7219
42.95	2.58105	1	Non-targeting	iTOP both	Not sorted	185.961	1.78699
43	2.60116	1	Non-targeting	iTOP both	Not sorted	185.961	1.80092
43.05	2.65859	1	Non-targeting	iTOP both	Not sorted	185.961	1.84068
43.1	2.63108	1	Non-targeting	iTOP both	Not sorted	185.961	1.82163
43.15	2.65917	1	Non-targeting	iTOP both	Not sorted	185.961	1.84108
43.2	2.7154	1	Non-targeting	iTOP both	Not sorted	185.961	1.88001
43.25	2.78461	1	Non-targeting	iTOP both	Not sorted	185.961	1.92793
43.3	2.87983	1	Non-targeting	iTOP both	Not sorted	185.961	1.99385
43.35	2.9827	1	Non-targeting	iTOP both	Not sorted	185.961	2.06507
43.4	3.06192	1	Non-targeting	iTOP both	Not sorted	185.961	2.11992
43.45	3.05786	1	Non-targeting	iTOP both	Not sorted	185.961	2.11711
43.5	3.05533	1	Non-targeting	iTOP both	Not sorted	185.961	2.11536
43.55	3.11809	1	Non-targeting	iTOP both	Not sorted	185.961	2.15881
43.6	3.24957	1	Non-targeting	iTOP both	Not sorted	185.961	2.24984
43.65	3.42809	1	Non-targeting	iTOP both	Not sorted	185.961	2.37344
43.7	3.5624	1	Non-targeting	iTOP both	Not sorted	185.961	2.46643
43.75	3.55027	1	Non-targeting	iTOP both	Not sorted	185.961	2.45803
43.8	3.4134	1	Non-targeting	iTOP both	Not sorted	185.961	2.36327
43.85	3.29631	1	Non-targeting	iTOP both	Not sorted	185.961	2.28221
43.9	3.22198	1	Non-targeting	iTOP both	Not sorted	185.961	2.23074
43.95	3.20651	1	Non-targeting	iTOP both	Not sorted	185.961	2.22003
44	3.16449	1	Non-targeting	iTOP both	Not sorted	185.961	2.19094
44.05	3.19324	1	Non-targeting	iTOP both	Not sorted	185.961	2.21084
44.1	3.16517	1	Non-targeting	iTOP both	Not sorted	185.961	2.19141
44.15	3.11924	1	Non-targeting	iTOP both	Not sorted	185.961	2.15961
44.2	3.08966	1	Non-targeting	iTOP both	Not sorted	185.961	2.13913
44.25	3.04414	1	Non-targeting	iTOP both	Not sorted	185.961	2.10761
44.3	3.00212	1	Non-targeting	iTOP both	Not sorted	185.961	2.07852
44.35	2.91572	1	Non-targeting	iTOP both	Not sorted	185.961	2.0187
44.4	2.81378	1	Non-targeting	iTOP both	Not sorted	185.961	1.94812
44.45	2.69847	1	Non-targeting	iTOP both	Not sorted	185.961	1.86829
44.5	2.61765	1	Non-targeting	iTOP both	Not sorted	185.961	1.81233
44.55	2.60407	1	Non-targeting	iTOP both	Not sorted	185.961	1.80293
44.6	2.56828	1	Non-targeting	iTOP both	Not sorted	185.961	1.77815
44.65	2.49559	1	Non-targeting	iTOP both	Not sorted	185.961	1.72783
44.7	2.43828	1	Non-targeting	iTOP both	Not sorted	185.961	1.68814
44.75	2.43042	1	Non-targeting	iTOP both	Not sorted	185.961	1.6827
44.8	2.45687	1	Non-targeting	iTOP both	Not sorted	185.961	1.70101
44.85	2.4989	1	Non-targeting	iTOP both	Not sorted	185.961	1.73011
44.9	2.51416	1	Non-targeting	iTOP both	Not sorted	185.961	1.74068
44.95	2.47627	1	Non-targeting	iTOP both	Not sorted	185.961	1.71445
45	2.45154	1	Non-targeting	iTOP both	Not sorted	185.961	1.69733
45.05	2.43937	1	Non-targeting	iTOP both	Not sorted	185.961	1.6889
45.1	2.42072	1	Non-targeting	iTOP both	Not sorted	185.961	1.67599
45.15	2.4157	1	Non-targeting	iTOP both	Not sorted	185.961	1.67251
45.2	2.39832	1	Non-targeting	iTOP both	Not sorted	185.961	1.66048
45.25	2.40054	1	Non-targeting	iTOP both	Not sorted	185.961	1.66202
45.3	2.46276	1	Non-targeting	iTOP both	Not sorted	185.961	1.7051
45.35	2.55281	1	Non-targeting	iTOP both	Not sorted	185.961	1.76744
45.4	2.57795	1	Non-targeting	iTOP both	Not sorted	185.961	1.78485
45.45	2.54632	1	Non-targeting	iTOP both	Not sorted	185.961	1.76295
45.5	2.57984	1	Non-targeting	iTOP both	Not sorted	185.961	1.78615
45.55	2.63844	1	Non-targeting	iTOP both	Not sorted	185.961	1.82673
45.6	2.67502	1	Non-targeting	iTOP both	Not sorted	185.961	1.85205
45.65	2.66221	1	Non-targeting	iTOP both	Not sorted	185.961	1.84318
45.7	2.63058	1	Non-targeting	iTOP both	Not sorted	185.961	1.82128
45.75	2.58316	1	Non-targeting	iTOP both	Not sorted	185.961	1.78845
45.8	2.60345	1	Non-targeting	iTOP both	Not sorted	185.961	1.8025
45.85	2.73166	1	Non-targeting	iTOP both	Not sorted	185.961	1.89127
45.9	2.88978	1	Non-targeting	iTOP both	Not sorted	185.961	2.00075
45.95	3.03806	1	Non-targeting	iTOP both	Not sorted	185.961	2.10341
46	3.10619	1	Non-targeting	iTOP both	Not sorted	185.961	2.15058
46.05	3.23079	1	Non-targeting	iTOP both	Not sorted	185.961	2.23684
46.1	3.34487	1	Non-targeting	iTOP both	Not sorted	185.961	2.31582
46.15	3.37793	1	Non-targeting	iTOP both	Not sorted	185.961	2.33871
46.2	3.48293	1	Non-targeting	iTOP both	Not sorted	185.961	2.41141
46.25	3.59854	1	Non-targeting	iTOP both	Not sorted	185.961	2.49145
46.3	3.72197	1	Non-targeting	iTOP both	Not sorted	185.961	2.57691
46.35	3.82363	1	Non-targeting	iTOP both	Not sorted	185.961	2.64729
46.4	3.99936	1	Non-targeting	iTOP both	Not sorted	185.961	2.76896
46.45	4.14573	1	Non-targeting	iTOP both	Not sorted	185.961	2.8703
46.5	4.14944	1	Non-targeting	iTOP both	Not sorted	185.961	2.87287
46.55	4.16729	1	Non-targeting	iTOP both	Not sorted	185.961	2.88523
46.6	4.2237	1	Non-targeting	iTOP both	Not sorted	185.961	2.92428
46.65	4.35511	1	Non-targeting	iTOP both	Not sorted	185.961	3.01526
46.7	4.53557	1	Non-targeting	iTOP both	Not sorted	185.961	3.1402
46.75	4.74095	1	Non-targeting	iTOP both	Not sorted	185.961	3.2824
46.8	4.8947	1	Non-targeting	iTOP both	Not sorted	185.961	3.38885
46.85	5.03279	1	Non-targeting	iTOP both	Not sorted	185.961	3.48446
46.9	5.20831	1	Non-targeting	iTOP both	Not sorted	185.961	3.60598
46.95	5.39615	1	Non-targeting	iTOP both	Not sorted	185.961	3.73603
47	5.68143	1	Non-targeting	iTOP both	Not sorted	185.961	3.93355
47.05	5.85649	1	Non-targeting	iTOP both	Not sorted	185.961	4.05475
47.1	5.92394	1	Non-targeting	iTOP both	Not sorted	185.961	4.10144
47.15	6.03704	1	Non-targeting	iTOP both	Not sorted	185.961	4.17975
47.2	6.1863	1	Non-targeting	iTOP both	Not sorted	185.961	4.28309
47.25	6.4164	1	Non-targeting	iTOP both	Not sorted	185.961	4.4424
47.3	6.81236	1	Non-targeting	iTOP both	Not sorted	185.961	4.71654
47.35	7.2312	1	Non-targeting	iTOP both	Not sorted	185.961	5.00653
47.4	7.64897	1	Non-targeting	iTOP both	Not sorted	185.961	5.29577
47.45	8.10616	1	Non-targeting	iTOP both	Not sorted	185.961	5.61231
47.5	8.6139	1	Non-targeting	iTOP both	Not sorted	185.961	5.96384
47.55	9.21567	1	Non-targeting	iTOP both	Not sorted	185.961	6.38048
47.6	9.84385	1	Non-targeting	iTOP both	Not sorted	185.961	6.8154
47.65	10.5559	1	Non-targeting	iTOP both	Not sorted	185.961	7.30838
47.7	11.3463	1	Non-targeting	iTOP both	Not sorted	185.961	7.85564
47.75	12.261	1	Non-targeting	iTOP both	Not sorted	185.961	8.48895
47.8	13.2495	1	Non-targeting	iTOP both	Not sorted	185.961	9.17329
47.85	14.2903	1	Non-targeting	iTOP both	Not sorted	185.961	9.8939
47.9	15.4211	1	Non-targeting	iTOP both	Not sorted	185.961	10.6768
47.95	16.637	1	Non-targeting	iTOP both	Not sorted	185.961	11.5187
48	17.8255	1	Non-targeting	iTOP both	Not sorted	185.961	12.3415
48.05	19.0521	1	Non-targeting	iTOP both	Not sorted	185.961	13.1907
48.1	20.2477	1	Non-targeting	iTOP both	Not sorted	185.961	14.0185
48.15	21.4655	1	Non-targeting	iTOP both	Not sorted	185.961	14.8616
48.2	22.7528	1	Non-targeting	iTOP both	Not sorted	185.961	15.7529
48.25	23.8689	1	Non-targeting	iTOP both	Not sorted	185.961	16.5256
48.3	24.7994	1	Non-targeting	iTOP both	Not sorted	185.961	17.1699
48.35	25.6162	1	Non-targeting	iTOP both	Not sorted	185.961	17.7354
48.4	26.3908	1	Non-targeting	iTOP both	Not sorted	185.961	18.2717
48.45	27.3544	1	Non-targeting	iTOP both	Not sorted	185.961	18.9389
48.5	28.272	1	Non-targeting	iTOP both	Not sorted	185.961	19.5742
48.55	29.4189	1	Non-targeting	iTOP both	Not sorted	185.961	20.3682
48.6	29.8433	1	Non-targeting	iTOP both	Not sorted	185.961	20.662
48.65	29.8299	1	Non-targeting	iTOP both	Not sorted	185.961	20.6528
48.7	29.7718	1	Non-targeting	iTOP both	Not sorted	185.961	20.6125
48.75	29.7626	1	Non-targeting	iTOP both	Not sorted	185.961	20.6061
48.8	29.6177	1	Non-targeting	iTOP both	Not sorted	185.961	20.5058
48.85	29.4336	1	Non-targeting	iTOP both	Not sorted	185.961	20.3784
48.9	29.1929	1	Non-targeting	iTOP both	Not sorted	185.961	20.2117
48.95	28.7718	1	Non-targeting	iTOP both	Not sorted	185.961	19.9202
49	28.1881	1	Non-targeting	iTOP both	Not sorted	185.961	19.5161
49.05	27.4153	1	Non-targeting	iTOP both	Not sorted	185.961	18.981
49.1	26.4613	1	Non-targeting	iTOP both	Not sorted	185.961	18.3205
49.15	25.4192	1	Non-targeting	iTOP both	Not sorted	185.961	17.599
49.2	24.476	1	Non-targeting	iTOP both	Not sorted	185.961	16.946
49.25	23.6153	1	Non-targeting	iTOP both	Not sorted	185.961	16.35
49.3	22.5978	1	Non-targeting	iTOP both	Not sorted	185.961	15.6456
49.35	21.6725	1	Non-targeting	iTOP both	Not sorted	185.961	15.005
49.4	20.8037	1	Non-targeting	iTOP both	Not sorted	185.961	14.4035
49.45	20.0808	1	Non-targeting	iTOP both	Not sorted	185.961	13.9029
49.5	19.542	1	Non-targeting	iTOP both	Not sorted	185.961	13.5299
49.55	18.964	1	Non-targeting	iTOP both	Not sorted	185.961	13.1297
49.6	18.0847	1	Non-targeting	iTOP both	Not sorted	185.961	12.521
49.65	16.974	1	Non-targeting	iTOP both	Not sorted	185.961	11.752
49.7	15.9325	1	Non-targeting	iTOP both	Not sorted	185.961	11.0309
49.75	15.0246	1	Non-targeting	iTOP both	Not sorted	185.961	10.4023
49.8	14.4983	1	Non-targeting	iTOP both	Not sorted	185.961	10.0379
49.85	14.0686	1	Non-targeting	iTOP both	Not sorted	185.961	9.74042
49.9	13.493	1	Non-targeting	iTOP both	Not sorted	185.961	9.3419
49.95	12.8288	1	Non-targeting	iTOP both	Not sorted	185.961	8.88201
50	12.1467	1	Non-targeting	iTOP both	Not sorted	185.961	8.40975
50.05	11.6736	1	Non-targeting	iTOP both	Not sorted	185.961	8.08221
50.1	11.2839	1	Non-targeting	iTOP both	Not sorted	185.961	7.81243
50.15	11.027	1	Non-targeting	iTOP both	Not sorted	185.961	7.63453
50.2	10.7991	1	Non-targeting	iTOP both	Not sorted	185.961	7.47674
50.25	10.3815	1	Non-targeting	iTOP both	Not sorted	185.961	7.18764
50.3	9.92092	1	Non-targeting	iTOP both	Not sorted	185.961	6.86876
50.35	9.42963	1	Non-targeting	iTOP both	Not sorted	185.961	6.52861
50.4	9.00547	1	Non-targeting	iTOP both	Not sorted	185.961	6.23495
50.45	8.74141	1	Non-targeting	iTOP both	Not sorted	185.961	6.05212
50.5	8.53245	1	Non-targeting	iTOP both	Not sorted	185.961	5.90745
50.55	8.46344	1	Non-targeting	iTOP both	Not sorted	185.961	5.85967
50.6	8.27946	1	Non-targeting	iTOP both	Not sorted	185.961	5.73229
50.65	7.98522	1	Non-targeting	iTOP both	Not sorted	185.961	5.52857
50.7	7.66304	1	Non-targeting	iTOP both	Not sorted	185.961	5.30552
50.75	7.3299	1	Non-targeting	iTOP both	Not sorted	185.961	5.07486
50.8	7.23296	1	Non-targeting	iTOP both	Not sorted	185.961	5.00775
50.85	7.21866	1	Non-targeting	iTOP both	Not sorted	185.961	4.99785
50.9	7.14316	1	Non-targeting	iTOP both	Not sorted	185.961	4.94557
50.95	6.98339	1	Non-targeting	iTOP both	Not sorted	185.961	4.83496
51	6.71689	1	Non-targeting	iTOP both	Not sorted	185.961	4.65045
51.05	6.44462	1	Non-targeting	iTOP both	Not sorted	185.961	4.46194
51.1	6.29406	1	Non-targeting	iTOP both	Not sorted	185.961	4.3577
51.15	6.23828	1	Non-targeting	iTOP both	Not sorted	185.961	4.31908
51.2	6.1641	1	Non-targeting	iTOP both	Not sorted	185.961	4.26772
51.25	5.94327	1	Non-targeting	iTOP both	Not sorted	185.961	4.11483
51.3	5.76443	1	Non-targeting	iTOP both	Not sorted	185.961	3.99101
51.35	5.68458	1	Non-targeting	iTOP both	Not sorted	185.961	3.93573
51.4	5.63434	1	Non-targeting	iTOP both	Not sorted	185.961	3.90094
51.45	5.57294	1	Non-targeting	iTOP both	Not sorted	185.961	3.85843
51.5	5.41062	1	Non-targeting	iTOP both	Not sorted	185.961	3.74605
51.55	5.20376	1	Non-targeting	iTOP both	Not sorted	185.961	3.60283
51.6	4.99474	1	Non-targeting	iTOP both	Not sorted	185.961	3.45812
51.65	4.71183	1	Non-targeting	iTOP both	Not sorted	185.961	3.26224
51.7	4.74291	1	Non-targeting	iTOP both	Not sorted	185.961	3.28376
51.75	4.6912	1	Non-targeting	iTOP both	Not sorted	185.961	3.24795
51.8	4.61982	1	Non-targeting	iTOP both	Not sorted	185.961	3.19853
51.85	4.48019	1	Non-targeting	iTOP both	Not sorted	185.961	3.10186
51.9	4.38333	1	Non-targeting	iTOP both	Not sorted	185.961	3.0348
51.95	4.25783	1	Non-targeting	iTOP both	Not sorted	185.961	2.94791
52	4.10339	1	Non-targeting	iTOP both	Not sorted	185.961	2.84098
52.05	3.99521	1	Non-targeting	iTOP both	Not sorted	185.961	2.76609
52.1	4.01342	1	Non-targeting	iTOP both	Not sorted	185.961	2.7787
52.15	4.01733	1	Non-targeting	iTOP both	Not sorted	185.961	2.7814
52.2	3.99344	1	Non-targeting	iTOP both	Not sorted	185.961	2.76486
52.25	3.90917	1	Non-targeting	iTOP both	Not sorted	185.961	2.70651
52.3	3.81968	1	Non-targeting	iTOP both	Not sorted	185.961	2.64456
52.35	3.70556	1	Non-targeting	iTOP both	Not sorted	185.961	2.56555
52.4	3.55965	1	Non-targeting	iTOP both	Not sorted	185.961	2.46453
52.45	3.43558	1	Non-targeting	iTOP both	Not sorted	185.961	2.37863
52.5	3.33992	1	Non-targeting	iTOP both	Not sorted	185.961	2.3124
52.55	3.31203	1	Non-targeting	iTOP both	Not sorted	185.961	2.29309
52.6	3.28988	1	Non-targeting	iTOP both	Not sorted	185.961	2.27775
52.65	3.24189	1	Non-targeting	iTOP both	Not sorted	185.961	2.24452
52.7	3.17466	1	Non-targeting	iTOP both	Not sorted	185.961	2.19798
52.75	3.00642	1	Non-targeting	iTOP both	Not sorted	185.961	2.0815
52.8	2.91693	1	Non-targeting	iTOP both	Not sorted	185.961	2.01954
52.85	2.98001	1	Non-targeting	iTOP both	Not sorted	185.961	2.06321
52.9	3.07685	1	Non-targeting	iTOP both	Not sorted	185.961	2.13026
52.95	3.21922	1	Non-targeting	iTOP both	Not sorted	185.961	2.22883
53	3.17339	1	Non-targeting	iTOP both	Not sorted	185.961	2.1971
53.05	3.16315	1	Non-targeting	iTOP both	Not sorted	185.961	2.19001
53.1	3.14944	1	Non-targeting	iTOP both	Not sorted	185.961	2.18052
53.15	3.16773	1	Non-targeting	iTOP both	Not sorted	185.961	2.19318
53.2	3.22005	1	Non-targeting	iTOP both	Not sorted	185.961	2.22941
53.25	3.1741	1	Non-targeting	iTOP both	Not sorted	185.961	2.19759
53.3	3.11707	1	Non-targeting	iTOP both	Not sorted	185.961	2.1581
53.35	3.0234	1	Non-targeting	iTOP both	Not sorted	185.961	2.09325
53.4	2.94605	1	Non-targeting	iTOP both	Not sorted	185.961	2.0397
53.45	2.95768	1	Non-targeting	iTOP both	Not sorted	185.961	2.04775
53.5	2.91526	1	Non-targeting	iTOP both	Not sorted	185.961	2.01838
53.55	2.90029	1	Non-targeting	iTOP both	Not sorted	185.961	2.00802
53.6	2.9034	1	Non-targeting	iTOP both	Not sorted	185.961	2.01017
53.65	2.96518	1	Non-targeting	iTOP both	Not sorted	185.961	2.05294
53.7	2.94348	1	Non-targeting	iTOP both	Not sorted	185.961	2.03792
53.75	2.90298	1	Non-targeting	iTOP both	Not sorted	185.961	2.00988
53.8	2.91149	1	Non-targeting	iTOP both	Not sorted	185.961	2.01577
53.85	2.85774	1	Non-targeting	iTOP both	Not sorted	185.961	1.97856
53.9	2.75181	1	Non-targeting	iTOP both	Not sorted	185.961	1.90522
53.95	2.70137	1	Non-targeting	iTOP both	Not sorted	185.961	1.87029
54	2.58991	1	Non-targeting	iTOP both	Not sorted	185.961	1.79313
54.05	2.53533	1	Non-targeting	iTOP both	Not sorted	185.961	1.75534
54.1	2.51012	1	Non-targeting	iTOP both	Not sorted	185.961	1.73788
54.15	2.66058	1	Non-targeting	iTOP both	Not sorted	185.961	1.84205
54.2	2.6816	1	Non-targeting	iTOP both	Not sorted	185.961	1.85661
54.25	2.62686	1	Non-targeting	iTOP both	Not sorted	185.961	1.81871
54.3	2.56626	1	Non-targeting	iTOP both	Not sorted	185.961	1.77675
54.35	2.4898	1	Non-targeting	iTOP both	Not sorted	185.961	1.72381
54.4	2.455	1	Non-targeting	iTOP both	Not sorted	185.961	1.69972
54.45	2.44757	1	Non-targeting	iTOP both	Not sorted	185.961	1.69458
54.5	2.46143	1	Non-targeting	iTOP both	Not sorted	185.961	1.70417
54.55	2.42675	1	Non-targeting	iTOP both	Not sorted	185.961	1.68016
54.6	2.40002	1	Non-targeting	iTOP both	Not sorted	185.961	1.66166
54.65	2.42749	1	Non-targeting	iTOP both	Not sorted	185.961	1.68068
54.7	2.46137	1	Non-targeting	iTOP both	Not sorted	185.961	1.70413
54.75	2.48656	1	Non-targeting	iTOP both	Not sorted	185.961	1.72157
54.8	2.50214	1	Non-targeting	iTOP both	Not sorted	185.961	1.73236
54.85	2.47322	1	Non-targeting	iTOP both	Not sorted	185.961	1.71234
54.9	2.3976	1	Non-targeting	iTOP both	Not sorted	185.961	1.65998
54.95	2.30578	1	Non-targeting	iTOP both	Not sorted	185.961	1.59641
55	2.23322	1	Non-targeting	iTOP both	Not sorted	185.961	1.54617
55.05	2.22149	1	Non-targeting	iTOP both	Not sorted	185.961	1.53805
55.1	2.1898	1	Non-targeting	iTOP both	Not sorted	185.961	1.51611
55.15	2.14105	1	Non-targeting	iTOP both	Not sorted	185.961	1.48236
55.2	2.04741	1	Non-targeting	iTOP both	Not sorted	185.961	1.41753
55.25	1.99947	1	Non-targeting	iTOP both	Not sorted	185.961	1.38434
55.3	1.98373	1	Non-targeting	iTOP both	Not sorted	185.961	1.37344
55.35	1.99102	1	Non-targeting	iTOP both	Not sorted	185.961	1.37849
55.4	2.08869	1	Non-targeting	iTOP both	Not sorted	185.961	1.44611
55.45	2.07689	1	Non-targeting	iTOP both	Not sorted	185.961	1.43793
55.5	1.97457	1	Non-targeting	iTOP both	Not sorted	185.961	1.36709
55.55	1.89932	1	Non-targeting	iTOP both	Not sorted	185.961	1.315
55.6	1.91239	1	Non-targeting	iTOP both	Not sorted	185.961	1.32404
55.65	1.91558	1	Non-targeting	iTOP both	Not sorted	185.961	1.32625
55.7	1.92484	1	Non-targeting	iTOP both	Not sorted	185.961	1.33266
55.75	2.02575	1	Non-targeting	iTOP both	Not sorted	185.961	1.40253
55.8	2.06685	1	Non-targeting	iTOP both	Not sorted	185.961	1.43099
55.85	2.06218	1	Non-targeting	iTOP both	Not sorted	185.961	1.42775
55.9	2.0526	1	Non-targeting	iTOP both	Not sorted	185.961	1.42112
55.95	2.00577	1	Non-targeting	iTOP both	Not sorted	185.961	1.3887
56	1.82009	1	Non-targeting	iTOP both	Not sorted	185.961	1.26014
56.05	1.68081	1	Non-targeting	iTOP both	Not sorted	185.961	1.16371
56.1	1.69779	1	Non-targeting	iTOP both	Not sorted	185.961	1.17547
56.15	1.6755	1	Non-targeting	iTOP both	Not sorted	185.961	1.16003
56.2	1.72202	1	Non-targeting	iTOP both	Not sorted	185.961	1.19224
56.25	1.71439	1	Non-targeting	iTOP both	Not sorted	185.961	1.18696
56.3	1.69781	1	Non-targeting	iTOP both	Not sorted	185.961	1.17548
56.35	1.63564	1	Non-targeting	iTOP both	Not sorted	185.961	1.13244
56.4	1.59829	1	Non-targeting	iTOP both	Not sorted	185.961	1.10658
56.45	1.61318	1	Non-targeting	iTOP both	Not sorted	185.961	1.11689
56.5	1.65029	1	Non-targeting	iTOP both	Not sorted	185.961	1.14258
56.55	1.74372	1	Non-targeting	iTOP both	Not sorted	185.961	1.20727
56.6	1.84722	1	Non-targeting	iTOP both	Not sorted	185.961	1.27893
56.65	1.82671	1	Non-targeting	iTOP both	Not sorted	185.961	1.26472
56.7	1.72018	1	Non-targeting	iTOP both	Not sorted	185.961	1.19097
56.75	1.59292	1	Non-targeting	iTOP both	Not sorted	185.961	1.10286
56.8	1.55079	1	Non-targeting	iTOP both	Not sorted	185.961	1.07369
56.85	1.4999	1	Non-targeting	iTOP both	Not sorted	185.961	1.03846
56.9	1.45653	1	Non-targeting	iTOP both	Not sorted	185.961	1.00843
56.95	1.48245	1	Non-targeting	iTOP both	Not sorted	185.961	1.02637
57	1.44912	1	Non-targeting	iTOP both	Not sorted	185.961	1.0033
57.05	1.48091	1	Non-targeting	iTOP both	Not sorted	185.961	1.02531
57.1	1.60744	1	Non-targeting	iTOP both	Not sorted	185.961	1.11291
57.15	1.73468	1	Non-targeting	iTOP both	Not sorted	185.961	1.20101
57.2	1.66281	1	Non-targeting	iTOP both	Not sorted	185.961	1.15125
57.25	1.39791	1	Non-targeting	iTOP both	Not sorted	185.961	0.967846
57.3	1.26511	1	Non-targeting	iTOP both	Not sorted	185.961	0.875903
57.35	1.24048	1	Non-targeting	iTOP both	Not sorted	185.961	0.858845
57.4	1.28916	1	Non-targeting	iTOP both	Not sorted	185.961	0.892548
57.45	1.38082	1	Non-targeting	iTOP both	Not sorted	185.961	0.956015
57.5	1.46763	1	Non-targeting	iTOP both	Not sorted	185.961	1.01611
57.55	1.45772	1	Non-targeting	iTOP both	Not sorted	185.961	1.00925
57.6	1.45638	1	Non-targeting	iTOP both	Not sorted	185.961	1.00832
57.65	1.45629	1	Non-targeting	iTOP both	Not sorted	185.961	1.00826
57.7	1.41987	1	Non-targeting	iTOP both	Not sorted	185.961	0.983049
57.75	1.3143	1	Non-targeting	iTOP both	Not sorted	185.961	0.909959
57.8	1.22517	1	Non-targeting	iTOP both	Not sorted	185.961	0.848246
57.85	1.20156	1	Non-targeting	iTOP both	Not sorted	185.961	0.831903
57.9	1.21396	1	Non-targeting	iTOP both	Not sorted	185.961	0.840484
57.95	1.28702	1	Non-targeting	iTOP both	Not sorted	185.961	0.891071
58	1.41542	1	Non-targeting	iTOP both	Not sorted	185.961	0.979971
58.05	1.52516	1	Non-targeting	iTOP both	Not sorted	185.961	1.05595
58.1	1.55957	1	Non-targeting	iTOP both	Not sorted	185.961	1.07977
58.15	1.53535	1	Non-targeting	iTOP both	Not sorted	185.961	1.063
58.2	1.46062	1	Non-targeting	iTOP both	Not sorted	185.961	1.01126
58.25	1.35945	1	Non-targeting	iTOP both	Not sorted	185.961	0.941215
58.3	1.27772	1	Non-targeting	iTOP both	Not sorted	185.961	0.884631
58.35	1.21268	1	Non-targeting	iTOP both	Not sorted	185.961	0.8396
58.4	1.16097	1	Non-targeting	iTOP both	Not sorted	185.961	0.803797
58.45	1.0398	1	Non-targeting	iTOP both	Not sorted	185.961	0.719905
58.5	0.984383	1	Non-targeting	iTOP both	Not sorted	185.961	0.681539
58.55	1.09246	1	Non-targeting	iTOP both	Not sorted	185.961	0.756367
58.6	1.27088	1	Non-targeting	iTOP both	Not sorted	185.961	0.879892
58.65	1.3631	1	Non-targeting	iTOP both	Not sorted	185.961	0.943742
58.7	1.37095	1	Non-targeting	iTOP both	Not sorted	185.961	0.94918
58.75	1.27289	1	Non-targeting	iTOP both	Not sorted	185.961	0.881287
58.8	1.10996	1	Non-targeting	iTOP both	Not sorted	185.961	0.768484
58.85	0.994333	1	Non-targeting	iTOP both	Not sorted	185.961	0.688428
58.9	1.00345	1	Non-targeting	iTOP both	Not sorted	185.961	0.694742
58.95	1.06634	1	Non-targeting	iTOP both	Not sorted	185.961	0.73828
59	1.10782	1	Non-targeting	iTOP both	Not sorted	185.961	0.767
59.05	1.16826	1	Non-targeting	iTOP both	Not sorted	185.961	0.808844
59.1	1.1757	1	Non-targeting	iTOP both	Not sorted	185.961	0.813996
59.15	1.13362	1	Non-targeting	iTOP both	Not sorted	185.961	0.784862
59.2	1.19098	1	Non-targeting	iTOP both	Not sorted	185.961	0.824575
59.25	1.27199	1	Non-targeting	iTOP both	Not sorted	185.961	0.880663
59.3	1.28346	1	Non-targeting	iTOP both	Not sorted	185.961	0.888606
59.35	1.21218	1	Non-targeting	iTOP both	Not sorted	185.961	0.839253
59.4	1.11985	1	Non-targeting	iTOP both	Not sorted	185.961	0.775329
59.45	1.07441	1	Non-targeting	iTOP both	Not sorted	185.961	0.743867
59.5	1.08937	1	Non-targeting	iTOP both	Not sorted	185.961	0.754229
59.55	1.15906	1	Non-targeting	iTOP both	Not sorted	185.961	0.802475
59.6	1.29639	1	Non-targeting	iTOP both	Not sorted	185.961	0.897557
59.65	1.3075	1	Non-targeting	iTOP both	Not sorted	185.961	0.905247
59.7	1.19807	1	Non-targeting	iTOP both	Not sorted	185.961	0.829483
59.75	1.06948	1	Non-targeting	iTOP both	Not sorted	185.961	0.740456
59.8	1.01193	1	Non-targeting	iTOP both	Not sorted	185.961	0.700608
59.85	0.976257	1	Non-targeting	iTOP both	Not sorted	185.961	0.675912
59.9	0.94426	1	Non-targeting	iTOP both	Not sorted	185.961	0.653759
59.95	0.960938	1	Non-targeting	iTOP both	Not sorted	185.961	0.665307
20.05	0.155226	2	Non-targeting	iTOP both	Not sorted	183.994	0.108619
20.1	0.165118	2	Non-targeting	iTOP both	Not sorted	183.994	0.115541
20.15	0.162947	2	Non-targeting	iTOP both	Not sorted	183.994	0.114022
20.2	0.154772	2	Non-targeting	iTOP both	Not sorted	183.994	0.108302
20.25	0.109618	2	Non-targeting	iTOP both	Not sorted	183.994	0.0767054
20.3	0.0650419	2	Non-targeting	iTOP both	Not sorted	183.994	0.0455131
20.35	0.0393818	2	Non-targeting	iTOP both	Not sorted	183.994	0.0275574
20.4	0.0134346	2	Non-targeting	iTOP both	Not sorted	183.994	0.00940084
20.45	0.00521325	2	Non-targeting	iTOP both	Not sorted	183.994	0.00364797
20.5	-0.000893567	2	Non-targeting	iTOP both	Not sorted	183.994	-0.000625274
20.55	0.0250229	2	Non-targeting	iTOP both	Not sorted	183.994	0.0175098
20.6	0.0353837	2	Non-targeting	iTOP both	Not sorted	183.994	0.0247597
20.65	0.022873	2	Non-targeting	iTOP both	Not sorted	183.994	0.0160054
20.7	0.0323725	2	Non-targeting	iTOP both	Not sorted	183.994	0.0226527
20.75	0.0392368	2	Non-targeting	iTOP both	Not sorted	183.994	0.0274559
20.8	0.0411896	2	Non-targeting	iTOP both	Not sorted	183.994	0.0288224
20.85	0.0467023	2	Non-targeting	iTOP both	Not sorted	183.994	0.03268
20.9	0.0528754	2	Non-targeting	iTOP both	Not sorted	183.994	0.0369996
20.95	0.0800929	2	Non-targeting	iTOP both	Not sorted	183.994	0.056045
21	0.112712	2	Non-targeting	iTOP both	Not sorted	183.994	0.0788702
21.05	0.147	2	Non-targeting	iTOP both	Not sorted	183.994	0.102864
21.1	0.163792	2	Non-targeting	iTOP both	Not sorted	183.994	0.114614
21.15	0.14036	2	Non-targeting	iTOP both	Not sorted	183.994	0.098217
21.2	0.0892995	2	Non-targeting	iTOP both	Not sorted	183.994	0.0624873
21.25	0.029554	2	Non-targeting	iTOP both	Not sorted	183.994	0.0206804
[truncated: 13,558 more rows]

[truncated: 30 more sheets: sup fig 6c, sup fig 7b, sup fig 7d, sup fig 8a, sup fig 8b, sup sup 8c, sup fig 8d, sup fig 8e, sup fig 8f, sup fig 9a, sup fig 11a, sup fig 11b, sup fig 11c, sup fig 12a, sup fig 12b, sup fig 13a, sup fig 13b, sup fig 13c, sup fig 14a, sup fig 14b …]
